# Supplementary material for: A comparative proteomic study of plasma in Colombian childhood acute lymphoblastic leukemia
Source: PLoS One. 2019 Aug 22;14(8):e0221509. doi: 10.1371/journal.pone.0221509 (PMC6705836; doi:10.1371/journal.pone.0221509)
Supplement: S1 Table — (XLSX) [file pone.0221509.s001.xlsx]

## Sheet:  S1 Table
Table S1: Quantification results using Progenesis QI: Normalized intensities by proteins									Normalized abundance																																				Raw abundance
Accession	Peptide count	Unique peptides	Confidence score	Anova (P)	Max fold change	Highest mean condition	Lowest mean condition	Description	Control1_Run1	Control2_Run1	Control3_Run1	Control4_Run1	Control6_Run1	Control5_Run1	Control6_Run2	Control1_Run2	Control2_Run2	Control5_Run2	Control4_Run2	Control3_Run2	Control2_Run3	Control1_Run3	Control3_Run3	Control5_Run3	Control6_Run3	Control4_Run3	B-ALL5_Run1	B-ALL1_Run1	B-ALL2_Run1	B-ALL4_Run1	B-ALL3_Run1	B-ALL6_Run1	B-ALL5_Run2	B-ALL4_Run2	B-ALL1_Run2	B-ALL3_Run2	B-ALL6_Run2	B-ALL2_Run2	B-ALL3_Run3	B-ALL6_Run3	B-ALL1_Run3	B-ALL5_Run3	B-ALL4_Run3	B-ALL2_Run3	Control1_Run1	Control2_Run1	Control3_Run1	Control4_Run1	Control6_Run1
P00488	11	10	37.5265	5.34415e-10	3.89325	Control	B-ALL	Coagulation factor XIII A chain OS=Homo sapiens GN=F13A1 PE=1 SV=4 - [F13A_HUMAN]	1.56714e+07	3.12545e+07	1.89858e+07	1.47902e+07	2.33404e+07	1.24032e+07	2.34146e+07	1.54359e+07	2.7006e+07	1.22745e+07	1.41476e+07	1.71585e+07	2.81636e+07	1.25581e+07	1.62536e+07	1.0698e+07	2.14246e+07	1.23741e+07	7.03929e+06	5.97534e+06	2.21456e+06	2.48923e+06	2.20361e+06	9.98873e+06	5.89343e+06	2.87772e+06	5.83693e+06	1.9802e+06	8.59063e+06	1.14413e+06	2.04677e+06	7.74144e+06	5.27309e+06	8.70685e+06	1.9584e+06	2.12226e+06	1.23309e+07	2.03747e+07	1.67631e+07	1.36944e+07	1.28544e+07
P23142	11	11	47.8361	2.35424e-08	3.48788	Control	B-ALL	Fibulin-1 OS=Homo sapiens GN=FBLN1 PE=1 SV=4 - [FBLN1_HUMAN]	3.62877e+07	6.61251e+07	3.10437e+07	4.85612e+07	9.31605e+07	3.60523e+07	9.30552e+07	3.40536e+07	5.59805e+07	3.43864e+07	4.56113e+07	2.83173e+07	5.69854e+07	2.70562e+07	2.84616e+07	3.11052e+07	8.37865e+07	4.34791e+07	2.57394e+07	2.84288e+07	4.90065e+06	5.53042e+06	5.64905e+06	1.58427e+07	2.1225e+07	5.4882e+06	2.90263e+07	6.55112e+06	1.69846e+07	4.67579e+06	7.49156e+06	1.55595e+07	2.49932e+07	2.02245e+07	6.34587e+06	5.78472e+06	2.85526e+07	4.31067e+07	2.74095e+07	4.49633e+07	5.13068e+07
P16112	1	1	3.91839	8.70856e-08	5.13166	Control	B-ALL	Aggrecan core protein OS=Homo sapiens GN=ACAN PE=1 SV=2 - [PGCA_HUMAN]	559309	1.76731e+06	510668	784611	2.45147e+06	892347	2.22789e+06	473798	1.65464e+06	922608	741153	538744	1.6698e+06	363741	449049	663320	2.10346e+06	732297	529247	163422	22184	171778	85837.5	259212	453822	197773	164986	159199	384292	27340.1	85785.9	43194.3	210148	470912	254589	117435	440087	1.15211e+06	450885	726480	1.35011e+06
P51884	18	18	118.75	1.59468e-07	2.38795	Control	B-ALL	Lumican OS=Homo sapiens GN=LUM PE=1 SV=2 - [LUM_HUMAN]	2.3124e+08	3.05525e+08	3.41923e+08	2.93206e+08	6.42359e+08	2.9423e+08	6.28152e+08	2.38576e+08	2.79054e+08	3.00376e+08	2.95548e+08	3.11543e+08	2.79116e+08	2.28754e+08	3.19024e+08	2.64951e+08	6.41104e+08	2.84831e+08	1.82558e+08	2.27015e+08	5.34625e+07	1.09681e+08	1.34611e+08	1.75878e+08	1.4121e+08	1.14999e+08	2.34069e+08	1.39125e+08	1.67813e+08	4.91939e+07	1.42322e+08	1.80142e+08	2.23006e+08	1.5713e+08	1.0161e+08	5.39679e+07	1.81949e+08	1.99171e+08	3.01895e+08	2.71483e+08	3.5377e+08
Q9UJV3	1	1	2.11969	2.43476e-07	3.0388	Control	B-ALL	Probable E3 ubiquitin-protein ligase MID2 OS=Homo sapiens GN=MID2 PE=1 SV=3 - [TRIM1_HUMAN]	1.49502e+06	1.02233e+06	2.51113e+06	1.87414e+06	2.58111e+06	1.29298e+06	2.23574e+06	1.62363e+06	1.88626e+06	1.21724e+06	2.02519e+06	3.30132e+06	2.0123e+06	2.07672e+06	3.70018e+06	1.20646e+06	2.12997e+06	2.2217e+06	296220	301049	312041	1.24784e+06	1.38082e+06	151230	276582	1.28655e+06	363485	1.5587e+06	220970	728378	1.41642e+06	122556	255022	351391	1.32834e+06	385238	1.17634e+06	666451	2.21716e+06	1.73529e+06	1.42151e+06
P07333	1	1	2.83236	2.77981e-07	4.0581	Control	B-ALL	Macrophage colony-stimulating factor 1 receptor OS=Homo sapiens GN=CSF1R PE=1 SV=2 - [CSF1R_HUMAN]	743393	1.04788e+06	728631	353239	1.41172e+06	354149	914689	396101	638043	421818	496126	514960	626387	288200	797625	301576	1.7471e+06	373065	79635.2	209558	57821.6	184238	312334	236171	48966.4	138991	170849	263248	201135	21797.9	412810	258964	125571	39243.4	209919	23917.6	584932	683109	643332	327068	777483
P04278	18	18	76.2562	5.35075e-07	3.43343	Control	B-ALL	Sex hormone-binding globulin OS=Homo sapiens GN=SHBG PE=1 SV=2 - [SHBG_HUMAN]	4.44888e+07	6.42042e+07	1.79957e+07	7.08661e+07	8.7281e+07	8.97664e+07	8.60482e+07	4.8646e+07	6.83756e+07	9.27295e+07	7.40307e+07	2.1439e+07	7.20205e+07	4.67748e+07	2.1382e+07	8.28107e+07	9.41633e+07	7.15085e+07	3.01862e+07	1.68338e+07	3.07797e+06	1.08915e+07	1.27328e+07	3.65737e+07	2.86084e+07	1.33304e+07	1.61027e+07	1.39103e+07	3.67708e+07	3.55098e+06	1.33587e+07	3.74246e+07	1.82021e+07	2.66221e+07	1.3524e+07	4.55998e+06	3.50056e+07	4.18545e+07	1.5889e+07	6.56158e+07	4.80687e+07
P54108	3	3	11.467	6.47079e-07	3.52407	Control	B-ALL	Cysteine-rich secretory protein 3 OS=Homo sapiens GN=CRISP3 PE=1 SV=1 - [CRIS3_HUMAN]	1.15862e+07	9.56972e+06	7.81045e+06	5.86783e+06	8.21418e+06	1.09638e+07	8.07896e+06	1.20927e+07	8.84132e+06	1.13485e+07	6.09195e+06	7.73261e+06	9.5907e+06	1.00363e+07	7.197e+06	8.18631e+06	8.20031e+06	5.8774e+06	914744	3.26707e+06	202381	2.23869e+06	3.24787e+06	5.76318e+06	845572	2.11899e+06	3.14258e+06	3.58161e+06	4.47355e+06	212560	3.83687e+06	4.80535e+06	2.92531e+06	921565	1.94296e+06	191138	9.11645e+06	6.23847e+06	6.8961e+06	5.43309e+06	4.52384e+06
P06396	42	42	281.296	7.11843e-07	2.64813	Control	B-ALL	Gelsolin OS=Homo sapiens GN=GSN PE=1 SV=1 - [GELS_HUMAN]	1.10253e+09	1.86966e+09	1.26327e+09	1.52143e+09	2.26842e+09	8.54133e+08	2.28682e+09	1.04253e+09	1.71119e+09	8.32458e+08	1.51078e+09	1.13859e+09	1.71915e+09	9.17159e+08	1.11166e+09	7.40958e+08	2.2006e+09	1.37391e+09	6.6003e+08	6.87656e+08	1.48491e+08	7.03078e+08	6.86893e+08	4.19033e+08	5.80474e+08	7.49555e+08	6.97232e+08	7.34424e+08	3.71746e+08	1.01583e+08	7.28025e+08	3.33027e+08	6.81949e+08	5.45788e+08	6.61473e+08	1.25847e+08	8.67517e+08	1.21883e+09	1.11538e+09	1.40871e+09	1.2493e+09
P01717	1	1	4.56984	1.45428e-06	2.36841	Control	B-ALL	Ig lambda chain V-IV region Hil OS=Homo sapiens PE=1 SV=1 - [LV403_HUMAN]	3.02228e+07	1.47218e+07	2.94907e+07	2.24801e+07	3.61562e+07	1.46928e+07	4.26714e+07	3.44722e+07	1.3181e+07	1.6851e+07	2.47866e+07	2.68248e+07	1.09059e+07	3.18133e+07	2.41976e+07	1.1298e+07	4.0685e+07	1.9813e+07	6.1612e+06	1.64778e+07	6.12314e+06	1.64302e+07	1.06984e+07	7.69916e+06	5.83211e+06	1.6699e+07	1.63327e+07	1.20245e+07	8.73498e+06	5.00803e+06	1.29395e+07	7.56819e+06	1.58006e+07	4.34388e+06	1.29304e+07	6.19774e+06	2.37805e+07	9.59706e+06	2.60383e+07	2.08145e+07	1.99125e+07
P05160	17	17	69.4538	3.55168e-06	2.5642	Control	B-ALL	Coagulation factor XIII B chain OS=Homo sapiens GN=F13B PE=1 SV=3 - [F13B_HUMAN]	1.19787e+08	1.25846e+08	9.42259e+07	1.19508e+08	9.20957e+07	5.78424e+07	1.47655e+08	1.00419e+08	1.37922e+08	4.06591e+07	8.33443e+07	7.96471e+07	1.04199e+08	8.93061e+07	7.71902e+07	3.81877e+07	1.35953e+08	1.13473e+08	3.50286e+07	1.99013e+07	5.66446e+06	4.61716e+07	5.01003e+07	5.91155e+07	3.42353e+07	4.68461e+07	2.25505e+07	6.4877e+07	4.7104e+07	7.84048e+06	6.91351e+07	5.24166e+07	2.97929e+07	3.69609e+07	4.54072e+07	1.21567e+07	9.42531e+07	8.20384e+07	8.31951e+07	1.10654e+08	5.07204e+07
Q9HCU4	1	1	2.123	5.96616e-06	3.64098	Control	B-ALL	Cadherin EGF LAG seven-pass G-type receptor 2 OS=Homo sapiens GN=CELSR2 PE=1 SV=1 - [CELR2_HUMAN]	1.57042e+07	1.36593e+07	1.68254e+07	1.48615e+07	5.42287e+06	5.09121e+06	6.57116e+06	1.88856e+07	1.39424e+07	5.68508e+06	1.62641e+07	1.77709e+07	1.44455e+07	1.71528e+07	1.71089e+07	5.2213e+06	7.7618e+06	1.45081e+07	6.26023e+06	5.83238e+06	892449	292138	205887	6.3988e+06	6.97926e+06	383348	6.98074e+06	423860	6.88786e+06	491347	270756	5.62936e+06	6.68259e+06	6.95105e+06	308435	443064	1.23567e+07	8.90447e+06	1.48557e+07	1.37604e+07	2.98656e+06
P06276	13	13	44.3046	7.93281e-06	2.59826	Control	B-ALL	Cholinesterase OS=Homo sapiens GN=BCHE PE=1 SV=1 - [CHLE_HUMAN]	1.79452e+07	3.35798e+07	3.04939e+07	1.76438e+07	3.43299e+07	1.22424e+07	3.43592e+07	1.72297e+07	3.3736e+07	1.2965e+07	1.73941e+07	2.78725e+07	3.36102e+07	1.6379e+07	2.68538e+07	1.14905e+07	3.63426e+07	1.61344e+07	6.70271e+06	9.76142e+06	6.4525e+06	1.5457e+07	1.52989e+07	4.00553e+06	6.23595e+06	1.66005e+07	1.08495e+07	1.56034e+07	3.42308e+06	1.11735e+06	1.74694e+07	4.21367e+06	1.04094e+07	6.3095e+06	1.42279e+07	1.58927e+06	1.412e+07	2.18905e+07	2.6924e+07	1.63366e+07	1.89067e+07
P02679	71	70	521.527	9.59839e-06	3.04252	Control	B-ALL	Fibrinogen gamma chain OS=Homo sapiens GN=FGG PE=1 SV=3 - [FIBG_HUMAN]	2.70992e+10	2.56468e+10	2.11126e+10	1.69273e+10	2.92014e+10	9.62461e+09	2.94811e+10	2.56109e+10	2.3206e+10	9.61387e+09	1.63517e+10	1.92432e+10	2.34624e+10	2.18496e+10	1.85127e+10	8.36774e+09	2.8656e+10	1.47136e+10	1.07967e+10	9.65907e+09	1.11198e+09	5.18614e+08	6.02376e+08	1.9979e+10	9.33491e+09	4.88662e+08	9.92323e+09	9.93706e+08	1.7949e+10	1.04535e+09	6.4476e+08	1.78397e+10	9.55351e+09	8.90566e+09	7.17436e+08	1.11236e+09	2.13227e+10	1.67191e+10	1.8641e+10	1.56732e+10	1.60822e+10
Q9Y2I7	1	1	2.60995	1.33796e-05	1298.63	B-ALL	Control	1-phosphatidylinositol 3-phosphate 5-kinase OS=Homo sapiens GN=PIKFYVE PE=1 SV=3 - [FYV1_HUMAN]	0	0	3779.06	0	5017.41	3695.08	0	8589.06	0	0	1052.37	0	0	0	0	4079.26	0	0	34253.2	33440.3	1.29416e+07	5831.75	5386.48	0	11510.8	6749.05	60795.5	0	58936.4	913130	12225	5.22236e+06	24015.7	10222.9	24102.5	1.46755e+07	0	0	3336.66	0	2763.27
P02675	91	91	723.516	1.83372e-05	2.98209	Control	B-ALL	Fibrinogen beta chain OS=Homo sapiens GN=FGB PE=1 SV=2 - [FIBB_HUMAN]	2.92066e+10	2.68691e+10	2.38955e+10	1.81882e+10	3.20717e+10	1.08976e+10	3.32166e+10	2.93923e+10	2.5043e+10	1.10373e+10	1.86028e+10	2.25192e+10	2.61853e+10	2.53731e+10	2.17656e+10	9.60743e+09	3.25512e+10	1.71181e+10	1.2916e+10	1.13539e+10	3.08011e+09	5.10595e+08	5.32242e+08	1.93258e+10	1.16648e+10	5.36767e+08	1.22127e+10	9.53712e+08	1.78431e+10	2.62714e+09	6.23055e+08	1.79625e+10	1.1656e+10	1.1261e+10	8.05613e+08	2.80996e+09	2.2981e+10	1.75158e+10	2.10982e+10	1.68407e+10	1.7663e+10
P02765	27	27	240.209	1.84599e-05	2.20413	Control	B-ALL	Alpha-2-HS-glycoprotein OS=Homo sapiens GN=AHSG PE=1 SV=1 - [FETUA_HUMAN]	4.03682e+09	4.90502e+09	5.2412e+09	4.07749e+09	8.23018e+09	3.19092e+09	8.30231e+09	3.91778e+09	4.72684e+09	3.20102e+09	4.20819e+09	5.15277e+09	4.93037e+09	3.66616e+09	5.16526e+09	3.08761e+09	8.39083e+09	3.8253e+09	2.45393e+09	2.7523e+09	4.62408e+08	2.9893e+09	3.27481e+09	1.19623e+09	2.48146e+09	3.3656e+09	2.78453e+09	3.46167e+09	1.22835e+09	4.25535e+08	3.36489e+09	1.07261e+09	2.94294e+09	2.35113e+09	2.92875e+09	5.04793e+08	3.17633e+09	3.19757e+09	4.62762e+09	3.77539e+09	4.53265e+09
P04196	36	36	196.363	2.71387e-05	2.35968	Control	B-ALL	Histidine-rich glycoprotein OS=Homo sapiens GN=HRG PE=1 SV=1 - [HRG_HUMAN]	1.27469e+09	1.99631e+09	1.78273e+09	1.55586e+09	2.34792e+09	1.02252e+09	2.51931e+09	1.33579e+09	1.9347e+09	1.03827e+09	1.59472e+09	1.6914e+09	1.91712e+09	1.15905e+09	1.63939e+09	9.03268e+08	2.68405e+09	1.41753e+09	7.55135e+08	9.22656e+08	1.02164e+08	7.88873e+08	7.7425e+08	8.86811e+08	6.87195e+08	8.65897e+08	9.79631e+08	8.52853e+08	8.03863e+08	8.6641e+07	8.72891e+08	7.77836e+08	9.63165e+08	6.66145e+08	7.54207e+08	9.48212e+07	1.00297e+09	1.30139e+09	1.57403e+09	1.44059e+09	1.29308e+09
P02671	130	130	929.444	2.92695e-05	2.51872	Control	B-ALL	Fibrinogen alpha chain OS=Homo sapiens GN=FGA PE=1 SV=2 - [FIBA_HUMAN]	3.81977e+10	3.28781e+10	2.71846e+10	2.0585e+10	3.34973e+10	1.36291e+10	3.41411e+10	3.55056e+10	2.91154e+10	1.33531e+10	1.99097e+10	2.47596e+10	2.94213e+10	3.10889e+10	2.40847e+10	1.14403e+10	3.36501e+10	1.7994e+10	1.8138e+10	1.48077e+10	4.18924e+09	1.34989e+09	1.3361e+09	2.52518e+10	1.52867e+10	1.46465e+09	1.50804e+10	1.91376e+09	2.41971e+10	4.06066e+09	1.42739e+09	2.35825e+10	1.44332e+10	1.45946e+10	1.65361e+09	4.00801e+09	3.00555e+10	2.14331e+10	2.40021e+10	1.90599e+10	1.84481e+10
P02743	12	12	45.9856	4.69871e-05	1.75511	Control	B-ALL	Serum amyloid P-component OS=Homo sapiens GN=APCS PE=1 SV=2 - [SAMP_HUMAN]	3.60933e+08	3.51193e+08	3.34916e+08	3.35726e+08	2.94724e+08	1.61803e+08	3.2358e+08	3.39409e+08	3.08408e+08	1.62972e+08	3.26854e+08	3.0269e+08	3.16097e+08	2.96541e+08	2.94913e+08	1.42892e+08	3.25239e+08	3.0482e+08	2.04345e+08	1.95304e+08	1.10641e+08	9.20632e+07	8.61491e+07	3.92614e+08	1.79857e+08	9.55922e+07	2.02285e+08	9.1568e+07	3.46079e+08	7.31004e+07	9.24279e+07	3.16428e+08	1.90627e+08	1.76113e+08	8.69407e+07	7.83446e+07	2.83997e+08	2.28941e+08	2.95708e+08	3.10853e+08	1.62315e+08
P11597	7	7	27.1473	4.78056e-05	2.37293	Control	B-ALL	Cholesteryl ester transfer protein OS=Homo sapiens GN=CETP PE=1 SV=2 - [CETP_HUMAN]	8.26162e+06	2.78097e+07	1.05762e+07	1.29563e+07	1.9915e+07	9.23225e+06	1.97154e+07	7.75891e+06	1.88694e+07	8.35021e+06	1.16295e+07	1.04329e+07	1.98425e+07	5.55341e+06	9.22053e+06	6.48602e+06	1.596e+07	1.09421e+07	5.70173e+06	6.67205e+06	1.93012e+06	9.75101e+06	9.85758e+06	3.19808e+06	4.43995e+06	1.0456e+07	6.27108e+06	9.04994e+06	3.38118e+06	774963	7.7583e+06	2.37502e+06	6.29953e+06	3.73136e+06	5.95349e+06	805349	6.50057e+06	1.81291e+07	9.33807e+06	1.19964e+07	1.09679e+07
P00748	17	17	80.9943	5.13483e-05	1.98758	Control	B-ALL	Coagulation factor XII OS=Homo sapiens GN=F12 PE=1 SV=3 - [FA12_HUMAN]	9.88907e+07	1.51829e+08	2.51289e+08	1.35474e+08	1.88054e+08	1.1808e+08	1.86687e+08	9.93359e+07	1.42954e+08	1.21618e+08	1.42002e+08	2.3206e+08	1.3956e+08	9.64524e+07	2.23342e+08	1.04814e+08	1.86707e+08	1.21059e+08	5.61925e+07	9.14596e+07	2.1361e+07	8.82297e+07	9.73841e+07	9.8247e+07	5.14305e+07	1.05663e+08	1.01705e+08	1.071e+08	8.54278e+07	1.65455e+07	1.06808e+08	1.08167e+08	9.52288e+07	4.37692e+07	8.85782e+07	1.53683e+07	7.78111e+07	9.89768e+07	2.21871e+08	1.25437e+08	1.03568e+08
Q9NP78	1	1	1.65456	5.66851e-05	2.81915	Control	B-ALL	ATP-binding cassette sub-family B member 9 OS=Homo sapiens GN=ABCB9 PE=1 SV=1 - [ABCB9_HUMAN]	1.3096e+06	810618	446206	702772	236364	138586	365934	1.29025e+06	774940	208005	593992	483827	932521	1.22186e+06	459326	210280	474701	522873	593678	503016	25519.2	6409.38	6448.43	783512	315038	5313.95	567763	14965.3	470011	14237	16332.8	3601.22	553316	67936.6	4293.2	15283	1.03045e+06	528439	393970	650705	130174
Q6UXB8	7	7	27.3996	6.8384e-05	2.19607	Control	B-ALL	Peptidase inhibitor 16 OS=Homo sapiens GN=PI16 PE=1 SV=1 - [PI16_HUMAN]	6.2814e+06	6.74621e+06	1.32843e+07	8.49351e+06	1.64402e+07	8.9972e+06	1.74862e+07	6.31888e+06	6.77275e+06	8.99609e+06	7.47687e+06	1.20234e+07	6.87725e+06	4.84681e+06	1.16611e+07	7.31974e+06	1.55977e+07	7.06682e+06	1.12624e+07	2.09588e+06	1.50013e+06	4.89155e+06	6.57206e+06	746034	8.75442e+06	4.98169e+06	2.38356e+06	6.86772e+06	899843	2.15357e+06	7.62214e+06	615212	2.35426e+06	8.77714e+06	4.58444e+06	1.57238e+06	4.94245e+06	4.39783e+06	1.17291e+07	7.86424e+06	9.05422e+06
Q9NQ11	1	1	1.26653	8.15886e-05	38.906	B-ALL	Control	Probable cation-transporting ATPase 13A2 OS=Homo sapiens GN=ATP13A2 PE=1 SV=2 - [AT132_HUMAN]	0	0	4.13467	0	0	3878.52	0	0	0.293753	918.291	0	4.63144	0	527.382	0	759.745	0	56.8567	1027.24	2355.26	564.962	4844.41	775.881	256.554	0	3990.24	110.208	97.4427	0	115757	3113.08	65.7488	14551.4	652.6	1018.86	90085.1	0	0	3.65064	0	0
P22105-3	4	4	12.3336	8.83557e-05	2.88011	Control	B-ALL	Isoform 4 of Tenascin-X OS=Homo sapiens GN=TNXB - [TENX_HUMAN]	1.13184e+06	3.95806e+06	1.39701e+06	1.84095e+06	5.73987e+06	1.22421e+06	5.26718e+06	1.24597e+06	3.08915e+06	1.01166e+06	1.55975e+06	1.08858e+06	3.28728e+06	813396	1.0422e+06	1.04847e+06	4.88534e+06	1.43846e+06	346923	633967	134315	1.49724e+06	1.55454e+06	1.06237e+06	310341	1.88834e+06	534699	1.40695e+06	484401	175275	1.5948e+06	578551	626848	260768	1.07076e+06	98559.6	890574	2.58024e+06	1.23347e+06	1.70456e+06	3.16115e+06
Q86YZ3	10	10	55.1209	9.43914e-05	1.88281	Control	B-ALL	Hornerin OS=Homo sapiens GN=HRNR PE=1 SV=2 - [HORN_HUMAN]	9.29408e+06	1.74758e+07	1.59668e+07	1.32658e+07	1.4971e+07	7.24768e+06	1.56144e+07	8.51737e+06	1.53284e+07	6.90541e+06	1.28264e+07	1.49221e+07	1.52e+07	6.83988e+06	1.40985e+07	6.14768e+06	1.6232e+07	1.04878e+07	3.90684e+06	3.6745e+06	3.08749e+06	8.05876e+06	1.66165e+07	1.80549e+06	3.59486e+06	9.38663e+06	4.07301e+06	1.64222e+07	6.64172e+06	2.02036e+06	1.82252e+07	3.54824e+06	3.65688e+06	3.04246e+06	7.70406e+06	2.09369e+06	7.31295e+06	1.13924e+07	1.40976e+07	1.2283e+07	8.24506e+06
Q32MH5	1	1	1.57304	0.000123738	30.3698	Control	B-ALL	Protein FAM214A OS=Homo sapiens GN=FAM214A PE=1 SV=2 - [F214A_HUMAN]	1.39283e+08	5.0206e+06	5.86674e+06	1.99617e+08	1.02055e+06	2.35492e+08	1.60187e+06	1.53425e+08	7.3299e+06	2.44778e+08	2.10464e+08	5.49953e+06	7.53625e+06	1.56626e+08	4.8734e+06	2.30305e+08	1.39222e+06	2.01517e+08	3.08329e+06	4.1719e+06	1.26142e+06	4.47919e+06	1.88005e+06	7.20708e+06	2.26637e+06	2.55822e+06	1.41509e+06	5.57586e+06	3.90115e+06	871016	902194	7.72286e+06	4.65398e+06	3.1742e+06	3.6168e+06	912149	1.09593e+08	3.27291e+06	5.17994e+06	1.84827e+08	562052
Q6EMK4	4	4	15.8368	0.000141085	1.68523	Control	B-ALL	Vasorin OS=Homo sapiens GN=VASN PE=1 SV=1 - [VASN_HUMAN]	1.90119e+06	1.50546e+06	2.52793e+06	3.12667e+06	2.62783e+06	3.05337e+06	2.33435e+06	2.19325e+06	1.50201e+06	3.31958e+06	3.01641e+06	3.0477e+06	1.98892e+06	1.70117e+06	2.85235e+06	2.55518e+06	1.49689e+06	2.5157e+06	2.11095e+06	1.50008e+06	490474	1.80176e+06	1.37749e+06	1.54121e+06	2.54688e+06	2.01277e+06	1.31344e+06	1.36234e+06	1.52368e+06	723361	1.05864e+06	975631	1.26286e+06	1.77203e+06	1.96851e+06	331538	1.49594e+06	981405	2.23199e+06	2.89502e+06	1.44724e+06
P23142-4	6	6	23.2237	0.000143036	1.8723	Control	B-ALL	Isoform C of Fibulin-1 OS=Homo sapiens GN=FBLN1 - [FBLN1_HUMAN]	1.53133e+07	2.12606e+07	1.86844e+07	2.15946e+07	2.96016e+07	2.24222e+07	2.98742e+07	1.59429e+07	2.09476e+07	2.31831e+07	2.2456e+07	1.81394e+07	2.1848e+07	1.58145e+07	1.75219e+07	2.02805e+07	2.84808e+07	1.95301e+07	2.57845e+07	2.0229e+07	3.8582e+06	2.42569e+06	2.70139e+06	1.09282e+07	2.58945e+07	2.59784e+06	2.13416e+07	2.20721e+06	1.30949e+07	3.8216e+06	1.90208e+06	1.34714e+07	2.00452e+07	2.73961e+07	2.87108e+06	3.93472e+06	1.20491e+07	1.38597e+07	1.64971e+07	1.99947e+07	1.63026e+07
Q13449	1	1	2.90524	0.000181744	3.80678	Control	B-ALL	Limbic system-associated membrane protein OS=Homo sapiens GN=LSAMP PE=1 SV=2 - [LSAMP_HUMAN]	1.52879e+06	6.04435e+06	1.25138e+06	677067	3.39247e+06	2.31721e+06	2.91334e+06	1.58907e+06	3.87801e+06	2.47062e+06	605184	1.4076e+06	4.48293e+06	294491	1.10591e+06	1.94637e+06	1.45217e+06	155440	289492	1.36797e+06	107704	607124	966060	13758.5	195500	739548	1.56328e+06	788752	80868.5	127769	872773	18455.6	1.49258e+06	41670.1	522618	58174	1.20291e+06	3.94029e+06	1.10488e+06	626904	1.86835e+06
Q9UGM5	15	15	50.7308	0.000345384	1.5189	Control	B-ALL	Fetuin-B OS=Homo sapiens GN=FETUB PE=1 SV=2 - [FETUB_HUMAN]	2.07652e+07	3.12227e+07	3.81893e+07	3.32193e+07	5.25685e+07	2.34833e+07	5.54625e+07	2.03759e+07	3.11201e+07	2.241e+07	3.28902e+07	3.70944e+07	3.11652e+07	1.81823e+07	3.58444e+07	2.03388e+07	5.78653e+07	2.90616e+07	2.08367e+07	1.61092e+07	1.756e+07	2.54001e+07	2.56298e+07	2.13263e+07	2.42227e+07	2.71793e+07	1.60099e+07	2.54385e+07	2.06353e+07	1.98919e+07	2.62423e+07	2.75215e+07	1.553e+07	1.82209e+07	2.28866e+07	1.86278e+07	1.63389e+07	2.0354e+07	3.37185e+07	3.07582e+07	2.89513e+07
Q06830	1	1	3.23865	0.000417451	3.25011	Control	B-ALL	Peroxiredoxin-1 OS=Homo sapiens GN=PRDX1 PE=1 SV=1 - [PRDX1_HUMAN]	481024	1.62125e+06	518524	1.99625e+06	603173	214268	570315	402709	1.0016e+06	165223	1.52782e+06	355215	1.18377e+06	323246	383599	102423	631262	1.49652e+06	873004	181548	66187.9	156285	120586	279013	596449	181446	143062	127720	313781	4198.52	267041	15272.6	105066	497731	220556	28820.7	378489	1.05688e+06	457822	1.84835e+06	332188
Q9C0K0	1	1	2.5234	0.000481537	2.29161	Control	B-ALL	B-cell lymphoma/leukemia 11B OS=Homo sapiens GN=BCL11B PE=1 SV=1 - [BC11B_HUMAN]	4.81944e+06	5.81046e+06	3.53214e+06	4.146e+06	1.09443e+06	1.70218e+06	1.22234e+06	6.20149e+06	6.88849e+06	1.11037e+06	5.67437e+06	3.93036e+06	7.17e+06	5.5746e+06	3.89003e+06	1.16608e+06	1.63049e+06	4.16206e+06	606248	971818	189020	4.6733e+06	2.80231e+06	599898	452395	4.69077e+06	1.10779e+06	5.06368e+06	567494	296195	2.49122e+06	419980	1.06606e+06	529834	3.62795e+06	270392	3.79212e+06	3.78782e+06	3.11864e+06	3.83883e+06	602740
Q6UX71	1	1	3.04206	0.00051633	1.77957	Control	B-ALL	Plexin domain-containing protein 2 OS=Homo sapiens GN=PLXDC2 PE=1 SV=1 - [PXDC2_HUMAN]	1.20378e+06	1.43817e+06	1.06696e+06	1.48881e+06	2.15201e+06	1.14258e+06	2.41116e+06	1.04009e+06	1.28149e+06	888213	1.41481e+06	927349	1.29179e+06	974335	981117	1.01261e+06	2.2049e+06	1.30302e+06	387699	503227	140181	1.56199e+06	1.87886e+06	98550	376021	1.56238e+06	440956	1.5846e+06	918976	100543	1.7505e+06	375347	417167	320583	1.01715e+06	177053	947179	937536	942057	1.3785e+06	1.18519e+06
O00187	1	1	2.01073	0.000543259	2.54723	Control	B-ALL	Mannan-binding lectin serine protease 2 OS=Homo sapiens GN=MASP2 PE=1 SV=4 - [MASP2_HUMAN]	687513	1.44782e+06	943249	1.28388e+06	2.04497e+06	421044	2.2234e+06	501993	1.14886e+06	671431	1.10437e+06	952016	1.04387e+06	445560	851439	417193	2.42754e+06	940764	15659.8	839108	39667.2	676507	856589	3361.42	522464	511602	818498	804415	11658.5	16526.7	952103	10015.1	704292	211460	650939	32847.1	540963	943830	832825	1.18876e+06	1.12624e+06
P05452	9	8	42.887	0.000609251	1.84974	Control	B-ALL	Tetranectin OS=Homo sapiens GN=CLEC3B PE=1 SV=3 - [TETN_HUMAN]	3.555e+07	6.96956e+07	4.528e+07	5.97645e+07	1.08724e+08	4.60999e+07	1.15195e+08	3.27354e+07	6.31696e+07	4.45258e+07	6.08431e+07	4.064e+07	6.14024e+07	2.55133e+07	3.81669e+07	3.72161e+07	1.07959e+08	5.2933e+07	2.97177e+07	2.55587e+07	8.93272e+06	4.54895e+07	5.04433e+07	3.64495e+07	2.54196e+07	4.80007e+07	2.51832e+07	5.12358e+07	3.36152e+07	7.40933e+06	5.51078e+07	2.37293e+07	2.36391e+07	2.43144e+07	4.30608e+07	7.86295e+06	2.79722e+07	4.54343e+07	3.99792e+07	5.53366e+07	5.98783e+07
P02751	90	90	510.336	0.000620744	2.23931	Control	B-ALL	Fibronectin OS=Homo sapiens GN=FN1 PE=1 SV=4 - [FINC_HUMAN]	2.08439e+09	3.31893e+09	1.75926e+09	1.03869e+09	3.21521e+09	6.87008e+08	3.18199e+09	1.99671e+09	2.91401e+09	6.7023e+08	1.02349e+09	1.63593e+09	2.96939e+09	1.69793e+09	1.56251e+09	5.57976e+08	3.04549e+09	9.26048e+08	1.84901e+08	5.87615e+08	1.66821e+08	1.48754e+09	1.7358e+09	1.01034e+09	1.44742e+08	1.64596e+09	6.25414e+08	1.79911e+09	8.46361e+08	1.09736e+08	1.84897e+09	8.80871e+08	6.07834e+08	1.55107e+08	1.32256e+09	1.50939e+08	1.64008e+09	2.1636e+09	1.55331e+09	9.6173e+08	1.77073e+09
P01023	179	179	1422.49	0.000640412	1.91181	Control	B-ALL	Alpha-2-macroglobulin OS=Homo sapiens GN=A2M PE=1 SV=3 - [A2MG_HUMAN]	6.90839e+10	1.01717e+11	6.44095e+10	8.24015e+10	1.09096e+11	4.38201e+10	1.08853e+11	6.64877e+10	9.21941e+10	4.3031e+10	8.14085e+10	6.13602e+10	9.30233e+10	5.81925e+10	5.98962e+10	3.74394e+10	1.05937e+11	7.37188e+10	3.86392e+10	2.83774e+10	4.17232e+09	6.2189e+10	6.85337e+10	3.68518e+10	3.34067e+10	6.83906e+10	2.8695e+10	7.19049e+10	3.46762e+10	4.51232e+09	7.2706e+10	3.29791e+10	2.79294e+10	3.18004e+10	5.70749e+10	4.38032e+09	5.4358e+10	6.63088e+10	5.68692e+10	7.62965e+10	6.00832e+10
P01857	26	26	190.205	0.000698656	1.85909	Control	B-ALL	Ig gamma-1 chain C region OS=Homo sapiens GN=IGHG1 PE=1 SV=1 - [IGHG1_HUMAN]	2.29618e+09	6.72212e+09	4.18044e+09	3.867e+09	4.45027e+09	2.59805e+09	4.56212e+09	2.22964e+09	6.15658e+09	2.65072e+09	3.88965e+09	3.83279e+09	6.30622e+09	1.94057e+09	3.74197e+09	2.31953e+09	4.47406e+09	3.55727e+09	1.8672e+09	2.45459e+09	4.05643e+08	1.86039e+09	1.56495e+09	4.674e+09	1.63688e+09	2.09124e+09	2.54193e+09	1.66477e+09	4.22106e+09	2.55524e+08	1.6918e+09	4.30581e+09	2.47366e+09	1.59962e+09	1.90203e+09	3.20806e+08	1.80673e+09	4.38213e+09	3.69105e+09	3.5805e+09	2.45092e+09
P33151	5	5	17.8019	0.00077233	1.76821	Control	B-ALL	Cadherin-5 OS=Homo sapiens GN=CDH5 PE=1 SV=5 - [CADH5_HUMAN]	2.16735e+06	3.70198e+06	2.77931e+06	2.33281e+06	5.26756e+06	3.75819e+06	6.40369e+06	1.49618e+06	2.48493e+06	3.00749e+06	2.14571e+06	3.28258e+06	2.69447e+06	1.59008e+06	2.67492e+06	2.47228e+06	4.02638e+06	1.59997e+06	1.47886e+06	2.82365e+06	366698	2.18031e+06	1.59125e+06	1.78673e+06	1.18316e+06	2.33484e+06	2.39411e+06	2.28831e+06	1.56385e+06	509736	2.22465e+06	1.34258e+06	2.83238e+06	1.25727e+06	1.84835e+06	468039	1.70535e+06	2.41331e+06	2.45394e+06	2.15997e+06	2.90103e+06
Q12860	1	1	1.71005	0.000802487	30.3445	Control	B-ALL	Contactin-1 OS=Homo sapiens GN=CNTN1 PE=1 SV=1 - [CNTN1_HUMAN]	65976.3	344547	138317	1.26557e+06	1.06279e+07	30410.9	1.06912e+07	92191.2	205623	23293.2	1.21772e+06	32305.2	187797	88087.5	29436.2	21707.8	1.0065e+07	1.1034e+06	0	82070.4	2905.56	287395	41082	8637.68	0	127906	18362.4	137090	15493.9	657.086	285440	13325	1988.81	0	171618	0	51912.8	224609	122125	1.17181e+06	5.85315e+06
P30685	1	1	4.84164	0.00111582	1.94469	B-ALL	Control	HLA class I histocompatibility antigen, B-35 alpha chain OS=Homo sapiens GN=HLA-B PE=1 SV=1 - [1B35_HUMAN]	0	0	0	30.7709	0	92428.1	0	5794.32	161391	399959	0	15.646	25.1338	431581	0	1705.12	8.46505	24855	14303.6	513648	968.261	107326	124137	1161.67	42959.1	169579	415957	47764.5	0	14755.1	24761.1	1302.93	518919	58825.4	91812.7	25578.8	0	0	0	28.4911	0
P02768	104	104	729.426	0.00117602	1.63841	Control	B-ALL	Serum albumin OS=Homo sapiens GN=ALB PE=1 SV=2 - [ALBU_HUMAN]	7.96792e+09	3.23943e+09	7.07159e+09	3.44188e+09	5.81941e+09	6.00076e+09	5.73704e+09	7.77845e+09	2.79754e+09	5.95733e+09	3.40103e+09	6.53723e+09	2.7693e+09	6.68706e+09	6.36592e+09	5.15173e+09	5.16995e+09	3.0849e+09	5.14819e+09	5.06316e+09	1.06692e+09	2.61196e+09	3.89993e+09	1.82544e+09	4.61468e+09	2.81125e+09	5.1061e+09	4.18765e+09	1.63878e+09	1.03822e+09	4.28864e+09	1.70155e+09	5.00531e+09	4.31989e+09	2.59744e+09	1.04475e+09	6.26948e+09	2.11177e+09	6.24374e+09	3.18688e+09	3.20496e+09
P23083	2	2	6.12368	0.00138525	2.18743	Control	B-ALL	Ig heavy chain V-I region V35 OS=Homo sapiens PE=1 SV=1 - [HV103_HUMAN]	9.81933e+06	1.56151e+07	1.67663e+07	1.56292e+07	1.39201e+06	8.20256e+06	1.32448e+06	9.23576e+06	1.35919e+07	6.45661e+06	1.34306e+07	1.40066e+07	1.48295e+07	8.36557e+06	1.51443e+07	5.81116e+06	1.46346e+06	1.32409e+07	937573	1.37341e+06	1.61203e+06	1.07894e+07	1.20907e+07	709948	543986	1.10569e+07	1.66222e+06	1.25305e+07	836041	1.50171e+06	1.35739e+07	912382	1.55203e+06	696945	1.03965e+07	1.48966e+06	7.72624e+06	1.01794e+07	1.48035e+07	1.44713e+07	766631
P48740-2	2	2	5.22451	0.00138826	2.1734	Control	B-ALL	Isoform 2 of Mannan-binding lectin serine protease 1 OS=Homo sapiens GN=MASP1 - [MASP1_HUMAN]	671215	1.2635e+06	1.34855e+06	930361	726413	257704	969760	717140	1.31927e+06	366323	1.02319e+06	791746	1.13707e+06	652469	956928	258086	1.18633e+06	896533	631797	639975	22701.8	394881	390803	122974	363596	686281	753070	548849	225838	13909.4	607709	197275	529347	440888	515779	33399.2	528139	823669	1.19068e+06	861432	400061
P0CG06	2	2	22.3038	0.00139687	1.6426	Control	B-ALL	Ig lambda-3 chain C regions OS=Homo sapiens GN=IGLC3 PE=1 SV=1 - [LAC3_HUMAN]	2.35982e+07	3.67277e+07	3.20148e+07	2.08426e+07	6.15179e+07	1.54657e+07	3.96487e+07	1.77631e+07	3.81598e+07	1.62692e+07	1.36198e+07	2.17718e+07	4.19361e+07	3.52848e+06	2.74008e+07	1.35641e+07	4.27014e+07	1.33337e+07	2.89088e+06	1.48189e+07	7.40305e+07	1.93812e+07	3.22655e+06	1.32156e+06	1.07594e+06	2.10325e+07	1.33505e+07	2.37886e+06	2.29822e+06	3.52577e+07	3.15135e+06	1.34089e+06	1.06886e+07	2.34927e+06	1.56274e+06	8.198e+07	1.8568e+07	2.39426e+07	2.82669e+07	1.92984e+07	3.38801e+07
P14923	1	1	3.34397	0.00142297	2.16308	Control	B-ALL	Junction plakoglobin OS=Homo sapiens GN=JUP PE=1 SV=3 - [PLAK_HUMAN]	46201.8	122183	297009	112201	87054.3	28775.3	59171	31069.4	57160.8	38914.9	91781.3	216600	52301.8	22756.3	237076	44876.6	58187.7	51955.1	13042.1	29064.3	1210.3	69317.5	139234	2553.32	6735.4	83726.5	21357.6	141141	19687.5	1702.11	150827	1752.57	18044.5	12064.9	50157.5	3619.88	36353.4	79650.5	262239	103888	47943.9
P04264	31	31	151.078	0.00143106	1.6776	Control	B-ALL	Keratin, type II cytoskeletal 1 OS=Homo sapiens GN=KRT1 PE=1 SV=6 - [K2C1_HUMAN]	2.41246e+08	4.45894e+08	4.79897e+08	3.85388e+08	4.65071e+08	2.02989e+08	4.61996e+08	2.32218e+08	3.70794e+08	1.92374e+08	3.80018e+08	4.35995e+08	3.93357e+08	2.01512e+08	4.27051e+08	1.65128e+08	4.63298e+08	3.35734e+08	1.46235e+08	1.40941e+08	3.8291e+07	2.16727e+08	3.85755e+08	3.36506e+08	1.27307e+08	2.43032e+08	1.38443e+08	3.87912e+08	2.86962e+08	4.11517e+07	4.41065e+08	2.97261e+08	1.34622e+08	1.21246e+08	2.03764e+08	5.62081e+07	1.89822e+08	2.90677e+08	4.23716e+08	3.56835e+08	2.56131e+08
P00738	49	49	385.832	0.00166734	1.74742	B-ALL	Control	Haptoglobin OS=Homo sapiens GN=HP PE=1 SV=1 - [HPT_HUMAN]	3.20061e+10	1.09852e+10	1.94104e+10	2.33283e+10	9.36284e+09	1.17328e+10	9.45704e+09	3.04092e+10	9.62148e+09	1.16387e+10	2.26636e+10	1.78885e+10	9.70317e+09	2.5607e+10	1.70422e+10	1.00142e+10	8.88762e+09	2.09637e+10	3.37474e+10	1.55773e+10	1.32152e+10	3.03641e+10	3.09814e+10	6.20929e+10	2.82156e+10	3.30212e+10	1.60952e+10	3.19732e+10	5.21746e+10	1.3655e+10	3.22042e+10	5.05619e+10	1.51822e+10	2.59552e+10	2.85642e+10	1.19086e+10	2.51837e+10	7.16121e+09	1.71381e+10	2.15999e+10	5.15645e+09
O00533	1	1	1.14296	0.00176315	3.40972	Control	B-ALL	Neural cell adhesion molecule L1-like protein OS=Homo sapiens GN=CHL1 PE=1 SV=4 - [NCHL1_HUMAN]	159631	59441.6	84151.3	137797	133872	63768	104988	70670.5	142871	91548.5	139722	43488.7	142469	57621.2	29783.2	37582.6	173794	143998	8433.73	62179	14722.4	55389.7	67233.1	4410	37966.7	56293.9	43206.5	42091.6	0	0	119616	0	0	6777.75	13913.6	711.433	125604	38749.8	74299.9	127587	73727.9
P01714	3	3	14.7738	0.00186068	1.88978	Control	B-ALL	Ig lambda chain V-III region SH OS=Homo sapiens PE=1 SV=1 - [LV301_HUMAN]	1.04537e+08	8.86144e+07	6.59203e+07	7.62261e+07	8.73751e+07	3.85724e+07	7.98131e+07	8.5971e+07	8.19531e+07	3.94246e+07	6.95025e+07	5.56134e+07	7.91128e+07	6.80785e+07	5.31011e+07	3.14705e+07	7.19701e+07	6.19691e+07	3.27078e+07	3.60502e+07	1.58315e+06	5.9954e+07	5.74879e+07	2.86176e+07	2.40524e+07	6.30035e+07	3.48839e+07	5.96924e+07	4.79587e+07	5.25979e+06	6.8371e+07	2.76126e+07	3.48376e+07	2.36127e+07	4.83784e+07	1.68596e+06	8.2254e+07	5.77675e+07	5.82032e+07	7.05786e+07	4.81206e+07
Q9Y5Y7	2	2	3.93081	0.00194085	3.23902	Control	B-ALL	Lymphatic vessel endothelial hyaluronic acid receptor 1 OS=Homo sapiens GN=LYVE1 PE=1 SV=2 - [LYVE1_HUMAN]	174608	576258	249583	153935	1.34052e+06	142561	1.93683e+06	251828	531663	101561	159530	299485	504673	260291	336820	92910.1	1.69864e+06	179185	0	107773	0	177782	563462	0	1163.56	202453	77194.2	476264	6216.29	126.253	675683	233042	128046	3297.29	122411	889.434	137389	375660	220365	142531	738272
Q96PD5	21	21	152.55	0.00200984	1.5366	Control	B-ALL	N-acetylmuramoyl-L-alanine amidase OS=Homo sapiens GN=PGLYRP2 PE=1 SV=1 - [PGRP2_HUMAN]	3.16225e+08	5.05023e+08	3.37395e+08	2.99453e+08	4.08026e+08	2.24998e+08	4.1117e+08	3.27215e+08	4.94054e+08	2.2711e+08	3.09068e+08	3.21989e+08	4.79665e+08	2.77132e+08	3.15704e+08	1.93633e+08	4.09664e+08	2.84551e+08	1.87638e+08	1.70444e+08	5.10591e+07	3.84483e+08	3.65288e+08	1.73743e+08	1.74472e+08	3.94618e+08	1.66723e+08	3.93417e+08	1.8957e+08	4.3647e+07	3.98155e+08	1.48995e+08	1.69941e+08	1.68696e+08	3.49484e+08	6.68114e+07	2.48818e+08	3.29223e+08	2.97897e+08	2.77267e+08	2.24715e+08
Q1MSJ5	1	1	1.85808	0.00234015	1.81024	Control	B-ALL	Centrosome and spindle pole-associated protein 1 OS=Homo sapiens GN=CSPP1 PE=1 SV=4 - [CSPP1_HUMAN]	302141	173798	201617	434408	510788	117135	606621	208116	167052	114434	337459	170119	133161	228937	141216	91748	680090	331408	59156.7	7688.07	871.154	309558	74850	19.43	17746.2	286571	25083	93321.4	831120	12575.4	68588.1	662813	9700.43	9999.52	247784	17132.7	237736	113298	178014	402224	281309
P48740	5	5	19.9162	0.00238565	1.878	Control	B-ALL	Mannan-binding lectin serine protease 1 OS=Homo sapiens GN=MASP1 PE=1 SV=3 - [MASP1_HUMAN]	1.25136e+07	1.79782e+07	1.99567e+07	1.92588e+07	2.98208e+07	7.35996e+06	2.95273e+07	1.17774e+07	1.74271e+07	7.26971e+06	1.90189e+07	1.854e+07	1.81144e+07	1.04957e+07	1.75817e+07	6.33883e+06	2.9374e+07	1.69288e+07	1.35267e+07	1.16458e+07	1.27291e+06	1.23482e+07	9.88259e+06	9.06831e+06	9.68805e+06	1.3051e+07	1.28495e+07	1.09414e+07	8.79455e+06	982115	1.16017e+07	5.7119e+06	1.12007e+07	8.40227e+06	1.24272e+07	1.29164e+06	9.84622e+06	1.17199e+07	1.76204e+07	1.7832e+07	1.64233e+07
P80748	4	4	14.7737	0.00238626	2.08841	Control	B-ALL	Ig lambda chain V-III region LOI OS=Homo sapiens PE=1 SV=1 - [LV302_HUMAN]	3.09821e+08	1.62033e+08	9.89293e+07	1.52699e+08	1.8449e+08	6.74624e+07	1.72701e+08	2.78632e+08	1.36637e+08	6.60142e+07	1.47157e+08	8.01219e+07	1.2796e+08	2.26878e+08	8.12869e+07	5.59868e+07	1.68491e+08	1.22826e+08	2.06719e+07	1.01767e+08	916442	1.15293e+08	1.19608e+08	8.04094e+07	1.70036e+07	1.2309e+08	9.36889e+07	1.24672e+08	6.61709e+07	7.10864e+06	1.20633e+08	6.14412e+07	9.13701e+07	1.6727e+07	9.65924e+07	7.01765e+06	2.4378e+08	1.05629e+08	8.73478e+07	1.41386e+08	1.01605e+08
P35527	22	21	109.487	0.00251081	1.48201	Control	B-ALL	Keratin, type I cytoskeletal 9 OS=Homo sapiens GN=KRT9 PE=1 SV=3 - [K1C9_HUMAN]	1.23016e+08	2.32286e+08	1.92988e+08	1.54269e+08	2.11484e+08	1.07602e+08	2.16129e+08	1.21621e+08	2.14557e+08	1.07089e+08	1.52356e+08	1.84421e+08	2.14063e+08	1.04377e+08	1.7659e+08	9.38492e+07	2.11972e+08	1.41711e+08	8.33414e+07	8.28197e+07	4.39921e+07	1.13123e+08	2.23878e+08	1.26618e+08	7.17966e+07	1.23168e+08	8.44931e+07	2.39041e+08	1.20701e+08	3.30514e+07	2.52567e+08	1.11683e+08	8.07933e+07	6.98105e+07	1.04084e+08	3.25798e+07	9.6794e+07	1.51426e+08	1.70396e+08	1.4284e+08	1.16472e+08
Q9NS15	1	1	2.44251	0.00293441	5.68336	Control	B-ALL	Latent-transforming growth factor beta-binding protein 3 OS=Homo sapiens GN=LTBP3 PE=1 SV=4 - [LTBP3_HUMAN]	6.11728e+06	9.37642e+06	3.44697e+06	4.20746e+06	6.04111e+07	805208	6.34626e+07	5.69257e+06	8.13216e+06	694553	4.0326e+06	3.09806e+06	8.31283e+06	4.2389e+06	2.87071e+06	889125	5.87348e+07	3.0049e+06	1.04939e+06	1.05625e+06	260796	1.57131e+06	2.84287e+06	7.25983e+06	883205	1.66442e+06	1.08034e+06	2.99789e+06	7.90385e+06	46971.1	3.47727e+06	8.2946e+06	1.00401e+06	659786	1.46728e+06	33123.2	4.81332e+06	6.11245e+06	3.04344e+06	3.89573e+06	3.32705e+07
O75882	32	32	124.405	0.00302879	1.56662	Control	B-ALL	Attractin OS=Homo sapiens GN=ATRN PE=1 SV=2 - [ATRN_HUMAN]	1.28343e+08	2.20732e+08	1.56638e+08	1.42393e+08	2.45651e+08	1.01015e+08	2.35521e+08	1.24791e+08	1.84119e+08	9.46493e+07	1.3528e+08	1.45553e+08	1.79456e+08	1.13488e+08	1.39502e+08	6.90099e+07	1.97843e+08	1.2086e+08	7.45176e+07	1.02118e+08	2.942e+07	1.77144e+08	1.64964e+08	5.25954e+07	7.66933e+07	1.89008e+08	1.02611e+08	1.64887e+08	5.68856e+07	3.12689e+07	1.51719e+08	5.44667e+07	1.03817e+08	5.75653e+07	1.43052e+08	1.29696e+07	1.00986e+08	1.43894e+08	1.38301e+08	1.31843e+08	1.35289e+08
Q02985	4	3	10.8214	0.00348954	1.69599	Control	B-ALL	Complement factor H-related protein 3 OS=Homo sapiens GN=CFHR3 PE=1 SV=2 - [FHR3_HUMAN]	9.93878e+06	2.61483e+06	5.99124e+06	3.49887e+06	8.27851e+06	2.34898e+06	7.6897e+06	7.5498e+06	2.25942e+06	2.0204e+06	3.40166e+06	5.02633e+06	2.11008e+06	5.94235e+06	4.49901e+06	1.9608e+06	7.27561e+06	2.60972e+06	1.04405e+07	3.24372e+06	397164	581064	630396	2.68658e+06	7.37722e+06	733910	2.76051e+06	786072	8.966e+06	42312.4	974923	726061	2.65569e+06	6.13474e+06	885093	105736	7.82023e+06	1.7046e+06	5.28986e+06	3.23964e+06	4.55927e+06
P98160	3	3	9.03219	0.00361216	1.90511	Control	B-ALL	Basement membrane-specific heparan sulfate proteoglycan core protein OS=Homo sapiens GN=HSPG2 PE=1 SV=4 - [PGBM_HUMAN]	1.14503e+06	2.0735e+06	1.26808e+06	1.44111e+06	2.69533e+06	1.00881e+06	2.60926e+06	1.20525e+06	1.80826e+06	856192	1.29677e+06	1.14927e+06	1.88608e+06	740375	1.09414e+06	794218	2.40018e+06	1.11008e+06	639079	1.0107e+06	13761.7	1.35387e+06	1.17024e+06	78168.4	548433	1.146e+06	969080	1.31784e+06	613437	288346	1.28272e+06	601361	869499	471419	1.15735e+06	421675	900952	1.35171e+06	1.11963e+06	1.33434e+06	1.48442e+06
Q03001	1	1	1.23242	0.00364092	448.314	B-ALL	Control	Dystonin OS=Homo sapiens GN=DST PE=1 SV=4 - [DYST_HUMAN]	0	5657.08	5738.1	0	0	3507.23	0	0	5185.88	480.473	7886.85	5827.6	1852.17	0	0	0	0	0	3125.97	4677.37	1.6127e+07	1306.77	3941.64	5163.86	2474.1	2633.77	5963.13	3763.9	0	1705.42	1660.91	0	7615.21	2202.56	568.929	26238.7	0	3687.83	5066.35	0	0
Q02325	3	3	22.6348	0.00364653	1.76759	Control	B-ALL	Plasminogen-like protein B OS=Homo sapiens GN=PLGLB1 PE=3 SV=1 - [PLGB_HUMAN]	9.58097e+07	2.65724e+08	1.65421e+08	1.69929e+08	2.84412e+08	8.72784e+07	2.70708e+08	8.78644e+07	2.28899e+08	8.64056e+07	1.58816e+08	1.415e+08	2.23962e+08	7.54188e+07	1.39064e+08	6.67822e+07	2.64354e+08	1.46394e+08	8.00155e+07	7.50789e+07	1.73545e+07	1.495e+08	1.23618e+08	1.44719e+08	6.04917e+07	1.54727e+08	6.99457e+07	1.18332e+08	1.23499e+08	1.56826e+07	1.37325e+08	1.28857e+08	6.80423e+07	5.77667e+07	1.33027e+08	1.59018e+07	7.53869e+07	1.73224e+08	1.46055e+08	1.57339e+08	1.56636e+08
O95757	1	1	1.89364	0.00396969	1.26819	Control	B-ALL	Heat shock 70 kDa protein 4L OS=Homo sapiens GN=HSPA4L PE=1 SV=3 - [HS74L_HUMAN]	4.58001e+06	8.18452e+06	6.75603e+06	4.4385e+06	8.17048e+06	5.54347e+06	8.87576e+06	2.72942e+06	6.14865e+06	5.10796e+06	4.08275e+06	6.25892e+06	7.84208e+06	2.58245e+06	6.04287e+06	4.4018e+06	8.11584e+06	3.60442e+06	2.44302e+07	5.68984e+06	94505.1	1.75822e+06	1.41777e+06	166931	1.55107e+07	2.38839e+06	5.03661e+06	1.46682e+06	1.12268e+06	129283	1.73292e+06	229225	4.1682e+06	1.42295e+07	1.58332e+06	430211	3.60373e+06	5.33546e+06	5.96512e+06	4.10966e+06	4.49977e+06
P13646	1	1	2.16698	0.00398991	13.1175	Control	B-ALL	Keratin, type I cytoskeletal 13 OS=Homo sapiens GN=KRT13 PE=1 SV=4 - [K1C13_HUMAN]	0	50099.5	21430.5	0	18059.9	7881.26	79696.5	0	442577	0	49665.1	11088.3	488138	9724.72	0	34644	0	0	0	0	0	0	50773.2	0	0	0	0	37903.9	0	3795.09	0	0	0	0	0	0	0	32659.7	18921.7	0	9946.22
A4D0V7	1	1	1.01908	0.00425507	2.48257	Control	B-ALL	Cadherin-like and PC-esterase domain-containing protein 1 OS=Homo sapiens GN=CPED1 PE=2 SV=1 - [CPED1_HUMAN]	3.31406e+06	3.07284e+06	896175	3.5563e+06	3.26974e+06	140581	3.95655e+06	3.62382e+06	2.10096e+06	189351	3.40425e+06	727720	2.30251e+06	2.71376e+06	710307	215360	2.94197e+06	3.5222e+06	34665.4	460575	27767.9	2.05774e+06	2.08871e+06	133348	5303.79	2.27783e+06	660155	1.85818e+06	2.07226e+06	12733.9	1.80266e+06	508939	452732	34829.9	1.88651e+06	2649.77	2.60764e+06	2.00317e+06	791262	3.29282e+06	1.80076e+06
P01770	1	1	3.59682	0.00426291	1.39054	Control	B-ALL	Ig heavy chain V-III region NIE OS=Homo sapiens PE=1 SV=1 - [HV309_HUMAN]	2.0967e+07	5.47669e+06	8.51394e+06	1.09325e+07	5.96003e+06	3.83741e+06	5.90734e+06	1.96294e+07	4.35058e+06	3.57314e+06	1.1184e+07	7.92823e+06	4.59786e+06	1.70671e+07	7.39109e+06	3.43325e+06	4.8467e+06	1.05316e+07	2.04398e+06	3.99445e+06	2.42756e+06	2.3925e+06	1.40537e+06	2.69438e+07	1.91432e+06	2.08678e+06	4.43375e+06	1.49425e+06	2.51558e+07	542991	1.38168e+06	2.77772e+07	3.80451e+06	2.21196e+06	1.47669e+06	791268	1.64977e+07	3.57023e+06	7.51723e+06	1.01225e+07	3.2824e+06
P01889	1	1	2.63043	0.00429293	2.11019	Control	B-ALL	HLA class I histocompatibility antigen, B-7 alpha chain OS=Homo sapiens GN=HLA-B PE=1 SV=3 - [1B07_HUMAN]	530058	231494	664513	162932	454485	206071	445977	488773	250771	197042	259786	556289	271227	358029	494430	87486.5	453992	81509.9	126286	295080	4609.12	221124	260414	339490	93332	237303	326246	206518	2399.97	1364.55	225802	767.197	272433	77672	241082	3771.03	417071	150910	586720	150861	250301
Q9Y4A5	1	1	2.29927	0.00435387	3.64842	Control	B-ALL	Transformation/transcription domain-associated protein OS=Homo sapiens GN=TRRAP PE=1 SV=3 - [TRRAP_HUMAN]	34077.7	510386	175362	57798.4	171651	69075.5	172409	54464.3	447286	51030.6	79284.2	149704	419651	27060.4	165744	53100.5	139752	30626.8	3567.11	64515.8	16127.3	86038.8	76220.2	0	1680.82	80208.8	70097.5	91033.1	3526.76	26777.1	128049	348.38	49628.9	1527.01	52405.5	18024.8	26813.7	332719	154833	53516.2	94534.2
Q86XE0	1	1	1.80157	0.00484065	7.80027	Control	B-ALL	Sorting nexin-32 OS=Homo sapiens GN=SNX32 PE=1 SV=1 - [SNX32_HUMAN]	22700.6	506580	5596.7	26673.7	761252	0	619389	0	100059	8907.86	7285.3	6135.52	67452.8	9254.83	0	4488.48	46745.3	39646.8	0	0	6193.41	59811.4	18609.5	0	0	0	7303.29	19302.9	0	0	157157	0	0	0	17779.7	8.29265	17861.7	330238	4941.51	24697.5	419248
P01593	4	4	21.9209	0.00484429	1.62184	Control	B-ALL	Ig kappa chain V-I region AG OS=Homo sapiens PE=1 SV=1 - [KV101_HUMAN]	1.14181e+08	5.9492e+07	4.94971e+07	7.55192e+07	6.97883e+07	2.71143e+07	6.09235e+07	1.15684e+08	6.04462e+07	2.78612e+07	7.61188e+07	4.52407e+07	6.6957e+07	9.97269e+07	4.80504e+07	2.98812e+07	6.22058e+07	7.24716e+07	1.10199e+07	2.60314e+07	6.93848e+06	7.80119e+07	5.96304e+07	6.75202e+07	9.71466e+06	8.57654e+07	2.92372e+07	6.41392e+07	5.39533e+07	6.62059e+06	6.0891e+07	4.19143e+07	2.82552e+07	8.70396e+06	7.30483e+07	4.55842e+06	8.98423e+07	3.87826e+07	4.37026e+07	6.99241e+07	3.84349e+07
P08603	87	86	478.402	0.00518411	1.41792	Control	B-ALL	Complement factor H OS=Homo sapiens GN=CFH PE=1 SV=4 - [CFAH_HUMAN]	2.10827e+09	2.46414e+09	2.42234e+09	1.98288e+09	2.71599e+09	1.29804e+09	2.73759e+09	2.02456e+09	2.28293e+09	1.30878e+09	1.95157e+09	2.23592e+09	2.29278e+09	1.71737e+09	2.15822e+09	1.1107e+09	2.64527e+09	1.76717e+09	1.50515e+09	1.36149e+09	4.83491e+08	1.78057e+09	1.82506e+09	2.02008e+09	1.2801e+09	1.95531e+09	1.4277e+09	1.90578e+09	1.81826e+09	3.92668e+08	1.95988e+09	1.84325e+09	1.37348e+09	1.24661e+09	1.68557e+09	3.88484e+08	1.65887e+09	1.60637e+09	2.13877e+09	1.83597e+09	1.49579e+09
P03952	41	41	182.586	0.00529437	1.44665	Control	B-ALL	Plasma kallikrein OS=Homo sapiens GN=KLKB1 PE=1 SV=1 - [KLKB1_HUMAN]	5.2406e+08	7.24695e+08	6.41902e+08	5.03109e+08	5.06224e+08	3.83785e+08	4.98261e+08	4.73212e+08	6.1903e+08	3.74573e+08	4.74877e+08	5.57602e+08	6.20301e+08	4.05572e+08	5.46316e+08	3.16639e+08	4.75552e+08	4.35861e+08	4.71413e+08	3.0291e+08	7.37642e+07	5.23256e+08	5.34698e+08	2.61439e+08	3.83246e+08	5.72648e+08	3.0555e+08	5.41098e+08	2.56411e+08	6.29291e+07	5.79835e+08	2.35197e+08	2.93092e+08	3.55141e+08	4.65072e+08	5.99413e+07	4.12351e+08	4.72426e+08	5.66756e+08	4.65834e+08	2.78795e+08
P06310	2	2	7.75799	0.00548856	1.6669	Control	B-ALL	Ig kappa chain V-II region RPMI 6410 OS=Homo sapiens PE=4 SV=1 - [KV206_HUMAN]	2.68891e+06	2.07138e+06	1.53285e+06	4.85543e+06	1.46791e+06	5.75451e+06	1.50881e+06	4.05795e+06	3.01145e+06	6.20083e+06	5.31463e+06	1.40298e+06	3.03538e+06	2.97083e+06	1.74033e+06	6.06781e+06	1.86572e+06	5.00032e+06	2.42254e+06	1.83812e+06	501170	488339	789611	5.9736e+06	2.96863e+06	557961	2.32487e+06	996291	5.37383e+06	265589	1.29924e+06	4.59307e+06	2.17306e+06	2.71183e+06	678282	367720	2.11574e+06	1.35033e+06	1.3534e+06	4.4957e+06	808428
Q99835	1	1	1.39349	0.00551186	2.43396	B-ALL	Control	Smoothened homolog OS=Homo sapiens GN=SMO PE=1 SV=1 - [SMO_HUMAN]	120182	130176	126895	81088	105638	30417	113936	93948.8	80761.3	9251.33	47007.2	69110.2	93023.4	121584	67869.8	6401.97	178627	30568.3	32005.4	29143.6	3.27137e+06	3819.78	3200.38	126525	12464.8	4957.32	16692.5	7625.72	59877.9	2050.75	3990.34	48612.6	18696.8	14917.9	8688.68	2091.98	94564.4	84861.2	112040	75080.3	58178.8
Q5T5S1	1	1	2.96247	0.00559317	1.83885	Control	B-ALL	Coiled-coil domain-containing protein 183 OS=Homo sapiens GN=CCDC183 PE=2 SV=3 - [CC183_HUMAN]	929255	1.5944e+06	1.79875e+06	2.38015e+06	1.48114e+06	1.27744e+06	1.49879e+06	572938	1.48398e+06	1.15846e+06	2.20609e+06	1.26167e+06	1.58926e+06	615551	1.23741e+06	893089	1.08239e+06	1.71012e+06	628717	696722	7499.25	1.20213e+06	1.23065e+06	872327	489819	1.20984e+06	725130	1.36286e+06	716708	103414	1.53199e+06	589925	588331	424720	949824	140215	731175	1.03938e+06	1.58817e+06	2.2038e+06	815717
P19827	46	46	293.243	0.00573605	1.49123	Control	B-ALL	Inter-alpha-trypsin inhibitor heavy chain H1 OS=Homo sapiens GN=ITIH1 PE=1 SV=3 - [ITIH1_HUMAN]	1.63596e+09	2.93887e+09	2.18642e+09	1.67587e+09	2.57086e+09	1.16939e+09	2.57172e+09	1.67249e+09	2.57165e+09	1.14468e+09	1.72573e+09	2.1279e+09	2.6601e+09	1.48034e+09	2.10113e+09	1.02406e+09	2.30797e+09	1.5286e+09	9.19714e+08	1.41995e+09	3.22287e+08	2.11711e+09	2.179e+09	8.47532e+08	8.42274e+08	2.36356e+09	1.3943e+09	2.3378e+09	8.64489e+08	1.90486e+08	2.37588e+09	8.03984e+08	1.45402e+09	8.12086e+08	2.01722e+09	2.71778e+08	1.28724e+09	1.91584e+09	1.93046e+09	1.55171e+09	1.41586e+09
P69891	2	2	11.7947	0.00585215	4.65452	B-ALL	Control	Hemoglobin subunit gamma-1 OS=Homo sapiens GN=HBG1 PE=1 SV=2 - [HBG1_HUMAN]	169944	3.1364e+06	230073	260048	671400	93136.8	422655	301530	3.29058e+06	239463	303109	255097	3.39358e+06	154416	130977	118677	428150	274637	1.60683e+07	840542	95621.9	1.6397e+06	1.86793e+06	938291	1.60805e+07	2.28639e+06	1.33477e+06	2.12015e+06	901686	115743	2.14339e+06	756585	707420	1.50629e+07	1.44519e+06	171126	133719	2.04461e+06	203139	240781	369764
Q9P0L2	1	1	1.21603	0.00597253	1.59155	Control	B-ALL	Serine/threonine-protein kinase MARK1 OS=Homo sapiens GN=MARK1 PE=1 SV=2 - [MARK1_HUMAN]	2.0877e+07	2.96373e+07	1.96344e+07	1.46957e+07	3.16625e+07	9.00926e+06	3.39293e+07	2.15036e+07	2.65418e+07	7.82798e+06	1.48593e+07	1.66484e+07	2.59617e+07	1.99462e+07	1.60341e+07	7.79798e+06	3.59621e+07	1.35919e+07	7.93812e+06	1.1128e+07	4.39212e+06	2.05689e+07	9.74061e+06	2.66503e+07	7.12946e+06	2.14082e+07	1.06607e+07	9.89794e+06	2.48786e+07	3.90378e+06	8.73544e+06	2.53507e+07	1.15857e+07	6.36934e+06	1.57677e+07	3.93419e+06	1.64268e+07	1.93205e+07	1.73358e+07	1.36069e+07	1.74376e+07
P55058	9	9	55.221	0.00604146	1.49484	Control	B-ALL	Phospholipid transfer protein OS=Homo sapiens GN=PLTP PE=1 SV=1 - [PLTP_HUMAN]	2.48648e+07	3.34977e+07	2.488e+07	3.58155e+07	3.7154e+07	2.07238e+07	3.60291e+07	2.66754e+07	3.26726e+07	1.9524e+07	3.46269e+07	2.48297e+07	3.22394e+07	2.28593e+07	2.44174e+07	1.7094e+07	4.53444e+07	3.38034e+07	2.01272e+07	1.68239e+07	3.19253e+06	2.8669e+07	2.81074e+07	3.08995e+07	1.4821e+07	3.05833e+07	1.85183e+07	3.09215e+07	1.46524e+07	2.51034e+06	2.99736e+07	2.69088e+07	1.32905e+07	1.10321e+07	2.83591e+07	3.18907e+06	1.95646e+07	2.1837e+07	2.19674e+07	3.3162e+07	2.0462e+07
P20393	1	1	1.81806	0.00608477	1.66199	Control	B-ALL	Nuclear receptor subfamily 1 group D member 1 OS=Homo sapiens GN=NR1D1 PE=1 SV=1 - [NR1D1_HUMAN]	604715	481426	645870	399849	1.85036e+06	389564	2.05799e+06	1.04013e+06	530313	417305	641055	692484	524440	778566	637486	356439	1.65944e+06	437500	1.30297e+06	805197	1.01403e+06	18192.3	99623.1	104538	1.14024e+06	69449.6	926587	94942.7	476714	116614	109258	381636	703266	916882	23786.7	206892	475814	313840	570260	370225	1.01906e+06
P36888	5	5	15.6199	0.00633083	10.6836	B-ALL	Control	Receptor-type tyrosine-protein kinase FLT3 OS=Homo sapiens GN=FLT3 PE=1 SV=2 - [FLT3_HUMAN]	70501.5	189186	187755	143720	161920	53737.3	138464	160080	104431	55543.3	208034	44958.1	131954	209996	62788.8	71201.8	94653.7	220869	1.24294e+06	6.87454e+06	184360	164829	158530	199881	640196	82545	7.19033e+06	106990	121994	106474	294760	55182.7	6.28823e+06	655504	173184	136524	55473.4	123330	165775	133072	89175.2
P16070	5	5	12.9804	0.0064541	1.47966	Control	B-ALL	CD44 antigen OS=Homo sapiens GN=CD44 PE=1 SV=3 - [CD44_HUMAN]	2.03272e+06	2.9171e+06	3.03765e+06	2.95182e+06	6.55104e+06	2.76482e+06	6.38315e+06	2.17748e+06	2.23489e+06	2.95374e+06	2.72867e+06	2.80156e+06	2.33959e+06	1.77348e+06	2.83632e+06	2.60785e+06	5.482e+06	2.64235e+06	6.68469e+06	3.26598e+06	945898	1.11798e+06	1.72272e+06	392266	3.88308e+06	1.31041e+06	3.25996e+06	1.82043e+06	761769	1.43344e+06	2.17191e+06	2.3202e+06	2.75904e+06	2.27752e+06	890308	1.65092e+06	1.59942e+06	1.90165e+06	2.68204e+06	2.73313e+06	3.60789e+06
Q9NPH3	1	1	1.55765	0.0067442	1.96684	Control	B-ALL	Interleukin-1 receptor accessory protein OS=Homo sapiens GN=IL1RAP PE=1 SV=2 - [IL1AP_HUMAN]	398412	729095	298200	330195	1.46028e+06	386551	1.81374e+06	314547	601909	333156	502005	310225	764961	181051	350387	305466	1.55448e+06	379150	65286	242888	4228.35	544221	591261	245279	64205.9	648863	151783	791698	157969	3922.38	800536	260691	352427	25476	646738	2268.41	313486	475294	263290	305731	804230
P02533	3	3	8.04817	0.0073051	2.09612	Control	B-ALL	Keratin, type I cytoskeletal 14 OS=Homo sapiens GN=KRT14 PE=1 SV=4 - [K1C14_HUMAN]	1.38418e+06	2.94005e+06	2.9118e+06	882557	4.27838e+06	333858	4.60606e+06	1.11977e+06	2.48817e+06	72104.2	923286	2.78212e+06	2.45522e+06	805045	2.62282e+06	249100	3.60444e+06	684566	207556	44518.9	914800	569085	3.04109e+06	2.05744e+06	126951	194077	99399.2	3.02823e+06	1.03393e+06	7696.08	3.19715e+06	1.63142e+06	43284.6	190202	373482	5672.16	1.08913e+06	1.91661e+06	2.57092e+06	817170	2.35626e+06
P01834	10	10	112.574	0.00733539	1.52791	Control	B-ALL	Ig kappa chain C region OS=Homo sapiens GN=IGKC PE=1 SV=1 - [IGKC_HUMAN]	6.06118e+09	5.99186e+09	3.09506e+09	6.16333e+09	5.1014e+09	3.60718e+09	4.98404e+09	5.71648e+09	5.68332e+09	3.72366e+09	6.15329e+09	2.86972e+09	5.54082e+09	5.00207e+09	2.80255e+09	3.17361e+09	5.00685e+09	5.69694e+09	8.25542e+08	2.93797e+09	1.46659e+08	4.6158e+09	4.93116e+09	5.28721e+09	7.53315e+08	5.20996e+09	3.07118e+09	5.34512e+09	4.74766e+09	2.41671e+08	5.37409e+09	4.69494e+09	2.9788e+09	7.39602e+08	4.36972e+09	2.59952e+08	4.76918e+09	3.90607e+09	2.73273e+09	5.7067e+09	2.80952e+09
O75343	1	1	1.12405	0.00772322	1.81508	Control	B-ALL	Guanylate cyclase soluble subunit beta-2 OS=Homo sapiens GN=GUCY1B2 PE=2 SV=2 - [GCYB2_HUMAN]	889252	8.71813e+06	4.25133e+06	7.10936e+06	1.23922e+07	871842	2.61617e+06	6.92128e+06	3.16665e+06	1.00979e+06	6.14392e+06	4.19161e+06	5.61383e+06	2.89387e+06	4.13141e+06	3.29468e+06	2.26479e+06	4.04916e+06	291312	1.01746e+06	524602	7.29601e+06	7.06837e+06	1.78661e+06	757707	2.30459e+06	1.22116e+06	7.65144e+06	5.64032e+06	271686	24173.2	4.39855e+06	547561	670563	2.38604e+06	508556	699699	5.68332e+06	3.75364e+06	6.58263e+06	6.82482e+06
P49908	7	7	21.0415	0.00781609	1.40791	Control	B-ALL	Selenoprotein P OS=Homo sapiens GN=SEPP1 PE=1 SV=3 - [SEPP1_HUMAN]	2.54225e+07	3.52833e+07	2.92484e+07	3.48291e+07	4.60616e+07	3.30389e+07	4.40841e+07	2.29021e+07	3.50966e+07	3.54194e+07	3.38034e+07	2.73026e+07	3.36111e+07	2.32027e+07	2.94902e+07	3.49615e+07	4.07741e+07	3.27666e+07	2.57384e+07	1.39158e+07	5.93632e+06	4.3826e+07	4.09426e+07	1.77937e+07	2.60819e+07	4.29928e+07	1.3083e+07	4.04387e+07	1.70916e+07	3.9392e+06	3.28474e+07	1.88907e+07	1.24913e+07	2.3996e+07	4.18743e+07	2.36386e+06	2.00035e+07	2.3001e+07	2.58243e+07	3.22487e+07	2.53678e+07
Q15121	1	1	2.1026	0.00795222	2.24154	Control	B-ALL	Astrocytic phosphoprotein PEA-15 OS=Homo sapiens GN=PEA15 PE=1 SV=2 - [PEA15_HUMAN]	197769	96569	430723	501186	615509	76328.7	214474	360427	85496	101448	448144	424020	102377	418024	376719	42207.7	623643	365763	216660	80363.9	15747.4	177259	139352	34200.7	291114	138852	96299.7	146494	38583.4	26047.2	396184	131728	177909	274000	62233.2	2094.41	155612	62953	380299	464054	338983
P01620	5	5	23.9474	0.00796447	1.34757	Control	B-ALL	Ig kappa chain V-III region SIE OS=Homo sapiens PE=1 SV=1 - [KV302_HUMAN]	1.87234e+08	2.1159e+08	1.33749e+08	2.3739e+08	1.77645e+08	1.7584e+08	1.85086e+08	1.77782e+08	1.95144e+08	1.67159e+08	2.28754e+08	1.26849e+08	1.98043e+08	1.59369e+08	1.26037e+08	1.55371e+08	1.82053e+08	2.11448e+08	8.39087e+07	1.3164e+08	2.35083e+07	1.20536e+08	1.2006e+08	3.34645e+08	6.69957e+07	1.40114e+08	1.40572e+08	1.26245e+08	3.1187e+08	2.84271e+07	1.21439e+08	3.05195e+08	1.31011e+08	6.36435e+07	1.26526e+08	2.54308e+07	1.47323e+08	1.37935e+08	1.18091e+08	2.19802e+08	9.78356e+07
P08185	20	20	115.467	0.00797431	1.51301	Control	B-ALL	Corticosteroid-binding globulin OS=Homo sapiens GN=SERPINA6 PE=1 SV=1 - [CBG_HUMAN]	3.64187e+08	5.0888e+08	4.00219e+08	4.77724e+08	5.8938e+08	2.34887e+08	5.74105e+08	3.25933e+08	4.56197e+08	2.14183e+08	4.56948e+08	3.60429e+08	4.4783e+08	3.07985e+08	3.48165e+08	1.91708e+08	5.70967e+08	4.35416e+08	1.65034e+08	1.99002e+08	4.49264e+07	4.18039e+08	4.33981e+08	3.78573e+08	1.30241e+08	4.27495e+08	2.01896e+08	4.27733e+08	3.89818e+08	3.27132e+07	4.26007e+08	3.60957e+08	2.14867e+08	1.34118e+08	3.86941e+08	2.94315e+07	2.86557e+08	3.31737e+08	3.53366e+08	4.4233e+08	3.24593e+08
P01743	1	1	3.71353	0.00836582	1.70972	Control	B-ALL	Ig heavy chain V-I region HG3 OS=Homo sapiens PE=3 SV=1 - [HV102_HUMAN]	1.35993e+07	1.81493e+07	9.71677e+06	1.75287e+07	2.7028e+07	4.44258e+06	2.48506e+07	1.38901e+07	1.52065e+07	4.10238e+06	1.6682e+07	8.27082e+06	1.37572e+07	1.44952e+07	8.54401e+06	3.74893e+06	2.28785e+07	1.57875e+07	2.64542e+06	3.43852e+06	241706	9.43494e+06	1.26781e+07	1.90422e+07	2.14026e+06	1.0958e+07	3.94963e+06	1.17102e+07	2.27684e+07	357430	1.42274e+07	2.11454e+07	3.49445e+06	2.41109e+06	6.99914e+06	146832	1.07004e+07	1.18315e+07	8.57925e+06	1.623e+07	1.48853e+07
P13645	34	33	160.83	0.00851691	1.54746	Control	B-ALL	Keratin, type I cytoskeletal 10 OS=Homo sapiens GN=KRT10 PE=1 SV=6 - [K1C10_HUMAN]	2.14791e+08	3.97179e+08	4.58434e+08	4.62547e+08	5.41562e+08	1.86378e+08	5.33742e+08	1.9525e+08	3.75434e+08	1.87957e+08	4.61966e+08	4.39734e+08	3.77807e+08	1.79068e+08	4.35252e+08	1.5814e+08	5.28886e+08	4.17927e+08	1.38135e+08	1.509e+08	8.18661e+07	2.49452e+08	4.04737e+08	4.64294e+08	1.24036e+08	2.79066e+08	1.29775e+08	4.23017e+08	3.98857e+08	3.09378e+07	4.26223e+08	4.04188e+08	1.36311e+08	1.18548e+08	2.31382e+08	4.23465e+07	1.69006e+08	2.58919e+08	4.04766e+08	4.28278e+08	2.98257e+08
P07357	34	34	187.401	0.00893543	1.45256	Control	B-ALL	Complement component C8 alpha chain OS=Homo sapiens GN=C8A PE=1 SV=2 - [CO8A_HUMAN]	3.47917e+08	4.56166e+08	3.66111e+08	3.08081e+08	3.692e+08	1.88628e+08	3.82686e+08	3.24948e+08	4.09578e+08	1.74495e+08	3.06744e+08	3.29265e+08	4.17474e+08	2.83539e+08	3.27151e+08	1.55261e+08	3.78489e+08	2.79723e+08	2.92022e+08	2.46088e+08	3.77908e+07	1.92728e+08	1.9601e+08	4.2e+08	2.49061e+08	2.02739e+08	2.51726e+08	2.01116e+08	3.79449e+08	4.05292e+07	2.09367e+08	3.97949e+08	2.34932e+08	2.3643e+08	1.67508e+08	4.12741e+07	2.73755e+08	2.97373e+08	3.23251e+08	2.85255e+08	2.03331e+08
P40197	1	1	5.11544	0.00940982	5.52903	B-ALL	Control	Platelet glycoprotein V OS=Homo sapiens GN=GP5 PE=1 SV=1 - [GPV_HUMAN]	14280.6	2814.05	25826.4	41394.1	0	5792.68	0	2777.16	9901.82	73779.6	25021.2	33290.8	14636.2	4068.89	5972.43	34798.9	0	9792.12	32171.8	39680.7	16512.1	18777.6	377189	20532.4	10632.9	130548	39236.3	418223	12538.6	21341	30537.3	3182.99	65390.4	20884.5	407320	16937.3	11236.6	1834.47	22803	38327.3	0
P19823	61	60	405.062	0.00949197	1.41636	Control	B-ALL	Inter-alpha-trypsin inhibitor heavy chain H2 OS=Homo sapiens GN=ITIH2 PE=1 SV=2 - [ITIH2_HUMAN]	3.39328e+09	6.4134e+09	4.41422e+09	3.29028e+09	4.89189e+09	2.67861e+09	4.95313e+09	3.29399e+09	5.54606e+09	2.4605e+09	3.21626e+09	4.03899e+09	5.64807e+09	2.92851e+09	3.91001e+09	2.27181e+09	4.79812e+09	2.94074e+09	2.16216e+09	2.84204e+09	5.52888e+08	4.814e+09	4.87328e+09	1.61379e+09	1.85579e+09	5.19388e+09	2.89197e+09	4.95411e+09	1.54652e+09	5.50155e+08	4.97889e+09	1.58591e+09	2.88546e+09	1.81652e+09	4.47574e+09	5.97528e+08	2.66997e+09	4.18087e+09	3.89745e+09	3.04651e+09	2.69414e+09
P08779	3	3	8.23474	0.00966555	3.04	Control	B-ALL	Keratin, type I cytoskeletal 16 OS=Homo sapiens GN=KRT16 PE=1 SV=4 - [K1C16_HUMAN]	287120	185139	1.08034e+06	83135.6	78004.3	124447	148274	156672	150487	101394	103791	1.10582e+06	334542	104600	1.02454e+06	79295.1	152449	46464.7	79623.5	81576.2	88504.6	87250.3	96377	79203	91668.6	120429	97868.6	287206	124782	25559.1	129225	67242	121169	107424	3796.79	69817.9	225917	120692	953866	76976.2	42959.7
P07358	31	30	156.053	0.00975712	1.45709	Control	B-ALL	Complement component C8 beta chain OS=Homo sapiens GN=C8B PE=1 SV=3 - [CO8B_HUMAN]	3.06801e+08	3.61596e+08	3.31945e+08	3.14534e+08	3.79695e+08	1.79991e+08	3.99548e+08	3.07863e+08	3.32369e+08	1.86656e+08	3.0937e+08	3.14525e+08	3.37568e+08	2.67905e+08	3.00482e+08	1.58575e+08	3.71854e+08	2.90216e+08	2.12712e+08	2.27194e+08	5.80298e+07	1.66671e+08	1.99613e+08	4.63682e+08	1.84098e+08	1.7547e+08	2.37839e+08	1.96923e+08	4.31785e+08	1.302e+07	1.89336e+08	3.75125e+08	2.35066e+08	1.85072e+08	1.58278e+08	3.1455e+07	2.41404e+08	2.35723e+08	2.93085e+08	2.91231e+08	2.09111e+08
P08519	13	13	60.5612	0.00994776	1.83446	B-ALL	Control	Apolipoprotein(a) OS=Homo sapiens GN=LPA PE=1 SV=1 - [APOA_HUMAN]	3.28421e+07	2.31307e+07	1.24865e+07	1.18381e+07	1.55394e+07	8.99097e+06	1.42914e+07	3.0163e+07	1.88813e+07	9.30821e+06	1.17943e+07	1.09639e+07	1.92192e+07	2.50353e+07	1.08794e+07	7.26002e+06	1.43292e+07	1.10042e+07	1.71129e+07	3.85476e+07	6.99408e+07	1.16711e+07	1.13133e+07	4.52618e+07	1.36348e+07	1.44011e+07	4.31221e+07	1.31251e+07	4.11632e+07	4.40314e+07	1.21092e+07	3.77144e+07	3.99282e+07	1.31238e+07	1.17967e+07	5.02494e+07	2.58415e+07	1.50788e+07	1.10247e+07	1.09611e+07	8.55809e+06
P01344	2	2	4.72742	0.010683	1.58023	Control	B-ALL	Insulin-like growth factor II OS=Homo sapiens GN=IGF2 PE=1 SV=1 - [IGF2_HUMAN]	1.97875e+06	3.94171e+06	3.4379e+06	1.79142e+06	2.37318e+06	1.61019e+06	2.15597e+06	2.14088e+06	2.99002e+06	1.348e+06	1.52464e+06	3.13713e+06	3.17071e+06	1.68995e+06	2.83184e+06	1.40771e+06	2.31545e+06	1.60536e+06	1.89182e+06	1.45265e+06	21612.1	2.11278e+06	3.1856e+06	664977	1.4986e+06	1.94157e+06	1.44501e+06	3.22044e+06	427234	22570.6	3.57071e+06	374523	1.24291e+06	1.30435e+06	1.80548e+06	48007.2	1.55696e+06	2.56959e+06	3.03543e+06	1.65869e+06	1.30699e+06
P35908	28	28	111.38	0.0106855	1.52705	Control	B-ALL	Keratin, type II cytoskeletal 2 epidermal OS=Homo sapiens GN=KRT2 PE=1 SV=2 - [K22E_HUMAN]	8.29529e+07	1.84144e+08	1.64061e+08	1.70194e+08	2.4677e+08	8.16584e+07	2.41902e+08	7.87387e+07	1.69069e+08	7.99313e+07	1.65773e+08	1.50319e+08	1.60475e+08	6.82419e+07	1.49619e+08	6.78845e+07	2.04206e+08	1.43059e+08	5.19841e+07	5.30913e+07	7.87638e+06	1.1198e+08	1.76779e+08	1.78514e+08	4.2028e+07	1.19855e+08	5.64904e+07	1.87557e+08	1.64563e+08	1.3234e+07	1.92221e+08	1.35467e+08	5.54146e+07	4.14754e+07	1.0539e+08	1.46014e+07	6.52706e+07	1.20043e+08	1.44855e+08	1.57585e+08	1.35905e+08
Q99963	1	1	1.98686	0.010821	1.50601	Control	B-ALL	Endophilin-A3 OS=Homo sapiens GN=SH3GL3 PE=1 SV=1 - [SH3G3_HUMAN]	9.51446e+07	1.99683e+07	2.80799e+07	9.33179e+07	4.42375e+07	5.1044e+07	4.46837e+07	8.21342e+07	2.30278e+07	5.09399e+07	8.50184e+07	2.18508e+07	1.98214e+07	6.91412e+07	2.31069e+07	4.57897e+07	4.89717e+07	7.92647e+07	5.47525e+06	2.36789e+07	48041.2	3.6122e+07	3.04048e+07	2.19439e+08	3.99253e+06	3.94034e+07	2.52726e+07	3.22124e+07	9.93064e+06	42211.6	3.72031e+07	9.07489e+07	2.09486e+07	3.87619e+06	3.56815e+07	85587.8	7.48635e+07	1.30172e+07	2.47926e+07	8.64041e+07	2.43631e+07
Q04756	10	10	55.6249	0.0109974	1.33402	Control	B-ALL	Hepatocyte growth factor activator OS=Homo sapiens GN=HGFAC PE=1 SV=1 - [HGFA_HUMAN]	2.0246e+07	3.91868e+07	1.59478e+07	2.78023e+07	2.64875e+07	2.97523e+07	2.60418e+07	2.09792e+07	3.28475e+07	2.99667e+07	2.86502e+07	1.71937e+07	3.44782e+07	1.73646e+07	1.56432e+07	2.40671e+07	2.01009e+07	2.60445e+07	1.32099e+07	2.14716e+07	6.35711e+06	2.90689e+07	2.70773e+07	1.14737e+07	1.25499e+07	3.41479e+07	2.31822e+07	2.76611e+07	1.39566e+07	9.32801e+06	2.96632e+07	8.27332e+06	2.23729e+07	1.10067e+07	2.76686e+07	1.0957e+07	1.59304e+07	2.55458e+07	1.40808e+07	2.57425e+07	1.45876e+07
O95445	12	12	49.0044	0.011173	1.41027	Control	B-ALL	Apolipoprotein M OS=Homo sapiens GN=APOM PE=1 SV=2 - [APOM_HUMAN]	1.87162e+08	2.2588e+08	2.55629e+08	1.92987e+08	3.47521e+08	1.66415e+08	3.19357e+08	1.78531e+08	2.17595e+08	1.57008e+08	1.81338e+08	2.26356e+08	2.2483e+08	1.42182e+08	2.23341e+08	1.3366e+08	3.50073e+08	1.6939e+08	1.97005e+08	1.31976e+08	5.1558e+07	2.1785e+08	2.60096e+08	1.12979e+08	1.55185e+08	2.35338e+08	1.32067e+08	2.63483e+08	9.37868e+07	2.10476e+07	2.82321e+08	1.1653e+08	1.22909e+08	1.4124e+08	1.99805e+08	2.97138e+07	1.47266e+08	1.4725e+08	2.25703e+08	1.78689e+08	1.91392e+08
Q13790	3	3	12.993	0.0119214	1.52118	Control	B-ALL	Apolipoprotein F OS=Homo sapiens GN=APOF PE=1 SV=2 - [APOF_HUMAN]	2.0067e+07	3.87589e+07	1.76489e+07	1.68781e+07	3.02845e+07	1.1029e+07	2.94064e+07	1.6843e+07	3.06227e+07	1.11172e+07	1.93494e+07	1.63748e+07	3.17197e+07	1.08652e+07	1.49932e+07	1.01624e+07	2.61474e+07	1.54348e+07	1.10768e+07	1.22538e+07	1.85968e+06	2.30828e+07	2.57945e+07	1.09937e+07	7.56e+06	2.44404e+07	1.14696e+07	2.63897e+07	9.17303e+06	1.76367e+06	2.73834e+07	7.80157e+06	1.1166e+07	8.28883e+06	2.00179e+07	1.20623e+06	1.57896e+07	2.52668e+07	1.55828e+07	1.56276e+07	1.66787e+07
Q9NTJ3	1	1	1.55929	0.0121189	1.45558	Control	B-ALL	Structural maintenance of chromosomes protein 4 OS=Homo sapiens GN=SMC4 PE=1 SV=2 - [SMC4_HUMAN]	6.27318e+06	5.05892e+06	6.35538e+06	5.73424e+06	4.04758e+06	2.306e+06	4.05822e+06	5.73065e+06	5.30343e+06	2.27559e+06	5.59213e+06	5.58194e+06	5.1983e+06	5.95429e+06	6.96114e+06	1.72945e+06	4.79083e+06	4.68736e+06	3.64756e+06	3.75894e+06	1.81539e+06	2.72639e+06	2.35814e+06	6.85961e+06	2.95972e+06	3.45106e+06	3.56692e+06	2.39663e+06	6.78179e+06	898733	2.28728e+06	7.02478e+06	3.55034e+06	2.91227e+06	2.78813e+06	424902	4.93599e+06	3.29789e+06	5.61137e+06	5.3094e+06	2.22915e+06
P07360	10	10	79.0835	0.0121913	1.4814	Control	B-ALL	Complement component C8 gamma chain OS=Homo sapiens GN=C8G PE=1 SV=3 - [CO8G_HUMAN]	2.07028e+08	2.77046e+08	2.18463e+08	1.72128e+08	3.01442e+08	1.08665e+08	2.95322e+08	1.92941e+08	2.41645e+08	1.07254e+08	1.71785e+08	1.9887e+08	2.51221e+08	1.66364e+08	1.91218e+08	9.99436e+07	2.64998e+08	1.57507e+08	1.42324e+08	1.55713e+08	2.20148e+07	1.25533e+08	1.22844e+08	2.58627e+08	1.3347e+08	1.26619e+08	1.59448e+08	1.3618e+08	2.12728e+08	1.46757e+07	1.4136e+08	2.95008e+08	1.5068e+08	1.14747e+08	1.1828e+08	1.59689e+07	1.62898e+08	1.80606e+08	1.92888e+08	1.59376e+08	1.66015e+08
Q96PY5	1	1	1.3499	0.0128526	23.9111	B-ALL	Control	Formin-like protein 2 OS=Homo sapiens GN=FMNL2 PE=1 SV=3 - [FMNL2_HUMAN]	792.412	0	0	0	141.45	0	0	0	986.897	0	6338.62	0	137.259	4463.48	0.0459628	0	0	5473.26	0	0	227673	13632.6	561.895	0	3711.29	1810.36	0	12636.9	108235	29693.3	1221.6	1469.91	2344.38	0	303.5	35078.6	623.502	0	0	0	77.9012
O60347	1	1	1.80433	0.0130442	6.94038	B-ALL	Control	TBC1 domain family member 12 OS=Homo sapiens GN=TBC1D12 PE=1 SV=3 - [TBC12_HUMAN]	557422	719198	361682	683563	1.82382e+06	563877	1.34148e+06	420859	521492	607808	629671	306030	684871	564569	329242	436507	1.4979e+06	644746	1.65623e+06	1.03093e+06	4.53736e+07	414614	1.10142e+06	600185	1.42297e+06	569103	1.10629e+06	1.13765e+06	560465	1.46195e+07	1.13046e+06	528644	954668	1.47395e+06	509885	1.39157e+07	438602	468842	319340	632919	1.00444e+06
P08697	28	28	217.062	0.0132361	1.41286	Control	B-ALL	Alpha-2-antiplasmin OS=Homo sapiens GN=SERPINF2 PE=1 SV=3 - [A2AP_HUMAN]	1.25931e+09	1.6425e+09	1.53994e+09	1.59735e+09	1.76803e+09	1.31903e+09	1.76627e+09	1.19981e+09	1.55209e+09	1.28921e+09	1.63445e+09	1.48605e+09	1.44116e+09	1.14603e+09	1.43866e+09	1.1315e+09	1.79054e+09	1.47613e+09	9.74992e+08	9.24975e+08	1.0124e+08	1.39724e+09	1.54435e+09	1.36157e+09	8.81367e+08	1.47611e+09	9.30177e+08	1.64059e+09	1.25882e+09	8.41065e+07	1.67017e+09	1.28104e+09	9.17315e+08	8.44164e+08	1.33892e+09	1.13567e+08	9.90875e+08	1.07074e+09	1.35966e+09	1.479e+09	9.73716e+08
P00450	100	99	865.614	0.0139068	1.31829	Control	B-ALL	Ceruloplasmin OS=Homo sapiens GN=CP PE=1 SV=1 - [CERU_HUMAN]	9.41453e+09	1.17175e+10	1.17206e+10	1.2336e+10	9.99886e+09	8.70891e+09	1.02277e+10	9.55947e+09	1.13576e+10	8.87456e+09	1.23527e+10	1.14663e+10	1.14499e+10	8.30074e+09	1.11124e+10	7.88805e+09	1.02459e+10	1.1491e+10	9.12066e+09	1.05577e+10	1.68928e+09	7.33818e+09	7.46708e+09	1.13902e+10	8.58976e+09	7.91222e+09	1.11454e+10	8.02121e+09	1.08161e+10	1.714e+09	8.29309e+09	1.08803e+10	1.07298e+10	8.14527e+09	7.34272e+09	1.62551e+09	7.40773e+09	7.63862e+09	1.03485e+10	1.1422e+10	5.50673e+09
P02776	1	1	4.78989	0.0139619	3.24157	Control	B-ALL	Platelet factor 4 OS=Homo sapiens GN=PF4 PE=1 SV=2 - [PLF4_HUMAN]	242451	13299.9	339929	209609	0	328532	0	382907	65629.2	471897	268066	308296	66452.4	300745	326604	428604	9329.61	211264	0	0	0	86110.1	81852.4	276890	27204.3	352893	0	36932.8	21794.8	196.237	57823.6	0	0	0	278567	5563.94	190770	8670.17	300134	194080	0
Q15063	1	1	3.601	0.0142749	3.31362	Control	B-ALL	Periostin OS=Homo sapiens GN=POSTN PE=1 SV=2 - [POSTN_HUMAN]	59400.2	395536	86203.8	512638	713079	118894	506549	65590.2	251327	79279	347425	81879	167708	42963.9	71794.7	13944.5	572393	510909	55469.3	27513.7	81901.4	492.839	104759	96342.7	70374.3	152333	134927	70693.9	117931	66492.5	30964.8	73258.2	101223	54004.6	78294.4	70483.7	46738.5	257849	76112.1	474657	392718
P05154	6	5	15.8588	0.0144483	1.32894	Control	B-ALL	Plasma serine protease inhibitor OS=Homo sapiens GN=SERPINA5 PE=1 SV=3 - [IPSP_HUMAN]	1.58616e+06	6.05235e+06	8.34326e+06	3.52558e+06	7.89063e+06	2.9705e+06	8.16993e+06	1.60131e+06	5.3844e+06	2.68697e+06	3.29575e+06	6.91325e+06	4.85074e+06	1.35539e+06	6.92915e+06	2.34416e+06	7.64384e+06	2.94622e+06	1.3111e+06	887149	352534	8.15024e+06	9.47345e+06	1.29458e+06	1.13255e+06	8.4276e+06	926416	9.50034e+06	518215	173670	1.11038e+07	1.21897e+06	778267	928989	7.32202e+06	76887.6	1.24806e+06	3.94551e+06	7.36653e+06	3.26437e+06	4.34565e+06
P05543	14	14	62.1216	0.0145436	1.47294	Control	B-ALL	Thyroxine-binding globulin OS=Homo sapiens GN=SERPINA7 PE=1 SV=2 - [THBG_HUMAN]	5.82209e+07	8.95309e+07	8.99759e+07	1.0165e+08	1.38688e+08	5.45549e+07	1.46966e+08	5.88912e+07	9.41443e+07	5.41761e+07	1.06072e+08	8.56351e+07	9.46383e+07	5.76471e+07	8.5351e+07	4.9644e+07	1.46025e+08	1.01755e+08	4.74657e+07	5.75256e+07	9.94601e+06	7.99208e+07	8.7777e+07	7.5751e+07	4.35955e+07	8.91893e+07	6.17718e+07	9.17633e+07	7.40001e+07	8.12305e+06	9.80731e+07	7.33433e+07	6.22373e+07	4.26689e+07	8.46096e+07	7.71042e+06	4.58105e+07	5.83649e+07	7.94426e+07	9.41187e+07	7.63803e+07
Q8WXG9	1	1	2.4163	0.0146309	1.42785	Control	B-ALL	G-protein coupled receptor 98 OS=Homo sapiens GN=GPR98 PE=1 SV=2 - [GPR98_HUMAN]	3.14588e+07	1.85762e+07	1.07e+07	2.64148e+07	1.5764e+07	1.76139e+07	1.53662e+07	3.47288e+07	1.85451e+07	1.83311e+07	3.13416e+07	1.36045e+07	1.89622e+07	3.55656e+07	1.27847e+07	1.67655e+07	1.86387e+07	3.03218e+07	2.52713e+06	1.35263e+07	5.14834e+06	2.34768e+07	2.26749e+07	1.78157e+07	3.20644e+06	2.57513e+07	1.47106e+07	2.36363e+07	1.92254e+07	5.5385e+06	2.80433e+07	1.90443e+07	1.45985e+07	2.93608e+06	2.26622e+07	5.45285e+06	2.4753e+07	1.21098e+07	9.4474e+06	2.44578e+07	8.6818e+06
P06681	33	32	160.725	0.0149024	1.43077	Control	B-ALL	Complement C2 OS=Homo sapiens GN=C2 PE=1 SV=2 - [CO2_HUMAN]	8.822e+07	2.24406e+08	2.53209e+08	2.45091e+08	2.29769e+08	1.71042e+08	2.30687e+08	1.00034e+08	2.32235e+08	1.91726e+08	2.3766e+08	2.40124e+08	2.13156e+08	1.16634e+08	2.26064e+08	1.30771e+08	2.75568e+08	2.13517e+08	1.55303e+08	1.24672e+08	2.18655e+07	1.46761e+08	2.45477e+08	2.04654e+08	1.15107e+08	2.35246e+08	1.39209e+08	1.72781e+08	1.68302e+08	2.58989e+07	1.54004e+08	1.88988e+08	1.21623e+08	1.48285e+08	1.32931e+08	2.89316e+07	6.9415e+07	1.4629e+08	2.23566e+08	2.26933e+08	1.26542e+08
P02787	146	146	1316.28	0.0149265	1.30853	Control	B-ALL	Serotransferrin OS=Homo sapiens GN=TF PE=1 SV=3 - [TRFE_HUMAN]	8.14167e+10	1.24731e+11	1.1962e+11	1.01602e+11	1.52423e+11	7.66921e+10	1.551e+11	7.75478e+10	1.13544e+11	7.6323e+10	9.87813e+10	1.11407e+11	1.13605e+11	6.91095e+10	1.08e+11	6.53988e+10	1.49941e+11	9.12587e+10	6.15601e+10	6.7008e+10	2.26468e+10	1.38269e+11	1.56535e+11	4.05514e+10	5.27177e+10	1.49986e+11	6.96618e+10	1.61427e+11	3.54852e+10	2.13861e+10	1.66463e+11	3.67387e+10	6.56735e+10	5.01852e+10	1.24225e+11	2.11726e+10	6.40619e+10	8.13115e+10	1.05616e+11	9.40744e+10	8.39448e+10
O95450	1	1	1.82807	0.0151664	1.9198	Control	B-ALL	A disintegrin and metalloproteinase with thrombospondin motifs 2 OS=Homo sapiens GN=ADAMTS2 PE=2 SV=2 - [ATS2_HUMAN]	3.12775e+08	4.84597e+08	1.89837e+08	3.27777e+08	8.02618e+08	1.35217e+08	8.52964e+08	3.18115e+08	4.25997e+08	1.40158e+08	2.94962e+08	1.28791e+08	4.74908e+08	1.77852e+08	1.64618e+08	1.11739e+08	9.49941e+08	3.3895e+08	1.89814e+08	1.29463e+08	204736	1.89335e+08	1.92674e+08	6.08458e+08	8.81911e+07	2.4642e+08	1.23326e+08	9.76669e+07	5.56116e+08	1.9814e+06	4.47221e+08	4.35469e+07	1.19134e+08	1.57521e+08	2.61377e+08	1.98012e+06	2.46104e+08	3.15907e+08	1.67614e+08	3.03492e+08	4.4203e+08
P13671	47	46	260.138	0.0155056	1.29313	Control	B-ALL	Complement component C6 OS=Homo sapiens GN=C6 PE=1 SV=3 - [CO6_HUMAN]	4.69891e+08	6.47901e+08	4.3113e+08	5.44031e+08	6.73117e+08	3.61851e+08	6.58615e+08	4.45904e+08	5.47268e+08	3.45527e+08	5.22253e+08	4.03538e+08	5.63258e+08	3.78775e+08	3.70559e+08	2.94345e+08	6.14577e+08	4.76832e+08	4.53456e+08	3.22515e+08	1.48356e+08	4.98817e+08	5.04632e+08	4.56737e+08	3.19503e+08	5.39751e+08	3.30124e+08	5.09436e+08	4.31526e+08	1.31409e+08	5.30197e+08	3.9106e+08	3.18055e+08	3.14361e+08	4.2425e+08	1.41881e+08	3.69729e+08	4.22365e+08	3.80659e+08	5.03724e+08	3.70709e+08
P12955	3	3	7.93449	0.0157086	1.33277	Control	B-ALL	Xaa-Pro dipeptidase OS=Homo sapiens GN=PEPD PE=1 SV=3 - [PEPD_HUMAN]	916475	951348	994902	1.04946e+06	1.90712e+06	945207	1.23595e+06	1.37247e+06	1.69126e+06	1.15353e+06	1.4415e+06	1.62962e+06	1.73592e+06	1.24619e+06	1.61016e+06	835923	1.34947e+06	1.38774e+06	805259	677731	342697	1.54162e+06	1.42942e+06	882326	905251	1.78947e+06	637271	2.05505e+06	1.1427e+06	283102	1.06939e+06	641321	893132	781311	1.5835e+06	137529	721119	620181	878431	971704	1.05032e+06
P02654	8	8	32.2517	0.01599	1.94641	Control	B-ALL	Apolipoprotein C-I OS=Homo sapiens GN=APOC1 PE=1 SV=1 - [APOC1_HUMAN]	2.13776e+07	7.3107e+06	3.62285e+07	7.08222e+06	5.01174e+07	7.90885e+06	5.48566e+07	2.06647e+07	7.04137e+06	7.76025e+06	7.76443e+06	3.29404e+07	6.88331e+06	1.74643e+07	3.20235e+07	5.90115e+06	4.79666e+07	6.18564e+06	1.02496e+06	1.81178e+07	1.06551e+07	9.10928e+06	2.72712e+07	2.74533e+06	3.48545e+06	9.00804e+06	1.80169e+07	3.01689e+07	2.18833e+06	2.63483e+06	2.68832e+07	2.65619e+06	1.67685e+07	2.57702e+06	7.86825e+06	2.75648e+06	1.68208e+07	4.76582e+06	3.19874e+07	6.55751e+06	2.76014e+07
P01707	1	1	1.15006	0.0161497	1.4748	Control	B-ALL	Ig lambda chain V-II region TRO OS=Homo sapiens PE=1 SV=1 - [LV204_HUMAN]	620470	1.70813e+06	872357	4.33814e+06	1.1302e+06	419287	1.43427e+06	629568	1.15207e+06	487941	4.77363e+06	559753	1.39422e+06	644457	678205	305749	1.37627e+06	3.94902e+06	209948	640164	56350.8	750815	769008	5.34235e+06	167097	834747	566679	512503	5.75267e+06	24860.2	668747	66911.6	582501	92769.3	526728	385915	488211	1.11352e+06	770232	4.01673e+06	622439
P27918	2	2	16.1138	0.0164353	1.61655	Control	B-ALL	Properdin OS=Homo sapiens GN=CFP PE=1 SV=2 - [PROP_HUMAN]	5.32991e+06	2.22547e+06	4.61959e+06	1.60655e+06	7.00158e+06	2.33528e+06	7.85578e+06	4.73116e+06	2.50313e+06	2.6492e+06	1.32602e+06	4.3934e+06	2.14283e+06	3.84952e+06	3.71521e+06	1.67839e+06	6.68782e+06	1.62829e+06	1.88652e+06	3.68654e+06	4.08068e+06	1.08591e+06	2.24112e+06	1.26189e+06	1.79049e+06	1.1076e+06	3.32223e+06	2.65645e+06	806284	3.36232e+06	2.39405e+06	2.09413e+06	2.20525e+06	2.19122e+06	835586	3.99217e+06	4.19379e+06	1.45078e+06	4.07879e+06	1.48752e+06	3.85602e+06
Q7Z7M0	1	1	2.05909	0.0164409	2.21896	Control	B-ALL	Multiple epidermal growth factor-like domains protein 8 OS=Homo sapiens GN=MEGF8 PE=1 SV=2 - [MEGF8_HUMAN]	48100.2	87662.2	98581.1	104129	113992	45494.2	67394.1	50068.1	91455.2	47384.4	79187.9	52800.1	65640.8	34724.2	73689.7	45210.6	127593	63911.2	48148.9	32639.7	248.023	69229.9	63730.7	0	25963.7	33243.6	25998.1	67294.2	21988.3	17808.1	61060.1	2914.92	16100.7	19190	59024.4	19933.7	37847.1	57146.7	87040.5	96414.3	62779.2
P01876	26	26	245.479	0.0165057	1.35888	Control	B-ALL	Ig alpha-1 chain C region OS=Homo sapiens GN=IGHA1 PE=1 SV=2 - [IGHA1_HUMAN]	2.66217e+10	1.73568e+10	1.16416e+10	2.31685e+10	1.79976e+10	1.40949e+10	1.78138e+10	2.73238e+10	1.52815e+10	1.41608e+10	2.37316e+10	1.19302e+10	1.57107e+10	2.3613e+10	1.14443e+10	1.23556e+10	1.7696e+10	2.16696e+10	2.49356e+09	1.3751e+10	2.7567e+09	2.01743e+10	2.09032e+10	1.85415e+10	2.46181e+09	2.2201e+10	1.42026e+10	2.24148e+10	1.71627e+10	2.693e+09	2.31066e+10	1.67442e+10	1.44076e+10	2.30069e+09	1.92052e+10	2.62594e+09	2.09471e+10	1.13148e+10	1.02788e+10	2.1452e+10	9.91193e+09
Q6UY14	1	1	3.87148	0.0165857	1.90544	Control	B-ALL	ADAMTS-like protein 4 OS=Homo sapiens GN=ADAMTSL4 PE=1 SV=2 - [ATL4_HUMAN]	970286	1.29857e+06	582668	1.1929e+06	2.21936e+06	759364	2.08269e+06	980050	1.43289e+06	726504	1.22308e+06	524516	1.13778e+06	956192	444091	723784	2.11661e+06	1.20711e+06	617215	796688	903.197	831929	1.0398e+06	566569	435501	916838	725641	983708	447643	3504.2	1.09393e+06	563126	501210	446489	827363	1809.27	763459	846535	514457	1.10452e+06	1.22228e+06
P55290	1	1	3.10166	0.0171939	2.97785	Control	B-ALL	Cadherin-13 OS=Homo sapiens GN=CDH13 PE=1 SV=1 - [CAD13_HUMAN]	548677	1.36645e+06	359099	578328	1.31156e+06	501119	1.33218e+06	357306	927763	502426	506045	396663	1.03215e+06	231446	442722	293654	1.28649e+06	421922	263334	331246	19150.8	329636	292735	186534	235023	360177	359271	465741	43247.1	0	275122	32906.3	336371	165154	467085	0	431721	890785	317060	535480	722320
Q9BYZ2	1	1	2.01545	0.0176036	4.97732	B-ALL	Control	L-lactate dehydrogenase A-like 6B OS=Homo sapiens GN=LDHAL6B PE=1 SV=3 - [LDH6B_HUMAN]	108319	0	6354.43	0	25641.1	74378.3	5596.1	88283.5	10417.8	68471.4	0	26491.8	0	0	0	65653.8	0	0	188567	409508	1073.03	87612.4	5520.6	111658	149193	0	315153	219210	210374	2163.86	0	240276	242044	195623	5023.14	4161	85229.9	0	5610.53	0	14121.5
B9A064	13	13	121.042	0.017667	1.40738	Control	B-ALL	Immunoglobulin lambda-like polypeptide 5 OS=Homo sapiens GN=IGLL5 PE=2 SV=2 - [IGLL5_HUMAN]	8.15481e+09	5.41106e+09	4.09786e+09	7.83861e+09	5.50403e+09	3.9594e+09	5.48264e+09	8.53393e+09	4.8424e+09	4.01789e+09	7.55706e+09	4.02858e+09	5.04931e+09	7.58754e+09	3.85719e+09	3.48895e+09	5.23131e+09	6.98227e+09	1.65684e+09	3.91807e+09	3.74808e+08	6.28364e+09	6.04799e+09	5.94285e+09	1.46877e+09	6.91072e+09	4.08773e+09	6.5862e+09	5.23063e+09	2.77448e+08	6.68362e+09	5.21685e+09	3.84461e+09	1.42792e+09	5.98015e+09	2.69926e+08	6.41653e+09	3.52745e+09	3.61814e+09	7.25786e+09	3.03126e+09
O95428	1	1	3.03096	0.0180459	1.78468	Control	B-ALL	Papilin OS=Homo sapiens GN=PAPLN PE=2 SV=4 - [PPN_HUMAN]	59704.2	83577.4	49881.9	72003.9	134041	61219.7	135118	76369.4	88136.2	52573.2	60003.1	42024.4	83436.8	55108.3	42579.2	47730	157964	68003.3	59331	50287.5	4770.21	56818	63742.6	2399.64	21563.3	51769.3	52532.3	54001.8	43896.1	20.2091	916.999	52613	44216	49072.6	50928.5	108469	46977.7	54483.8	44042.3	66669.3	73821
P16234	1	1	2.21966	0.0185198	1.45214	Control	B-ALL	Platelet-derived growth factor receptor alpha OS=Homo sapiens GN=PDGFRA PE=1 SV=1 - [PGFRA_HUMAN]	2.86577e+06	5.41913e+06	1.40747e+06	4.90115e+06	2.42714e+06	1.29917e+06	1.39508e+06	1.53484e+06	3.45058e+06	1.13475e+06	2.52143e+06	1.11327e+06	4.34293e+06	2.02583e+06	1.55813e+06	1.17479e+06	1.61018e+06	3.03061e+06	3.74391e+06	1.60671e+06	61293.4	2.02968e+06	3.17784e+06	49045.2	2.49617e+06	2.14861e+06	809435	2.88833e+06	78219.5	54292.4	4.58822e+06	742075	1.05689e+06	2.20026e+06	1.9706e+06	56143.4	2.2549e+06	3.53271e+06	1.2427e+06	4.53803e+06	1.33671e+06
P04180	8	8	31.7101	0.0185837	1.39464	Control	B-ALL	Phosphatidylcholine-sterol acyltransferase OS=Homo sapiens GN=LCAT PE=1 SV=1 - [LCAT_HUMAN]	2.00901e+07	1.83677e+07	3.5571e+07	1.9328e+07	2.89218e+07	1.5055e+07	3.86132e+07	1.73851e+07	1.85541e+07	1.55833e+07	1.87626e+07	3.36343e+07	1.8656e+07	1.55423e+07	3.25897e+07	1.40199e+07	3.96682e+07	1.68616e+07	1.36609e+07	1.49731e+07	3.69639e+06	2.1559e+07	3.01332e+07	1.86853e+07	1.08745e+07	2.59908e+07	1.52867e+07	3.14073e+07	1.31926e+07	3.3053e+06	3.23025e+07	1.23317e+07	1.5825e+07	1.12711e+07	2.06132e+07	4.04019e+06	1.58077e+07	1.19739e+07	3.14068e+07	1.7896e+07	1.59282e+07
Q9Y577	1	1	2.67388	0.0186571	2.51413	B-ALL	Control	E3 ubiquitin-protein ligase TRIM17 OS=Homo sapiens GN=TRIM17 PE=1 SV=1 - [TRI17_HUMAN]	556461	860442	1.20804e+06	756067	1.00366e+06	1.11753e+07	581600	541632	685412	1.12428e+07	695129	1.00075e+06	1.13064e+06	508151	849640	1.05344e+07	854744	798426	1.51348e+07	1.10118e+07	2.99042e+06	1.02877e+06	1.28912e+06	1.64414e+06	1.0467e+07	478495	1.26641e+07	1.25551e+06	1.69537e+06	3.11778e+06	1.85968e+06	496680	1.1925e+07	1.30552e+07	708621	2.22716e+07	437846	560919	1.06662e+06	700051	552752
P61244	1	1	1.37203	0.0191015	1.47766	Control	B-ALL	Protein max OS=Homo sapiens GN=MAX PE=1 SV=1 - [MAX_HUMAN]	4.91362e+06	1.38674e+07	3.19164e+06	1.98264e+06	8.56851e+06	4.50985e+06	7.86107e+06	4.90247e+06	8.46624e+06	4.12156e+06	1.45709e+06	5.02615e+06	8.56482e+06	849048	3.44981e+06	2.26023e+06	3.10325e+06	408103	2.1296e+06	1.48575e+06	140258	1.23282e+07	5.76697e+06	6075.28	1.36321e+06	1.34704e+07	1.87538e+06	4.75371e+06	1.48605e+06	3411.6	4.52915e+06	5921.51	1.84751e+06	1.12843e+06	6.8938e+06	3689.37	3.86623e+06	9.04009e+06	2.818e+06	1.83575e+06	4.71898e+06
P13647	4	4	11.5608	0.0193938	1.56581	Control	B-ALL	Keratin, type II cytoskeletal 5 OS=Homo sapiens GN=KRT5 PE=1 SV=3 - [K2C5_HUMAN]	4.27103e+06	6.09531e+06	1.08524e+07	6.84845e+06	1.01118e+07	3.90056e+06	1.04195e+07	4.19658e+06	6.53705e+06	3.58992e+06	6.49993e+06	9.20323e+06	5.64734e+06	3.00696e+06	9.21127e+06	3.12576e+06	9.73589e+06	5.69825e+06	2.00296e+06	3.0122e+06	4.22337e+06	4.4371e+06	9.58714e+06	6.94691e+06	1.98875e+06	4.8537e+06	2.33117e+06	9.31307e+06	4.82696e+06	108452	9.44789e+06	4.45567e+06	3.10343e+06	1.54953e+06	3.71669e+06	62731.1	3.36062e+06	3.97351e+06	9.58192e+06	6.34106e+06	5.5689e+06
Q9BXR6	1	1	3.25522	0.019515	1.08443	B-ALL	Control	Complement factor H-related protein 5 OS=Homo sapiens GN=CFHR5 PE=1 SV=1 - [FHR5_HUMAN]	254938	25115	54381.2	207540	30013.5	38768.6	126209	137690	44563.8	63355.1	320902	110868	69993.1	274030	63872.4	20178	240207	94915.8	121994	39198.2	47750.8	0	14079.5	98346.3	12139.9	2084.54	35518.4	26988.6	689996	1746.49	18401.2	1.16205e+06	0	84650.8	1771.64	4679.14	200595	16372.4	48014.9	192164	16529.5
P01625	2	2	15.4027	0.0195484	1.27421	Control	B-ALL	Ig kappa chain V-IV region Len OS=Homo sapiens PE=1 SV=2 - [KV402_HUMAN]	5.00877e+07	5.23255e+07	4.3948e+07	6.85686e+07	5.6206e+07	3.40824e+07	5.29164e+07	5.56535e+07	5.33927e+07	3.58478e+07	7.20217e+07	4.40791e+07	5.1668e+07	4.69116e+07	4.50309e+07	3.28813e+07	5.33232e+07	6.61132e+07	2.08767e+07	2.57327e+07	5.7972e+06	4.15314e+07	4.08899e+07	1.03063e+08	1.97489e+07	4.7217e+07	2.91737e+07	4.28777e+07	1.00077e+08	5.47943e+06	4.50363e+07	9.71388e+07	2.79578e+07	1.97694e+07	4.15227e+07	4.24881e+06	3.9411e+07	3.41108e+07	3.88031e+07	6.34884e+07	3.09546e+07
Q9Y3P9	1	1	2.18433	0.0200845	1.43817	Control	B-ALL	Rab GTPase-activating protein 1 OS=Homo sapiens GN=RABGAP1 PE=1 SV=3 - [RBGP1_HUMAN]	739877	1.21441e+06	1.2354e+06	730833	1.55473e+06	192522	1.56629e+06	678222	1.05108e+06	190357	614561	888382	1.04685e+06	682375	1.02394e+06	174769	2.19242e+06	794431	134050	264533	12532.2	1.48497e+06	916542	4252.21	95028.8	1.52132e+06	245177	1.03571e+06	1.57093e+06	27158.1	1.23008e+06	1.44448e+06	271522	98015.3	1.13078e+06	35496.3	582165	791672	1.09078e+06	676687	856242
P35555	1	1	1.89138	0.0202682	1.48767	Control	B-ALL	Fibrillin-1 OS=Homo sapiens GN=FBN1 PE=1 SV=3 - [FBN1_HUMAN]	230230	255048	282890	283683	522280	225292	643729	304465	226035	209847	366736	248219	220664	249399	279421	217783	636759	275459	298086	163058	1053.87	246005	418695	6390.25	235495	292744	162924	439688	215270	48218.2	610149	17028.7	186381	198021	229206	48245.8	181155	166265	249773	262665	287638
P01771	1	1	3.58219	0.0203289	1.24904	Control	B-ALL	Ig heavy chain V-III region HIL OS=Homo sapiens PE=1 SV=1 - [HV310_HUMAN]	2.25243e+06	6.22225e+06	2.06083e+06	4.87311e+06	3.00635e+06	404823	2.40901e+06	2.95974e+06	6.09286e+06	342927	4.97416e+06	1.66864e+06	5.1479e+06	2.67676e+06	2.09858e+06	322024	2.4276e+06	4.58134e+06	64870.2	553159	99785.1	2.43873e+06	2.41559e+06	9.95848e+06	69392.9	2.69155e+06	427587	2.92954e+06	1.16907e+07	18184.1	1.81566e+06	6.17104e+06	410405	47611.3	1.84205e+06	6150.14	1.7723e+06	4.05626e+06	1.81958e+06	4.51207e+06	1.6557e+06
P01024	286	286	2077.04	0.0209373	1.32915	Control	B-ALL	Complement C3 OS=Homo sapiens GN=C3 PE=1 SV=2 - [CO3_HUMAN]	4.60306e+10	5.05818e+10	5.00816e+10	3.58182e+10	5.27688e+10	2.75976e+10	5.22601e+10	4.33184e+10	4.47662e+10	2.70263e+10	3.54038e+10	4.63969e+10	4.54176e+10	3.92294e+10	4.54152e+10	2.3564e+10	5.02662e+10	3.25436e+10	2.80607e+10	3.40993e+10	5.9688e+09	4.13412e+10	3.70331e+10	4.37747e+10	2.38038e+10	4.60035e+10	3.43318e+10	3.87098e+10	4.18564e+10	6.50534e+09	3.84134e+10	4.1476e+10	3.39309e+10	2.26278e+10	3.83164e+10	6.87991e+09	3.62187e+10	3.29741e+10	4.42186e+10	3.31645e+10	2.90617e+10
P07225	28	27	130.641	0.021998	1.34498	Control	B-ALL	Vitamin K-dependent protein S OS=Homo sapiens GN=PROS1 PE=1 SV=1 - [PROS_HUMAN]	1.62875e+08	2.16725e+08	1.41023e+08	1.61069e+08	2.68501e+08	1.08372e+08	2.75528e+08	1.52992e+08	2.03055e+08	9.85881e+07	1.56444e+08	1.32843e+08	1.93275e+08	1.25393e+08	1.26178e+08	8.63004e+07	2.43225e+08	1.41557e+08	1.01749e+08	6.87275e+07	3.45993e+07	1.83949e+08	2.31793e+08	1.33078e+08	8.36929e+07	2.02929e+08	7.25195e+07	2.40127e+08	1.41357e+08	2.23841e+07	2.31114e+08	1.40166e+08	6.59094e+07	7.71647e+07	1.71593e+08	2.31574e+07	1.28157e+08	1.41282e+08	1.24513e+08	1.49136e+08	1.47873e+08
P04003	32	32	213.963	0.0221365	1.35093	Control	B-ALL	C4b-binding protein alpha chain OS=Homo sapiens GN=C4BPA PE=1 SV=2 - [C4BPA_HUMAN]	6.92484e+08	6.77358e+08	5.52701e+08	7.21628e+08	1.05841e+09	3.79965e+08	1.12022e+09	7.00162e+08	6.33898e+08	3.97056e+08	7.30622e+08	5.25277e+08	6.30645e+08	6.12433e+08	4.99837e+08	3.38289e+08	1.05348e+09	6.4876e+08	7.03018e+08	3.20424e+08	1.59108e+08	5.30893e+08	6.21094e+08	7.85633e+08	6.37759e+08	5.58303e+08	3.34788e+08	6.40464e+08	7.30673e+08	1.25544e+08	6.67423e+08	4.77812e+08	3.19987e+08	5.99307e+08	4.89242e+08	1.61466e+08	5.44874e+08	4.41567e+08	4.87998e+08	6.68163e+08	5.82905e+08
Q9UGJ0	1	1	2.21954	0.0224497	1.71417	Control	B-ALL	5'-AMP-activated protein kinase subunit gamma-2 OS=Homo sapiens GN=PRKAG2 PE=1 SV=1 - [AAKG2_HUMAN]	373168	1.35571e+06	597723	367685	1.01407e+06	309351	645922	278769	1.00596e+06	295852	259824	513866	974604	345170	536001	238008	829314	314121	725591	311502	6450.11	362714	440135	280925	578719	342704	227893	520289	218239	6514.54	462462	283267	349601	503681	330359	31499.5	293624	883781	527749	340444	558487
P00736	33	32	183.893	0.0243656	1.29129	Control	B-ALL	Complement C1r subcomponent OS=Homo sapiens GN=C1R PE=1 SV=2 - [C1R_HUMAN]	3.88185e+08	5.28304e+08	3.55786e+08	5.09327e+08	5.23315e+08	2.72117e+08	5.10306e+08	3.77236e+08	5.13315e+08	2.7584e+08	5.09821e+08	3.28891e+08	4.862e+08	3.36863e+08	3.22635e+08	2.59112e+08	5.09479e+08	4.59029e+08	3.28934e+08	2.70118e+08	9.43735e+07	4.01542e+08	4.05602e+08	5.04798e+08	2.87556e+08	4.27501e+08	2.82345e+08	4.40676e+08	4.33946e+08	8.68487e+07	4.37209e+08	3.75545e+08	2.63112e+08	2.60664e+08	3.8705e+08	9.38194e+07	3.05439e+08	3.444e+08	3.14135e+08	4.71592e+08	2.88208e+08
P0DJI9	7	7	39.8519	0.0254588	10.8085	B-ALL	Control	Serum amyloid A-2 protein OS=Homo sapiens GN=SAA2 PE=1 SV=1 - [SAA2_HUMAN]	6.47276e+07	1.10285e+07	4.99744e+06	1.11655e+07	7.87093e+06	1.10976e+07	7.28123e+06	6.09167e+07	7.05201e+06	1.0459e+07	1.07173e+07	4.24761e+06	8.06356e+06	5.07302e+07	3.95522e+06	9.49687e+06	6.51911e+06	9.1001e+06	1.61002e+07	2.53741e+07	1.61685e+07	9.90502e+06	9.25064e+06	1.05645e+09	1.46895e+07	1.14556e+07	2.56461e+07	1.04072e+07	8.89495e+08	3.10859e+07	1.04309e+07	1.04377e+09	2.45799e+07	1.23142e+07	8.24167e+06	2.09861e+07	5.09303e+07	7.18947e+06	4.4124e+06	1.03383e+07	4.3348e+06
Q92820	1	1	3.23215	0.0261147	1.35807	Control	B-ALL	Gamma-glutamyl hydrolase OS=Homo sapiens GN=GGH PE=1 SV=2 - [GGH_HUMAN]	835237	1.10999e+06	1.23975e+06	704335	1.53077e+06	978322	1.39909e+06	641553	1.03263e+06	850220	669225	1.0605e+06	1.11354e+06	422291	897894	703407	1.46587e+06	846720	1.00436e+06	586781	14490.6	1.91708e+06	320052	1.15439e+06	884771	1.25118e+06	538704	563149	44840.5	119360	1.00598e+06	1.4123e+06	485765	755077	719469	109192	657197	723598	1.09462e+06	652152	843047
Q9GZV1	1	1	2.19931	0.0273226	2.15077	Control	B-ALL	Ankyrin repeat domain-containing protein 2 OS=Homo sapiens GN=ANKRD2 PE=1 SV=3 - [ANKR2_HUMAN]	2.12008e+07	6.03687e+07	1.6802e+07	3.52794e+07	1.09051e+08	2.50036e+06	1.23532e+08	2.38398e+07	6.20741e+07	2.38133e+06	3.64371e+07	1.65412e+07	6.40946e+07	2.21238e+07	1.65571e+07	2.2451e+06	1.40992e+08	3.4773e+07	1.89755e+06	2.1794e+06	704114	3.07073e+07	5.47409e+07	2.28598e+07	1.63645e+06	3.48969e+07	2.54384e+06	5.87491e+07	2.38453e+07	2.33224e+06	6.45991e+07	2.4918e+07	2.37668e+06	2.07613e+06	3.38599e+07	2.7572e+06	1.66816e+07	3.93541e+07	1.48351e+07	3.26656e+07	6.00583e+07
P17936	7	7	18.0468	0.0275385	1.53616	Control	B-ALL	Insulin-like growth factor-binding protein 3 OS=Homo sapiens GN=IGFBP3 PE=1 SV=2 - [IBP3_HUMAN]	2.10179e+06	6.93911e+06	3.51248e+06	2.36316e+06	1.04513e+07	1.1232e+06	1.0923e+07	2.2323e+06	5.74839e+06	1.10607e+06	2.27784e+06	3.48556e+06	6.18847e+06	2.87028e+06	3.25302e+06	965671	1.06815e+07	2.4356e+06	988459	736594	818196	3.55293e+06	9.66121e+06	760136	858549	4.44231e+06	688941	9.43757e+06	1.13393e+06	705951	9.07126e+06	1.46999e+06	657789	1.29512e+06	4.13318e+06	792629	1.65378e+06	4.52358e+06	3.10129e+06	2.18807e+06	5.75589e+06
Q9H444	1	1	2.02415	0.0280424	Infinity	B-ALL	Control	Charged multivesicular body protein 4b OS=Homo sapiens GN=CHMP4B PE=1 SV=1 - [CHM4B_HUMAN]	0	0	0	0	0	0	0	0	0	0	0	0	0	0	0	0	0	0	0	0	392.421	0	0	359.469	0	0	0	0	125.959	2.3284e+06	0	0	0	0	0	152715	0	0	0	0	0
P00747	79	79	504.317	0.0287918	1.3394	Control	B-ALL	Plasminogen OS=Homo sapiens GN=PLG PE=1 SV=2 - [PLMN_HUMAN]	3.56671e+09	5.51555e+09	3.64438e+09	3.87407e+09	6.16344e+09	2.44997e+09	6.1003e+09	3.45251e+09	4.99714e+09	2.43401e+09	3.84616e+09	3.38154e+09	5.10985e+09	2.91301e+09	3.30595e+09	2.07703e+09	5.84304e+09	3.44147e+09	2.51076e+09	2.41212e+09	4.76625e+08	4.35662e+09	4.74657e+09	3.82228e+09	2.06032e+09	4.7007e+09	2.52431e+09	4.88549e+09	3.34843e+09	5.60975e+08	5.0989e+09	3.13225e+09	2.41519e+09	2.01969e+09	4.02491e+09	7.4615e+08	2.80643e+09	3.59557e+09	3.21774e+09	3.58704e+09	3.39443e+09
Q9Y5E8	1	1	1.88641	0.0293668	2.10487	Control	B-ALL	Protocadherin beta-15 OS=Homo sapiens GN=PCDHB15 PE=2 SV=1 - [PCDBF_HUMAN]	1.23515e+06	279699	790646	416343	185582	48029.1	315675	874745	320639	32801	648632	617064	199657	976437	794633	30773.4	327709	374231	613284	357371	41406.1	111033	89174.3	454896	424130	49930.5	375117	93577.4	339367	4881.75	28050.8	121973	319620	531362	66420.2	1664.33	971869	182335	698087	385497	102207
P0CG05	9	9	73.2135	0.0294839	1.3128	Control	B-ALL	Ig lambda-2 chain C regions OS=Homo sapiens GN=IGLC2 PE=1 SV=1 - [LAC2_HUMAN]	9.68035e+08	6.67086e+08	4.10075e+08	8.10246e+08	8.1665e+08	6.97682e+08	8.32911e+08	1.03944e+09	6.15065e+08	6.97869e+08	8.44931e+08	4.03575e+08	5.97365e+08	9.00808e+08	3.68401e+08	6.17988e+08	7.98206e+08	7.81179e+08	3.31364e+08	6.49207e+08	1.0554e+08	7.06514e+08	6.72692e+08	8.07908e+08	2.91312e+08	7.8615e+08	6.86824e+08	7.48116e+08	7.12708e+08	1.24279e+08	7.59419e+08	6.81899e+08	6.74078e+08	2.63548e+08	6.7932e+08	1.20723e+08	7.61689e+08	4.34871e+08	3.62069e+08	7.50216e+08	4.49758e+08
Q14520	20	20	91.9053	0.0296306	1.30219	Control	B-ALL	Hyaluronan-binding protein 2 OS=Homo sapiens GN=HABP2 PE=1 SV=1 - [HABP2_HUMAN]	9.91084e+07	1.73774e+08	1.51489e+08	1.30655e+08	1.74003e+08	7.22921e+07	1.83311e+08	9.0806e+07	1.604e+08	7.17647e+07	1.2046e+08	1.26306e+08	1.57798e+08	8.33083e+07	1.25633e+08	5.94471e+07	1.74269e+08	1.11505e+08	6.20126e+07	4.51787e+07	2.36387e+07	1.43768e+08	1.48821e+08	1.71408e+08	5.1315e+07	1.58392e+08	4.42729e+07	1.5376e+08	1.55098e+08	3.02464e+07	1.58247e+08	1.56687e+08	3.94039e+07	4.88161e+07	1.2171e+08	2.7631e+07	7.79824e+07	1.13282e+08	1.33755e+08	1.20975e+08	9.58297e+07
P17707	1	1	2.19934	0.0304296	1.62656	Control	B-ALL	S-adenosylmethionine decarboxylase proenzyme OS=Homo sapiens GN=AMD1 PE=1 SV=2 - [DCAM_HUMAN]	4.52344e+06	4.63524e+06	4.07146e+06	5.39245e+06	1.33841e+07	2.88749e+06	1.33756e+07	3.55987e+06	3.63717e+06	1.76203e+06	4.90328e+06	2.87106e+06	4.40926e+06	3.43911e+06	2.97851e+06	2.18857e+06	1.28434e+07	3.8698e+06	4.564e+06	1.60343e+06	139928	4.53487e+06	2.24502e+06	7.37406e+06	4.47255e+06	4.77064e+06	1.23539e+06	2.36394e+06	7.48031e+06	23497.8	2.41186e+06	6.31846e+06	1.30377e+06	3.0082e+06	4.3719e+06	18881.8	3.55922e+06	3.02169e+06	3.59483e+06	4.99293e+06	7.37109e+06
P02008	1	1	1.95572	0.03046	1.30282	Control	B-ALL	Hemoglobin subunit zeta OS=Homo sapiens GN=HBZ PE=1 SV=2 - [HBAZ_HUMAN]	5.85954e+07	1.10094e+08	5.16099e+07	1.30339e+08	1.07828e+08	3.41216e+07	9.51016e+07	4.88596e+07	8.52156e+07	3.1011e+07	1.12099e+08	3.91881e+07	8.37393e+07	5.0662e+07	4.15272e+07	2.72196e+07	9.01678e+07	9.87469e+07	7.63352e+07	9.71267e+07	925740	1.59825e+07	2.05733e+07	1.45747e+08	6.16603e+07	1.6127e+07	9.30075e+07	1.82816e+07	1.21058e+08	2.96489e+06	1.90939e+07	1.41995e+08	8.75452e+07	5.95508e+07	1.41495e+07	2.7356e+06	4.61052e+07	7.17699e+07	4.55681e+07	1.20683e+08	5.93846e+07
Q86VU5	1	1	1.36475	0.0306629	1.28256	Control	B-ALL	Catechol O-methyltransferase domain-containing protein 1 OS=Homo sapiens GN=COMTD1 PE=1 SV=1 - [CMTD1_HUMAN]	2.08607e+06	2.57088e+06	1.03582e+06	657734	200565	436118	413528	869335	966150	60511.6	708500	469331	1.8041e+06	1.13176e+06	215173	338304	428855	950829	0	1.65807e+06	2767.03	461057	1.43412e+06	11127.9	591058	590678	1.11683e+06	1.60994e+06	271212	0	2.36841e+06	110136	342369	4741.44	1.39008e+06	613.276	1.6414e+06	1.67594e+06	914558	609003	110458
P02652	18	18	142.716	0.0311015	1.34398	Control	B-ALL	Apolipoprotein A-II OS=Homo sapiens GN=APOA2 PE=1 SV=1 - [APOA2_HUMAN]	7.97304e+09	4.78794e+09	1.14531e+10	6.7359e+09	9.29615e+09	8.10117e+09	8.75513e+09	5.80021e+09	4.41041e+09	7.76978e+09	6.27435e+09	1.23369e+10	3.47142e+09	6.72745e+09	1.19968e+10	7.09544e+09	7.70224e+09	5.86298e+09	6.75817e+09	7.91832e+09	3.31253e+08	9.04856e+09	1.00964e+10	2.08647e+09	5.6555e+09	8.89825e+09	6.50882e+09	9.41311e+09	1.94669e+09	2.24662e+08	9.31837e+09	1.73395e+09	7.45039e+09	5.13443e+09	8.88063e+09	1.97314e+08	6.27351e+09	3.12124e+09	1.01123e+10	6.23685e+09	5.11972e+09
Q9NRI5-2	1	1	1.77628	0.0314392	1.67618	Control	B-ALL	Isoform 2 of Disrupted in schizophrenia 1 protein OS=Homo sapiens GN=DISC1 - [DISC1_HUMAN]	1.73857e+06	195622	1.06394e+06	1.21683e+06	2.18083e+06	2.80367e+06	1.00172e+07	976178	829413	2.84933e+06	844143	850460	778477	1.00382e+06	855364	2.05859e+06	3.1055e+06	1.12208e+06	442939	3.14332e+06	75079.3	467791	2.94148e+06	205586	1.1962e+06	462699	3.05597e+06	2.94127e+06	1.30923e+06	2814.58	754052	640278	2.31881e+06	97550.9	516195	5333.52	1.36798e+06	127525	939389	1.12668e+06	1.20106e+06
P03951	3	3	5.79802	0.0315438	1.8544	Control	B-ALL	Coagulation factor XI OS=Homo sapiens GN=F11 PE=1 SV=1 - [FA11_HUMAN]	1.0645e+06	794184	1.49823e+06	288939	771331	150203	929117	1.01649e+06	696834	241660	371112	1.91195e+06	783878	686590	1.75677e+06	144150	613172	165168	479432	184361	147823	436889	416063	1.1355e+06	499704	312309	153173	282271	876012	8170.98	594305	833031	126102	666885	309176	25998.6	837595	517726	1.32283e+06	267531	424799
P00751	79	79	560.692	0.0316576	1.25796	Control	B-ALL	Complement factor B OS=Homo sapiens GN=CFB PE=1 SV=2 - [CFAB_HUMAN]	3.1005e+09	4.19795e+09	4.60626e+09	4.97562e+09	3.35007e+09	3.02555e+09	3.3356e+09	3.08809e+09	3.80337e+09	3.03162e+09	4.82822e+09	4.31052e+09	3.82198e+09	2.65154e+09	4.16345e+09	2.68868e+09	3.1881e+09	4.45668e+09	4.2943e+09	3.19269e+09	6.1328e+08	2.42612e+09	2.36004e+09	5.37577e+09	3.80705e+09	2.65569e+09	3.21562e+09	2.48292e+09	4.91331e+09	6.07506e+08	2.4684e+09	4.86471e+09	3.22559e+09	3.53309e+09	2.34314e+09	5.8236e+08	2.4396e+09	2.73663e+09	4.06702e+09	4.60699e+09	1.845e+09
P01763	1	1	6.0201	0.03238	1.29605	Control	B-ALL	Ig heavy chain V-III region WEA OS=Homo sapiens PE=1 SV=1 - [HV302_HUMAN]	9.69648e+07	1.00013e+08	5.46072e+07	9.12538e+07	9.88487e+07	2.84057e+07	8.31511e+07	9.73385e+07	8.49759e+07	3.04376e+07	9.35268e+07	4.99787e+07	8.30957e+07	8.19152e+07	4.83346e+07	2.40647e+07	9.4204e+07	8.53488e+07	9.63432e+06	2.21578e+07	4.86838e+06	8.12167e+07	7.90995e+07	1.44794e+08	9.24394e+06	8.45754e+07	2.73931e+07	8.53879e+07	1.44422e+08	65643.2	7.721e+07	1.54296e+08	2.24177e+07	9.00848e+06	6.6437e+07	1.24106e+06	7.62958e+07	6.51984e+07	4.82145e+07	8.44929e+07	5.44394e+07
Q86VB7	3	3	10.0312	0.0328749	1.27104	Control	B-ALL	Scavenger receptor cysteine-rich type 1 protein M130 OS=Homo sapiens GN=CD163 PE=1 SV=2 - [C163A_HUMAN]	3.73174e+06	2.20933e+06	2.90111e+06	1.89018e+06	3.53039e+06	1.77556e+06	3.48946e+06	2.90376e+06	2.47448e+06	1.42661e+06	1.74828e+06	2.46468e+06	2.16299e+06	2.7999e+06	2.16858e+06	1.48987e+06	3.35271e+06	1.62928e+06	2.25607e+06	5.0017e+06	109097	1.92151e+06	1.99524e+06	806768	1.68433e+06	1.98543e+06	4.91043e+06	2.06644e+06	1.43161e+06	126150	2.26468e+06	615077	4.27709e+06	1.18571e+06	1.92543e+06	171727	2.93628e+06	1.44025e+06	2.56148e+06	1.75014e+06	1.94431e+06
Q8N6C8	2	2	18.1184	0.0355948	1.4238	Control	B-ALL	Leukocyte immunoglobulin-like receptor subfamily A member 3 OS=Homo sapiens GN=LILRA3 PE=1 SV=3 - [LIRA3_HUMAN]	764480	1.72558e+06	2.02546e+06	3.5863e+06	1.38756e+06	711321	1.39068e+06	671152	1.51686e+06	587605	3.19211e+06	1.48922e+06	1.57267e+06	789377	1.35929e+06	752309	1.39236e+06	2.78518e+06	198503	1.26491e+06	142329	1.1285e+06	1.32376e+06	2.33996e+06	158800	1.06419e+06	1.28029e+06	1.40877e+06	2.15594e+06	211810	1.58435e+06	2.77282e+06	1.00141e+06	116539	943481	358235	601524	1.1249e+06	1.78834e+06	3.32059e+06	764176
P00734	53	52	371.677	0.0358273	1.22195	Control	B-ALL	Prothrombin OS=Homo sapiens GN=F2 PE=1 SV=2 - [THRB_HUMAN]	2.20895e+09	2.36156e+09	2.22236e+09	2.16261e+09	3.21164e+09	1.51991e+09	3.24875e+09	2.27641e+09	2.25237e+09	1.58792e+09	2.22535e+09	2.10376e+09	2.28175e+09	2.05902e+09	2.05417e+09	1.40859e+09	3.2562e+09	2.03225e+09	1.51034e+09	1.27336e+09	6.9717e+08	2.6577e+09	2.99706e+09	1.87123e+09	1.4303e+09	2.79853e+09	1.3571e+09	3.04419e+09	1.75348e+09	6.63996e+08	3.35331e+09	1.73177e+09	1.32476e+09	1.38229e+09	2.55949e+09	7.1615e+08	1.73809e+09	1.53949e+09	1.9622e+09	2.00238e+09	1.76877e+09
P01608	1	1	1.97247	0.0361009	1.80681	Control	B-ALL	Ig kappa chain V-I region Roy OS=Homo sapiens PE=1 SV=1 - [KV116_HUMAN]	1.25618e+06	1.26075e+06	212338	1.34972e+06	1.74745e+06	325979	1.9231e+06	859665	1.14345e+06	280824	1.44805e+06	332537	1.37511e+06	609339	340454	255099	2.17499e+06	1.17739e+06	23988.5	892610	2262.95	603589	715160	1.28373e+06	19022.2	795011	694153	911558	912394	7240.51	828504	1.17506e+06	487340	44065	606720	0	988414	821880	187480	1.24972e+06	962384
P06312	3	3	13.7504	0.0362511	1.18991	Control	B-ALL	Ig kappa chain V-IV region (Fragment) OS=Homo sapiens GN=IGKV4-1 PE=4 SV=1 - [KV401_HUMAN]	5.46085e+07	6.61228e+07	4.14712e+07	9.48914e+07	6.35679e+07	2.24109e+07	6.7805e+07	5.21508e+07	6.26368e+07	2.24018e+07	9.94527e+07	3.75177e+07	6.20701e+07	4.68084e+07	3.87843e+07	2.10207e+07	6.80505e+07	9.26981e+07	1.06155e+07	1.89123e+07	1.93211e+06	6.04134e+07	5.4137e+07	1.39371e+08	9.63234e+06	6.63126e+07	1.83544e+07	5.92734e+07	1.48621e+08	666057	5.29513e+07	1.29224e+08	1.78268e+07	1.03552e+07	5.30278e+07	935186	4.29682e+07	4.31052e+07	3.66162e+07	8.7861e+07	3.50091e+07
Q13103	1	1	3.56274	0.0363933	1.38268	Control	B-ALL	Secreted phosphoprotein 24 OS=Homo sapiens GN=SPP2 PE=1 SV=1 - [SPP24_HUMAN]	2.22804e+06	3.61885e+06	2.2118e+06	3.74437e+06	5.17482e+06	1.98719e+06	4.33842e+06	1.81837e+06	2.77377e+06	1.97441e+06	3.53767e+06	1.63225e+06	3.05379e+06	1.59586e+06	1.65031e+06	1.64898e+06	4.61228e+06	3.37473e+06	1.47008e+06	1.65936e+06	11373.9	4.76608e+06	4.00096e+06	1.37486e+06	1.0898e+06	4.6318e+06	1.44434e+06	3.58286e+06	1.77261e+06	10096.6	3.22049e+06	1.86425e+06	1.58671e+06	799426	3.57249e+06	9886.9	1.75311e+06	2.35912e+06	1.95287e+06	3.46696e+06	2.84996e+06
P05451	1	1	1.5361	0.0369043	4.59186	Control	B-ALL	Lithostathine-1-alpha OS=Homo sapiens GN=REG1A PE=1 SV=3 - [REG1A_HUMAN]	410446	0	33294.9	0	0	23074.3	34999.9	409917	0	37237.8	0	2936.95	7601.25	1.40927e+06	0	7299.54	0	14964.8	27610.1	25790.8	32015.7	10424.8	21276.9	26738.1	29355.3	52958.4	45032.3	18624.2	9956.54	103656	25140.3	0	24432.9	27795.4	4618.76	35287	322955	0	29397.2	0	0
P01860	6	6	37.0316	0.0383393	2.27715	Control	B-ALL	Ig gamma-3 chain C region OS=Homo sapiens GN=IGHG3 PE=1 SV=2 - [IGHG3_HUMAN]	1.07031e+08	1.29176e+09	2.68702e+08	2.85829e+08	1.00549e+08	1.38878e+08	9.60711e+07	9.84287e+07	1.11672e+09	1.33921e+08	2.76548e+08	2.33265e+08	1.12772e+09	8.48832e+07	2.24266e+08	1.21141e+08	9.68518e+07	2.48325e+08	1.99802e+08	3.21751e+08	2.23099e+07	1.10912e+08	1.04134e+08	1.75608e+08	1.57243e+08	1.25736e+08	3.27486e+08	9.95766e+07	1.44456e+08	3.00002e+07	1.10099e+08	1.58005e+08	2.98342e+08	1.46005e+08	1.01297e+08	2.44526e+07	8.42159e+07	8.42097e+08	2.37245e+08	2.64652e+08	5.53757e+07
P30443	1	1	5.72389	0.0393841	4.18355	B-ALL	Control	HLA class I histocompatibility antigen, A-1 alpha chain OS=Homo sapiens GN=HLA-A PE=1 SV=1 - [1A01_HUMAN]	81162.1	128920	424574	169128	517708	48934.2	678405	297209	61734.6	76232.7	192041	280061	27910.2	198594	248083	37156.3	624822	262602	1.04718e+06	3.82785e+06	140851	903766	907016	529823	858569	964124	2.35709e+06	814933	457014	7039.25	860850	410761	2.55675e+06	912161	662190	2568.79	63861.6	84042.7	374870	156597	285120
Q9NX05	1	1	4.09574	0.0395104	1.14164	B-ALL	Control	Constitutive coactivator of PPAR-gamma-like protein 2 OS=Homo sapiens GN=FAM120C PE=2 SV=3 - [F120C_HUMAN]	1.03147e+06	1.29352e+06	581391	1.17288e+06	2.38035e+06	535351	1.91669e+06	1.17223e+06	1.50855e+06	741136	1.44851e+06	1.38935e+06	1.44902e+06	1.03145e+06	1.39074e+06	679272	2.62231e+06	1.46847e+06	88532.1	465290	85014.7	2.98573e+06	4.1931e+06	77365.1	81896	3.38154e+06	569440	4.70538e+06	171661	72057.1	5.07249e+06	836974	656168	211029	3.46807e+06	63817.4	811604	843243	513329	1.08598e+06	1.31094e+06
Q07075	1	1	2.36559	0.0398638	1.85058	Control	B-ALL	Glutamyl aminopeptidase OS=Homo sapiens GN=ENPEP PE=1 SV=3 - [AMPE_HUMAN]	29580.4	125838	29188.7	39832.4	98924.2	46445.9	96316.1	43049.4	70686.7	40747.5	30353.1	46695.6	74800.6	10934.6	37125.9	4953.67	103004	15228.9	10964.3	29926.4	14414.9	51732.8	71466.7	37.8544	8575.4	43208.7	30474	74240.3	2165.16	14265	73992	0	27132.1	3826	37921.8	15608.9	23275.1	82033.3	25771.7	36881.2	54481
P35858	24	24	122.335	0.0416849	1.22378	Control	B-ALL	Insulin-like growth factor-binding protein complex acid labile subunit OS=Homo sapiens GN=IGFALS PE=1 SV=1 - [ALS_HUMAN]	1.02944e+08	1.70841e+08	1.67288e+08	1.11467e+08	1.24306e+08	7.83757e+07	1.19728e+08	9.60396e+07	1.55689e+08	7.71974e+07	1.06373e+08	1.58203e+08	1.61604e+08	8.71881e+07	1.55519e+08	6.83943e+07	1.2067e+08	9.88626e+07	7.07319e+07	8.67756e+07	2.2006e+07	1.61224e+08	2.01897e+08	4.35016e+07	7.55727e+07	1.75155e+08	8.98238e+07	2.0325e+08	4.48826e+07	1.21017e+07	2.12138e+08	5.5196e+07	8.22186e+07	5.76087e+07	1.58317e+08	1.31855e+07	8.10001e+07	1.1137e+08	1.47704e+08	1.03209e+08	6.84599e+07
Q9H009	1	1	1.8203	0.0425797	1.63652	Control	B-ALL	Nascent polypeptide-associated complex subunit alpha-2 OS=Homo sapiens GN=NACA2 PE=1 SV=1 - [NACA2_HUMAN]	7.56704e+06	1.07419e+07	5.00991e+06	1.38789e+07	2.31175e+06	5.33156e+06	1.37906e+06	7.04632e+06	9.53024e+06	4.52407e+06	1.00141e+07	5.39934e+06	1.62938e+07	9.39478e+06	8.44298e+06	4.75081e+06	1.18959e+06	1.31785e+07	5.29641e+06	4.67831e+06	232518	6.83796e+06	7.62133e+06	1.73678e+06	7.07927e+06	7.11043e+06	2.89977e+06	8.19489e+06	1.91484e+06	339543	7.43471e+06	2.69624e+06	4.51467e+06	5.54001e+06	8.6337e+06	332389	5.95405e+06	7.00258e+06	4.42342e+06	1.28507e+07	1.27316e+06
P09871	37	37	182.534	0.0434228	1.19024	Control	B-ALL	Complement C1s subcomponent OS=Homo sapiens GN=C1S PE=1 SV=1 - [C1S_HUMAN]	2.83106e+08	4.13255e+08	2.68765e+08	3.69632e+08	3.76378e+08	2.25108e+08	3.83563e+08	2.75767e+08	3.64927e+08	2.17884e+08	3.47616e+08	2.54393e+08	3.7639e+08	2.21057e+08	2.43476e+08	1.82126e+08	3.68536e+08	2.96643e+08	2.66067e+08	2.36147e+08	1.6827e+08	3.01428e+08	3.02536e+08	3.10204e+08	2.30128e+08	3.24902e+08	2.45482e+08	3.11259e+08	3.08483e+08	1.49978e+08	3.21112e+08	2.70904e+08	2.33733e+08	1.93704e+08	2.66974e+08	1.53257e+08	2.22759e+08	2.694e+08	2.37301e+08	3.42246e+08	2.07285e+08
Q5D862	1	1	5.47329	0.0435343	1.56774	Control	B-ALL	Filaggrin-2 OS=Homo sapiens GN=FLG2 PE=1 SV=1 - [FILA2_HUMAN]	314212	391604	478820	528927	668709	387692	735228	315185	369533	331343	592343	429674	445683	252244	424110	322497	860964	591623	212481	177654	340.545	244468	552657	414818	194018	277351	216055	629698	489829	136925	578105	450802	194914	186533	285630	141527	247234	255285	422766	489740	368281
P10720	2	2	12.1433	0.0436254	1.42434	Control	B-ALL	Platelet factor 4 variant OS=Homo sapiens GN=PF4V1 PE=1 SV=1 - [PF4V_HUMAN]	1.89749e+07	883317	1.392e+07	8.51615e+06	1.29109e+07	1.36554e+07	1.26527e+07	1.85375e+07	1.08361e+06	1.0253e+07	8.3309e+06	1.10336e+07	837989	1.50582e+07	1.22458e+07	1.18344e+07	1.41927e+07	7.83267e+06	2.51266e+06	253525	785794	1.55564e+07	1.7788e+07	1.23918e+07	862051	1.32227e+07	295817	1.64914e+07	9.95881e+06	810472	1.83945e+07	8.90481e+06	328541	1.33458e+06	1.4665e+07	771438	1.49302e+07	575832	1.22904e+07	7.8852e+06	7.11047e+06
P01597	1	1	2.30366	0.0439265	1.40117	Control	B-ALL	Ig kappa chain V-I region DEE OS=Homo sapiens PE=1 SV=1 - [KV105_HUMAN]	3.31257e+06	3.08588e+06	5.17323e+06	3.48064e+06	2.86905e+06	455733	3.5215e+06	3.16515e+06	3.30016e+06	595830	3.07536e+06	4.3605e+06	3.39327e+06	2.47253e+06	4.76854e+06	467044	2.61424e+06	2.69342e+06	116727	802044	130777	4.04316e+06	4.11647e+06	3.1726e+06	108653	3.97753e+06	1.13834e+06	4.22405e+06	3.08801e+06	1.18914e+06	4.1606e+06	2.94665e+06	927701	98936.5	3.44138e+06	3262.74	2.60646e+06	2.01168e+06	4.56761e+06	3.22276e+06	1.58009e+06
P02775	4	3	17.2816	0.0439752	1.92277	Control	B-ALL	Platelet basic protein OS=Homo sapiens GN=PPBP PE=1 SV=3 - [CXCL7_HUMAN]	8.85424e+06	1.61599e+06	1.24274e+07	1.87177e+06	6.68756e+06	1.72667e+07	7.23064e+06	6.91397e+06	1.28155e+06	1.70052e+07	1.74882e+06	1.08975e+07	1.1107e+06	6.47122e+06	1.02517e+07	1.41411e+07	6.93098e+06	1.62263e+06	2.08746e+06	1.30464e+06	401848	5.44093e+06	6.06015e+06	7.97449e+06	1.33315e+06	5.72579e+06	1.30629e+06	6.5118e+06	7.44811e+06	419935	6.77076e+06	7.90037e+06	1.38654e+06	1.99093e+06	4.81328e+06	986116	6.96687e+06	1.05346e+06	1.09725e+07	1.73309e+06	3.68307e+06
P05090	16	16	82.0662	0.0441802	1.26961	Control	B-ALL	Apolipoprotein D OS=Homo sapiens GN=APOD PE=1 SV=1 - [APOD_HUMAN]	9.36776e+08	1.50687e+09	9.04561e+08	1.03104e+09	2.15602e+09	5.70551e+08	2.16465e+09	7.9838e+08	1.26052e+09	5.30919e+08	9.86215e+08	7.6359e+08	1.19405e+09	6.91264e+08	7.29783e+08	4.54559e+08	1.9849e+09	8.50253e+08	4.31173e+08	5.9492e+08	6.16865e+07	1.71294e+09	1.94386e+09	4.2841e+08	4.00324e+08	1.8049e+09	6.05685e+08	1.99552e+09	3.64513e+08	4.2305e+07	2.02081e+09	5.13289e+08	5.6567e+08	3.4927e+08	1.43073e+09	1.04751e+08	7.37093e+08	9.82326e+08	7.98666e+08	9.54652e+08	1.1874e+09
P01880	13	13	63.466	0.0462942	2.347	Control	B-ALL	Ig delta chain C region OS=Homo sapiens GN=IGHD PE=1 SV=2 - [IGHD_HUMAN]	2.31451e+08	9.52192e+08	1.15812e+08	2.49823e+08	5.37583e+07	8.6285e+07	2.68098e+07	1.9973e+08	8.49689e+08	7.98663e+07	2.54465e+08	1.11618e+08	8.44747e+08	1.85273e+08	1.08791e+08	7.57067e+07	3.21742e+07	2.243e+08	4.87345e+07	1.72058e+08	2.87618e+07	7.61595e+07	7.82294e+07	2.79202e+08	4.78763e+07	9.01221e+07	1.73051e+08	8.26665e+07	2.72634e+08	1.44612e+07	8.65949e+07	2.42404e+08	1.77241e+08	4.09951e+07	6.21496e+07	2.1758e+07	1.82115e+08	6.20731e+08	1.02254e+08	2.31314e+08	2.96066e+07
O75636	10	10	49.6048	0.0463668	1.32674	Control	B-ALL	Ficolin-3 OS=Homo sapiens GN=FCN3 PE=1 SV=2 - [FCN3_HUMAN]	6.38129e+07	4.92858e+07	5.76025e+07	8.4378e+07	1.08931e+08	3.3146e+07	1.13549e+08	6.00484e+07	4.50111e+07	3.25834e+07	8.57959e+07	5.16968e+07	4.70074e+07	5.33959e+07	5.34525e+07	2.80767e+07	1.11534e+08	7.84332e+07	2.84645e+07	3.02135e+07	6.46242e+06	7.23694e+07	7.54004e+07	7.43867e+07	2.32778e+07	8.10608e+07	3.30699e+07	8.08541e+07	7.58995e+07	3.52362e+06	7.95075e+07	7.6453e+07	3.24956e+07	2.25416e+07	7.02096e+07	6.43249e+06	5.02106e+07	3.21292e+07	5.08591e+07	7.81265e+07	5.99924e+07
Q8TAQ2	1	1	2.23854	0.048835	6.58025	Control	B-ALL	SWI/SNF complex subunit SMARCC2 OS=Homo sapiens GN=SMARCC2 PE=1 SV=1 - [SMRC2_HUMAN]	29100.7	2.75507e+06	36830.7	29787.2	472187	14905.2	264610	14398.5	387349	17360.9	21205.9	60549.9	506191	20810.2	53104.8	8761.85	36265.2	10807.1	99775	43896.5	1679.24	34295.5	50093.7	24.2119	76214.4	62544.2	40005.4	22584.6	101151	3684.92	15003	11836	99339.1	44421.7	13349.5	333.056	22897.6	1.79602e+06	32519	27580.3	260050
Q9BQI0	1	1	3.20183	0.0491974	1.29211	Control	B-ALL	Allograft inflammatory factor 1-like OS=Homo sapiens GN=AIF1L PE=1 SV=1 - [AIF1L_HUMAN]	1.50895e+07	1.65951e+07	1.27893e+07	1.63729e+07	3.86345e+07	7.18363e+06	2.60525e+07	1.818e+07	2.26164e+07	8.11924e+06	1.82429e+07	1.43556e+07	2.10663e+07	1.57392e+07	1.27799e+07	6.32207e+06	8.5279e+07	1.67445e+07	2.64653e+06	4.41589e+06	669833	3.17235e+07	3.80292e+07	2.00609e+07	3.36504e+06	3.43288e+07	6.09647e+06	4.29708e+07	2.03846e+07	488463	2.38515e+07	2.15237e+07	4.99599e+06	4.10058e+06	2.76083e+07	768014	1.1873e+07	1.08183e+07	1.12921e+07	1.51599e+07	2.12774e+07
P30447	1	1	1.60811	0.0491977	1.12087	B-ALL	Control	HLA class I histocompatibility antigen, A-23 alpha chain OS=Homo sapiens GN=HLA-A PE=1 SV=1 - [1A23_HUMAN]	142622	204135	73806.6	29580.5	514422	16581.3	494597	82503.5	296799	122873	42986	183895	361531	134922	87687	69065	89966.5	34170.1	32591.9	52547.1	403044	41281.6	18387.8	84850.4	84707.9	16727.3	80098	13901.5	41809.1	28287	24069.8	15544.8	2.23809e+06	110936	27588.6	28124.1	112220	133075	65166.2	27389	283310
Q9BY67	1	1	2.58243	0.04967	1.25459	B-ALL	Control	Cell adhesion molecule 1 OS=Homo sapiens GN=CADM1 PE=1 SV=2 - [CADM1_HUMAN]	96385.6	5693.75	124064	63049.1	39229.8	264965	47417.6	52152.4	37349.5	298084	53981.8	65302.7	39505	117532	76573.3	194318	51782.9	66970.6	1.03076e+06	95461.8	1220.62	0	0	111868	394053	35481.2	66888.4	12777.3	34501.2	9169.24	28878.1	0	176197	42712.9	25550.6	60199.9	75840	3711.74	109541	58377.9	21605.2
Q9UHG3	5	5	13.3532	0.0516596	1.77455	Control	B-ALL	Prenylcysteine oxidase 1 OS=Homo sapiens GN=PCYOX1 PE=1 SV=3 - [PCYOX_HUMAN]	1.31658e+06	6.02305e+06	1.62875e+06	4.00757e+06	1.13296e+07	510000	1.27301e+07	1.23347e+06	5.13794e+06	618915	4.35837e+06	1.53013e+06	5.19604e+06	828242	1.71931e+06	477666	1.32267e+07	3.49581e+06	296677	393959	195738	5.18902e+06	6.20347e+06	1.30901e+06	445129	5.51755e+06	359034	6.20941e+06	1.19904e+06	476701	7.12727e+06	999863	326318	323798	5.19376e+06	706080	1.03594e+06	3.92641e+06	1.43807e+06	3.71066e+06	6.23961e+06
A1L167	1	1	1.56504	0.0524769	1.58303	Control	B-ALL	Ubiquitin-conjugating enzyme E2Q-like protein 1 OS=Homo sapiens GN=UBE2QL1 PE=1 SV=2 - [U2QL1_HUMAN]	2.94289e+06	7.05606e+06	3.46824e+06	3.06984e+06	2.91545e+06	1.25611e+06	2.95842e+06	2.56001e+06	4.8968e+06	1.22523e+06	2.57666e+06	2.65003e+06	5.55028e+06	2.1293e+06	2.40146e+06	978736	2.20206e+06	2.33227e+06	2.60604e+06	2.64389e+06	3161.53	2.59329e+06	2.46519e+06	306384	2.1973e+06	2.51407e+06	2.63961e+06	2.51948e+06	2.32685e+06	721646	2.81558e+06	720809	2.1414e+06	1.85835e+06	2.15543e+06	358879	2.31558e+06	4.59982e+06	3.06222e+06	2.8424e+06	1.60564e+06
P02786	2	2	5.63143	0.0544741	1.07177	Control	B-ALL	Transferrin receptor protein 1 OS=Homo sapiens GN=TFRC PE=1 SV=2 - [TFR1_HUMAN]	1.49944e+06	1.42572e+06	1.21003e+06	1.38578e+06	1.60638e+06	1.10717e+06	1.98794e+06	1.65591e+06	1.33749e+06	864373	1.28503e+06	997713	1.28722e+06	1.25775e+06	1.12316e+06	833116	1.9916e+06	1.10938e+06	1.05697e+06	777960	6608.95	2.59745e+06	2.67582e+06	92165.9	672778	2.64789e+06	668489	3.11223e+06	270451	374986	3.11432e+06	72134.7	767020	731642	2.46519e+06	256194	1.17982e+06	929419	1.06837e+06	1.28311e+06	884693
P20851	4	4	16.0405	0.0546892	1.18745	Control	B-ALL	C4b-binding protein beta chain OS=Homo sapiens GN=C4BPB PE=1 SV=1 - [C4BPB_HUMAN]	2.85406e+07	2.28009e+07	1.95348e+07	2.4263e+07	2.15728e+07	1.63106e+07	2.1371e+07	2.59933e+07	2.21655e+07	1.52519e+07	2.52199e+07	1.81782e+07	2.00884e+07	2.43739e+07	1.8142e+07	1.36543e+07	2.69705e+07	2.32209e+07	3.1084e+07	1.32437e+07	4.44578e+06	1.92784e+07	1.42949e+07	2.22338e+07	2.97559e+07	2.00267e+07	1.39155e+07	1.59952e+07	2.23048e+07	6.87294e+06	1.71385e+07	2.73964e+07	1.22373e+07	2.98189e+07	1.92022e+07	7.21154e+06	2.24569e+07	1.48639e+07	1.72479e+07	2.24654e+07	1.18809e+07
P14151	7	7	25.0343	0.0562002	1.19739	Control	B-ALL	L-selectin OS=Homo sapiens GN=SELL PE=1 SV=2 - [LYAM1_HUMAN]	4.00885e+06	6.21987e+06	6.28453e+06	8.22305e+06	8.6153e+06	9.76263e+06	9.25598e+06	3.97032e+06	5.2828e+06	9.78923e+06	8.04814e+06	6.00123e+06	5.65228e+06	2.65926e+06	5.89114e+06	8.04176e+06	8.22017e+06	6.68519e+06	1.35879e+07	9.5023e+06	4.80083e+06	1.90105e+06	1.94798e+06	6.00994e+06	1.13273e+07	2.30415e+06	1.05691e+07	1.71717e+06	3.42526e+06	1.77235e+06	2.69114e+06	3.47503e+06	1.00855e+07	1.01611e+07	1.48032e+06	5.64106e+06	3.15432e+06	4.05471e+06	5.54881e+06	7.61382e+06	4.74475e+06
P32004	1	1	1.13112	0.0565574	1.28668	Control	B-ALL	Neural cell adhesion molecule L1 OS=Homo sapiens GN=L1CAM PE=1 SV=2 - [L1CAM_HUMAN]	4.06885e+06	8.34456e+06	4.32696e+06	5.62829e+06	1.0063e+07	961795	1.10701e+07	3.6101e+06	6.89676e+06	930335	6.1392e+06	3.34841e+06	7.48711e+06	2.94907e+06	3.43122e+06	811673	1.14339e+07	5.203e+06	1.07585e+06	800724	281849	7.39825e+06	1.08626e+07	5.2233e+06	357602	8.14788e+06	857925	7.34259e+06	5.3639e+06	40039.8	1.19226e+07	6.3771e+06	626212	1.05509e+06	7.25579e+06	168637	3.20153e+06	5.43979e+06	3.82041e+06	5.21129e+06	5.54203e+06
Q8NHS2	1	1	1.33903	0.0571762	1.653	Control	B-ALL	Putative aspartate aminotransferase, cytoplasmic 2 OS=Homo sapiens GN=GOT1L1 PE=2 SV=2 - [AATC2_HUMAN]	2.78324e+06	5.91045e+06	3.74041e+06	1.03067e+06	2.41845e+06	947393	2.84344e+06	2.96554e+06	3.5396e+06	819971	858096	4.39938e+06	3.68423e+06	279610	3.72618e+06	524504	1.4815e+06	180714	3.91093e+06	3.65741e+06	180557	1.05943e+06	1.22082e+06	39710.2	2.44544e+06	1.16333e+06	3.40516e+06	946349	719399	278291	899585	76992	3.54231e+06	912042	973654	57591.2	2.18997e+06	3.853e+06	3.30253e+06	954313	1.33192e+06
O60234	1	1	2.92521	0.059739	5.81957	B-ALL	Control	Glia maturation factor gamma OS=Homo sapiens GN=GMFG PE=1 SV=1 - [GMFG_HUMAN]	1.95035e+06	7.84616e+06	1.02681e+06	1.48409e+06	1.22397e+07	2.23324e+06	1.07785e+07	2.04591e+06	4.22756e+06	1.77943e+06	1.36647e+06	1.06684e+06	4.83132e+06	1.4384e+06	987202	4.53435e+06	1.09598e+07	2.67865e+06	1.19901e+07	1.931e+06	1.29093e+08	5.62537e+06	1.07406e+07	796992	6.24222e+06	6.77553e+06	1.25393e+06	9.26368e+06	615904	1.15691e+08	1.39743e+07	969223	2.37665e+06	6.20514e+06	5.48065e+06	9.85669e+07	1.53461e+06	5.11488e+06	906600	1.37414e+06	6.74083e+06
P13591	2	2	5.77036	0.0597583	2.4348	Control	B-ALL	Neural cell adhesion molecule 1 OS=Homo sapiens GN=NCAM1 PE=1 SV=3 - [NCAM1_HUMAN]	586065	1.30345e+06	186392	139452	845753	70811.6	1.58499e+06	318657	646866	33588.9	75102.1	603596	700378	470880	544252	129629	93293.1	91205.7	313260	167373	137035	53871.5	70772.5	73385.1	120205	26838.4	149279	573965	144635	258664	151354	157556	162882	136440	443779	318693	461140	849712	164571	129120	465786
P00742	13	13	50.3909	0.0626077	1.25303	Control	B-ALL	Coagulation factor X OS=Homo sapiens GN=F10 PE=1 SV=2 - [FA10_HUMAN]	1.01556e+08	1.39984e+08	1.08955e+08	1.16785e+08	1.63195e+08	6.62094e+07	1.68598e+08	9.67489e+07	1.2304e+08	6.13362e+07	1.05273e+08	9.39618e+07	1.27353e+08	8.41365e+07	9.31316e+07	5.25612e+07	1.63009e+08	9.97934e+07	1.05095e+08	6.18233e+07	1.46467e+07	1.1279e+08	1.36631e+08	1.29894e+08	7.74151e+07	1.20139e+08	6.12951e+07	1.35824e+08	1.00176e+08	1.42332e+07	1.56458e+08	9.95283e+07	5.72369e+07	6.86199e+07	1.02322e+08	1.45641e+07	7.99081e+07	9.12549e+07	9.62003e+07	1.08132e+08	8.9877e+07
Q5VTH2	1	1	1.67428	0.0633481	1.69316	Control	B-ALL	Protein Flattop OS=Homo sapiens GN=CFAP126 PE=2 SV=1 - [FLTOP_HUMAN]	4.13174e+06	1.87907e+07	6.32434e+06	5.79163e+06	4.6278e+06	823839	3.17442e+06	3.58469e+06	1.01204e+07	705040	4.17387e+06	4.42117e+06	1.23129e+07	4.05043e+06	4.60344e+06	585325	4.79442e+06	4.12568e+06	2.02993e+06	2.69121e+06	57686.8	7.156e+06	7.9262e+06	2.12037e+06	1.49676e+06	6.40545e+06	2.44712e+06	6.14618e+06	1.80267e+06	7228.17	6.50413e+06	1.57798e+06	2.50389e+06	1.50175e+06	4.82302e+06	175660	3.25102e+06	1.22496e+07	5.58396e+06	5.36254e+06	2.54869e+06
P0DJI8	13	13	85.0735	0.0636786	2.28901	B-ALL	Control	Serum amyloid A-1 protein OS=Homo sapiens GN=SAA1 PE=1 SV=1 - [SAA1_HUMAN]	5.001e+08	1.48873e+07	8.30054e+06	9.51654e+08	2.33799e+07	9.08143e+06	2.16598e+07	4.91477e+08	1.10466e+07	9.0338e+06	8.84611e+08	8.75747e+06	1.29723e+07	4.08801e+08	7.91646e+06	1.30586e+07	2.46525e+07	8.63546e+08	2.4721e+08	2.43331e+08	1.18172e+08	1.80863e+07	2.51992e+07	2.83656e+09	2.12974e+08	1.91467e+07	2.65866e+08	3.26927e+07	2.54795e+09	1.35115e+08	2.70997e+07	2.41112e+09	2.41941e+08	2.16436e+08	2.34262e+07	1.4014e+08	3.93499e+08	9.70496e+06	7.32881e+06	8.81147e+08	1.28761e+07
Q8WZ42	4	3	7.6767	0.0637158	8.03339	B-ALL	Control	Titin OS=Homo sapiens GN=TTN PE=1 SV=4 - [TITIN_HUMAN]	1.93831e+06	2.11234e+06	2.26723e+06	2.67744e+06	1.94041e+06	3.36526e+06	1.56158e+06	2.89595e+06	1.79897e+06	2.55467e+06	2.43558e+06	2.78966e+06	2.08987e+06	3.0327e+06	2.89669e+06	2.4775e+06	1.73543e+06	2.48272e+06	2.78992e+06	1.87036e+06	9.86919e+07	3.95939e+06	1.15535e+06	3.19399e+06	4.53138e+06	3.59766e+06	2.32273e+06	1.38992e+06	3.38825e+06	1.02323e+08	1.15016e+06	2.40389e+06	1.87066e+06	3.92695e+06	2.98071e+06	1.0431e+08	1.52514e+06	1.37703e+06	2.00182e+06	2.47907e+06	1.06865e+06
P26927	12	12	38.0409	0.0637313	1.4802	Control	B-ALL	Hepatocyte growth factor-like protein OS=Homo sapiens GN=MST1 PE=1 SV=2 - [HGFL_HUMAN]	3.94119e+06	1.11894e+07	1.38095e+07	1.30513e+07	2.26579e+07	1.10297e+07	2.59204e+07	3.34684e+06	9.85835e+06	1.03026e+07	1.21073e+07	1.26309e+07	9.60872e+06	2.96861e+06	1.23071e+07	8.69598e+06	2.26446e+07	1.1912e+07	1.21964e+07	7.31289e+06	1.92088e+06	1.11562e+07	1.26111e+07	7.26979e+06	8.80841e+06	1.2926e+07	6.49852e+06	1.3246e+07	6.75354e+06	2.14144e+06	1.31909e+07	4.5206e+06	5.87575e+06	8.4653e+06	8.73649e+06	3.63535e+06	3.10108e+06	7.29436e+06	1.21928e+07	1.20843e+07	1.24785e+07
P01708	1	1	1.96589	0.0689185	1.16157	B-ALL	Control	Ig lambda chain V-II region BUR OS=Homo sapiens PE=1 SV=1 - [LV205_HUMAN]	3.15306e+06	1.8929e+06	2.33759e+06	3.60511e+06	2.72678e+06	1.17194e+06	2.95881e+06	3.1979e+06	1.94068e+06	993994	3.19974e+06	2.59386e+06	1.76739e+06	1.34882e+06	2.07385e+06	758426	3.14642e+06	2.82328e+06	466275	1.36627e+06	15644.8	5.76386e+06	5.82664e+06	5.10991e+06	472988	6.47875e+06	1.37539e+06	5.76766e+06	287740	14273	7.65699e+06	325718	1.40184e+06	363724	5.72472e+06	7920.56	2.48096e+06	1.23397e+06	2.06393e+06	3.33801e+06	1.50173e+06
O60879	1	1	3.15104	0.070154	1.16865	Control	B-ALL	Protein diaphanous homolog 2 OS=Homo sapiens GN=DIAPH2 PE=1 SV=1 - [DIAP2_HUMAN]	2.92639e+06	5.13412e+06	2.89544e+06	3.4684e+06	1.19669e+06	2.71343e+06	1.44243e+06	1.99373e+06	3.47441e+06	2.31839e+06	2.22786e+06	1.50108e+06	4.63584e+06	1.86203e+06	1.91485e+06	1.92054e+06	1.74555e+06	2.79973e+06	6.18027e+06	3.08299e+06	12911.2	2.97627e+06	4.01907e+06	1.05183e+06	871276	2.5913e+06	2.31426e+06	3.50538e+06	1.09139e+06	10121.2	4.09014e+06	524368	2.78408e+06	1.6163e+06	2.73619e+06	49780.1	2.3026e+06	3.34691e+06	2.55648e+06	3.21143e+06	659061
P10909	39	38	217.318	0.0713712	1.21701	Control	B-ALL	Clusterin OS=Homo sapiens GN=CLU PE=1 SV=1 - [CLUS_HUMAN]	8.0024e+08	1.00996e+09	9.56707e+08	1.13786e+09	1.84301e+09	8.60817e+08	1.79896e+09	7.76869e+08	8.99835e+08	8.23876e+08	1.10039e+09	8.84651e+08	9.16417e+08	6.79131e+08	8.41933e+08	6.94947e+08	1.68819e+09	1.00115e+09	7.22932e+08	7.35027e+08	2.86617e+08	1.22337e+09	1.4366e+09	8.40697e+08	6.27125e+08	1.36495e+09	7.81893e+08	1.44576e+09	7.6098e+08	2.63909e+08	1.45887e+09	7.5596e+08	7.29245e+08	5.74912e+08	1.06746e+09	3.01491e+08	6.29661e+08	6.58387e+08	8.44708e+08	1.05355e+09	1.01501e+09
Q8NFT2	1	1	1.99089	0.0734187	1.14235	Control	B-ALL	Metalloreductase STEAP2 OS=Homo sapiens GN=STEAP2 PE=1 SV=3 - [STEA2_HUMAN]	5.32091e+06	1.01497e+07	4.06819e+06	5.84677e+06	7.19328e+06	4.15572e+06	6.58206e+06	4.12826e+06	7.5443e+06	3.67667e+06	4.40549e+06	2.99735e+06	9.33824e+06	3.84544e+06	2.98427e+06	2.83815e+06	6.01683e+06	4.07993e+06	1.05941e+07	7.36868e+06	274419	5.05801e+06	6.63163e+06	149009	7.91564e+06	5.38525e+06	6.80246e+06	6.02931e+06	753053	204058	7.16749e+06	1.7278e+06	6.24714e+06	6.39128e+06	4.25753e+06	355156	4.1867e+06	6.61652e+06	3.59193e+06	5.41359e+06	3.96159e+06
Q5T749	1	1	3.50208	0.0747231	1.47647	Control	B-ALL	Keratinocyte proline-rich protein OS=Homo sapiens GN=KPRP PE=1 SV=1 - [KPRP_HUMAN]	90389	1.77437e+06	628950	171213	617013	313711	595075	133491	867997	228151	173069	667495	987373	10515.5	530629	197447	348265	31040.1	109236	227698	14260.7	815888	886550	677.738	81753.3	867740	225787	741483	0	107999	830297	396.821	212327	17461.2	448146	78662.1	71121.7	1.15671e+06	555321	158528	339811
P00761	7	7	64.2495	0.0747638	1.26741	Control	B-ALL	Trypsin OS=Sus scrofa PE=1 SV=1 - [TRYP_PIG]	5.8609e+09	6.56465e+09	6.13303e+09	4.27185e+09	9.30126e+09	2.84484e+09	9.14939e+09	5.04595e+09	5.81265e+09	2.69309e+09	3.95754e+09	5.29137e+09	5.89402e+09	4.56636e+09	5.14571e+09	2.42794e+09	8.93294e+09	3.72123e+09	3.63878e+09	3.60959e+09	4.4983e+08	5.91025e+09	5.32958e+09	8.16102e+09	2.83106e+09	6.33593e+09	3.49358e+09	5.57402e+09	6.71548e+09	2.94931e+08	5.89467e+09	7.04959e+09	3.2868e+09	2.70605e+09	5.39708e+09	3.40852e+08	4.61159e+09	4.27947e+09	5.41505e+09	3.95536e+09	5.12253e+09
P01008	71	71	458.745	0.075365	1.15606	Control	B-ALL	Antithrombin-III OS=Homo sapiens GN=SERPINC1 PE=1 SV=1 - [ANT3_HUMAN]	4.09603e+09	5.65929e+09	4.63805e+09	5.02105e+09	6.26326e+09	4.07528e+09	6.24591e+09	4.09852e+09	5.27157e+09	4.12208e+09	5.04751e+09	4.5363e+09	5.368e+09	3.68377e+09	4.48702e+09	3.62386e+09	6.22438e+09	4.86127e+09	3.80088e+09	3.34425e+09	1.05092e+09	6.44433e+09	6.51809e+09	4.0897e+09	3.49707e+09	7.05549e+09	3.51446e+09	6.79854e+09	3.5781e+09	1.01971e+09	7.07752e+09	3.81933e+09	3.38333e+09	3.38676e+09	6.13825e+09	1.01836e+09	3.22292e+09	3.68927e+09	4.09508e+09	4.64905e+09	3.4494e+09
Q8TAL5	1	1	2.25178	0.0753888	1.65424	Control	B-ALL	Uncharacterized protein C9orf43 OS=Homo sapiens GN=C9orf43 PE=1 SV=1 - [CI043_HUMAN]	4.04635e+06	759054	3.40365e+06	1.13273e+06	1.13032e+07	3.55268e+06	1.27071e+07	4.37973e+06	619948	3.3003e+06	1.02704e+06	3.13428e+06	631358	3.25731e+06	3.02729e+06	2.91841e+06	1.41551e+07	1.13093e+06	7.30565e+06	2.62668e+06	145360	585379	522965	3.56078e+06	7.51105e+06	991790	2.71471e+06	819685	3.68641e+06	200681	372919	3.32832e+06	2.47787e+06	6.94678e+06	1.00668e+06	223814	3.18383e+06	494824	3.00519e+06	1.04881e+06	6.22508e+06
P60174	1	1	3.93768	0.0759916	1.0095	B-ALL	Control	Triosephosphate isomerase OS=Homo sapiens GN=TPI1 PE=1 SV=3 - [TPIS_HUMAN]	153846	421836	162826	447830	274234	134103	347085	210019	346346	194370	388427	117689	271723	100561	127523	150476	351212	372333	768784	516470	20385.1	93213.9	106989	15830.6	602460	72842.4	519398	126583	493282	3697.33	142295	19434.7	423582	553436	132310	4864.6	121052	274993	143764	414651	151030
Q5JPF3	1	1	1.56417	0.0761329	1.61147	Control	B-ALL	Ankyrin repeat domain-containing protein 36C OS=Homo sapiens GN=ANKRD36C PE=2 SV=3 - [AN36C_HUMAN]	1.68242e+07	2.15067e+07	1.83889e+07	1.24739e+07	1.77768e+07	4.67346e+06	1.8023e+07	1.56965e+07	1.87188e+07	4.66628e+06	1.19846e+07	1.69821e+07	1.84251e+07	1.1149e+07	1.572e+07	3.3256e+06	1.60595e+07	1.12558e+07	2.54302e+06	6.48034e+06	0	1.67863e+07	1.99185e+07	3.80148e+06	1.90778e+06	1.76677e+07	6.60093e+06	2.32789e+07	1.07605e+07	425459	1.99236e+07	4.63202e+06	5.92429e+06	1.88387e+06	1.44579e+07	410141	1.32379e+07	1.40202e+07	1.62362e+07	1.15497e+07	9.79029e+06
A0M8Q6	3	3	20.4132	0.0763383	2.24246	Control	B-ALL	Ig lambda-7 chain C region OS=Homo sapiens GN=IGLC7 PE=4 SV=2 - [LAC7_HUMAN]	6.20795e+06	2.69857e+06	4.24914e+06	4.26691e+06	4.89965e+06	5.59696e+07	4.8486e+06	5.92436e+06	2.97016e+06	5.23753e+07	3.89578e+06	4.46571e+06	4.18612e+06	5.99164e+06	4.70389e+06	4.5567e+07	3.21698e+06	3.97539e+06	1.14125e+06	3.53701e+06	1.71269e+06	9.05355e+06	1.368e+07	2.55739e+06	1.05837e+06	1.05492e+07	2.8528e+06	1.52361e+07	2.3574e+06	1.14874e+06	1.3348e+07	3.26419e+06	3.74078e+06	1.27541e+06	9.61233e+06	2.16553e+06	4.88466e+06	1.75919e+06	3.7517e+06	3.95078e+06	2.69841e+06
P49747	1	1	2.14516	0.0793079	2.73591	Control	B-ALL	Cartilage oligomeric matrix protein OS=Homo sapiens GN=COMP PE=1 SV=2 - [COMP_HUMAN]	138434	2.43078e+06	262545	135615	4.74886e+06	2.07534e+06	4.15321e+06	132780	1.289e+06	1.66552e+06	54272.1	374667	1.37354e+06	88122.7	305489	646750	912185	200260	87085	350257	30185.9	620466	404497	201841	191343	651805	392036	256949	82664.5	1.79483e+06	284794	45643.2	555359	60092.6	269319	1.39189e+06	108925	1.58462e+06	231809	125567	2.61537e+06
P29622	21	21	108.372	0.0821373	1.02626	Control	B-ALL	Kallistatin OS=Homo sapiens GN=SERPINA4 PE=1 SV=3 - [KAIN_HUMAN]	7.83449e+07	1.68515e+08	1.4203e+08	1.18225e+08	2.16262e+08	7.94917e+07	2.03704e+08	7.34247e+07	1.51948e+08	7.70171e+07	1.09354e+08	1.26992e+08	1.60398e+08	6.24627e+07	1.25472e+08	6.97395e+07	1.9787e+08	1.0819e+08	4.0954e+07	5.62937e+07	3.49412e+07	2.63782e+08	2.96963e+08	3.39214e+07	3.58615e+07	2.91995e+08	5.6139e+07	3.16433e+08	2.65799e+07	4.34157e+07	3.22553e+08	2.92803e+07	5.59784e+07	3.3893e+07	2.54917e+08	1.7473e+07	6.16449e+07	1.09854e+08	1.25403e+08	1.09466e+08	1.19103e+08
Q05513	1	1	1.48157	0.0826993	1.24055	Control	B-ALL	Protein kinase C zeta type OS=Homo sapiens GN=PRKCZ PE=1 SV=4 - [KPCZ_HUMAN]	5.26985e+06	8.14231e+06	6.77429e+06	7.96331e+06	1.32149e+07	3.6327e+06	1.22395e+07	4.69905e+06	7.13932e+06	3.57429e+06	7.10739e+06	5.76596e+06	7.41609e+06	4.46408e+06	5.92879e+06	3.29191e+06	1.22838e+07	6.44574e+06	5.06036e+06	3.84387e+06	59443.3	8.20044e+06	9.23621e+06	8.28944e+06	3.52882e+06	9.02606e+06	4.08798e+06	9.88318e+06	7.05298e+06	2226.22	1.02707e+07	7.14099e+06	3.77439e+06	3.51559e+06	8.07234e+06	1316.08	4.14653e+06	5.30794e+06	5.98124e+06	7.37332e+06	7.27792e+06
Q15643	1	1	1.1796	0.0828412	17.5078	B-ALL	Control	Thyroid receptor-interacting protein 11 OS=Homo sapiens GN=TRIP11 PE=1 SV=3 - [TRIPB_HUMAN]	0	0	0	0	0	38653.4	1073.04	0	0	50690.6	0	0	4543.92	0	0	64542.7	0	0	210396	533972	0	0	0	0	125747	664.722	481673	0	0	656558	0	0	409752	205981	0	167810	0	0	0	0	0
P15924	1	1	2.57394	0.0830735	1.58423	Control	B-ALL	Desmoplakin OS=Homo sapiens GN=DSP PE=1 SV=3 - [DESP_HUMAN]	73207.6	346699	565393	450245	277038	209634	377499	116393	340996	133705	370670	461095	256476	72463.9	504037	129558	321756	365248	77455.9	90784.4	0	171539	455801	21583.6	25521.5	153071	172028	440560	411587	82628.2	394340	33915.2	280008	51177.2	154799	374190	57602.7	226012	499204	416887	152575
Q58EX2	1	1	2.09824	0.0831923	11.9639	B-ALL	Control	Protein sidekick-2 OS=Homo sapiens GN=SDK2 PE=1 SV=3 - [SDK2_HUMAN]	14468.4	16584.2	0	5734.8	25360.5	0	0	17163.6	17350.7	0	0	0	11964.7	0	6694.81	0	0	5819.61	396651	54730.8	98107.3	0	0	104153	322043	0	10164.1	0	85244.8	1264.31	11913	35978.7	70785	255393	0	2889.88	11384.3	10811.2	0	5309.92	13966.9
P15169	16	16	82.7052	0.0834105	1.23204	Control	B-ALL	Carboxypeptidase N catalytic chain OS=Homo sapiens GN=CPN1 PE=1 SV=1 - [CBPN_HUMAN]	1.15893e+08	1.64148e+08	1.26347e+08	1.55863e+08	2.19249e+08	9.59252e+07	2.3996e+08	1.0936e+08	1.47402e+08	9.52648e+07	1.5255e+08	1.16502e+08	1.49589e+08	9.33694e+07	1.14772e+08	8.2019e+07	2.31026e+08	1.39873e+08	1.11279e+08	1.01366e+08	1.47044e+07	1.42658e+08	1.51983e+08	1.73604e+08	1.07497e+08	1.48751e+08	1.10557e+08	1.5912e+08	1.62105e+08	1.74055e+07	1.63709e+08	1.61444e+08	9.67688e+07	9.29639e+07	1.33727e+08	1.93764e+07	9.11895e+07	1.07008e+08	1.11556e+08	1.44315e+08	1.20748e+08
Q13939	1	1	2.77758	0.0836329	90.591	B-ALL	Control	Calicin OS=Homo sapiens GN=CCIN PE=2 SV=3 - [CALI_HUMAN]	0	11078.4	0	0	0	0	0	0	0	9570.42	0	0	0	0	0	0	0	0	2568.35	0	1.85031e+06	0	0	0	2662.04	0	0	0	0	9141.06	0	0	0	3876.21	89.2149	1957.87	0	7221.99	0	0	0
Q96PP9	1	1	1.46483	0.087479	1.17916	B-ALL	Control	Guanylate-binding protein 4 OS=Homo sapiens GN=GBP4 PE=2 SV=2 - [GBP4_HUMAN]	2.13903e+06	754101	1.42656e+06	538097	1.04945e+06	1.76575e+06	664191	1.41029e+06	475396	1.25004e+06	310838	807532	549192	1.0738e+06	932362	1.14147e+06	754428	355740	3.75904e+06	3.33018e+06	2750.28	417625	892521	0	2.24813e+06	437029	2.5399e+06	770406	0	181882	744122	21144.6	2.39772e+06	2.10455e+06	450731	217540	1.68308e+06	491596	1.25956e+06	498230	577967
Q86Z02	1	1	1.68967	0.0885762	1.18861	B-ALL	Control	Homeodomain-interacting protein kinase 1 OS=Homo sapiens GN=HIPK1 PE=1 SV=1 - [HIPK1_HUMAN]	281555	769060	445472	486895	998186	70186.3	1.18052e+06	321269	804703	120111	610740	608732	889742	298875	609627	133261	1.45239e+06	606787	38470.8	87516.6	8066.68	1.49453e+06	1.7432e+06	295960	45363	1.78298e+06	80601.9	1.92646e+06	1.02885e+06	1878.79	2.1286e+06	130231	145739	47826	1.69684e+06	20897.2	221539	501348	393322	450821	549736
P01700	2	2	6.54943	0.0903952	1.05769	Control	B-ALL	Ig lambda chain V-I region HA OS=Homo sapiens PE=1 SV=1 - [LV102_HUMAN]	2.44575e+07	1.97765e+07	1.63614e+07	3.46628e+07	2.9906e+07	1.77267e+07	3.10646e+07	2.29865e+07	1.6367e+07	1.52283e+07	3.17785e+07	1.45606e+07	1.67429e+07	1.78509e+07	1.40496e+07	1.41243e+07	2.93709e+07	2.98133e+07	5.69148e+06	1.53263e+07	53302.8	3.13886e+07	3.29775e+07	4.50812e+07	4.20994e+06	3.38545e+07	1.57052e+07	3.36508e+07	3.66477e+07	1.47679e+06	3.4854e+07	3.63736e+07	1.41976e+07	3.76915e+06	2.98764e+07	50929.5	1.92441e+07	1.28922e+07	1.4446e+07	3.20947e+07	1.64703e+07
Q5VU65	1	1	2.85933	0.0909205	2.53248	B-ALL	Control	Nuclear pore membrane glycoprotein 210-like OS=Homo sapiens GN=NUP210L PE=2 SV=1 - [P210L_HUMAN]	291844	910606	744912	507556	439315	185673	1.72828e+06	186048	495124	123162	374636	573652	529172	365113	443518	123092	383734	381636	559246	428597	571930	682840	575463	487771	446574	878936	203279	763175	1.34532e+06	325435	221685	792792	858126	219580	770894	1.21214e+07	229635	593621	657707	469952	241946
Q7Z7B0	1	1	2.26057	0.0909866	1.20252	Control	B-ALL	Filamin-A-interacting protein 1 OS=Homo sapiens GN=FILIP1 PE=1 SV=1 - [FLIP1_HUMAN]	278623	200723	101261	60983.8	1.04829e+06	70206.5	1.03464e+06	185318	192276	77884.2	99934.3	169658	227895	205287	194994	10670.8	1.13912e+06	42539	90708.4	43747.4	268784	132426	1.10243e+06	0	14798.7	247983	23332.2	1.21169e+06	42517.1	4883.34	955718	9397.81	25319.4	26760.4	219761	20657.2	219231	130851	89406.6	56465.6	577332
Q8WY91	1	1	1.49802	0.0927115	1.07129	Control	B-ALL	THAP domain-containing protein 4 OS=Homo sapiens GN=THAP4 PE=1 SV=2 - [THAP4_HUMAN]	21601.6	19955.2	10118.2	121531	0	0.935816	196103	29060.1	18342.9	0	97785	3775.96	33548.4	194394	9302.94	56.2894	220389	63999.6	41.2437	1767.06	646.535	45254.7	282943	0	33.8469	54243	67.7633	525049	0	0	32062.6	0	77.44	0	26926	1650.74	16997	13008.7	8933.71	112527	0
Q14624	79	78	492.604	0.0936476	1.16548	Control	B-ALL	Inter-alpha-trypsin inhibitor heavy chain H4 OS=Homo sapiens GN=ITIH4 PE=1 SV=4 - [ITIH4_HUMAN]	2.12991e+09	2.78329e+09	2.47682e+09	2.7481e+09	3.16898e+09	1.68892e+09	3.03153e+09	2.01532e+09	2.43581e+09	1.65441e+09	2.6342e+09	2.28487e+09	2.41633e+09	1.81019e+09	2.23936e+09	1.43021e+09	2.79134e+09	2.40752e+09	2.1746e+09	1.80686e+09	4.85299e+08	2.25444e+09	2.39773e+09	3.20815e+09	1.87405e+09	2.48225e+09	1.78355e+09	2.47642e+09	3.01729e+09	5.3309e+08	2.52405e+09	2.93158e+09	1.80239e+09	1.77059e+09	2.08869e+09	5.51895e+08	1.6759e+09	1.81442e+09	2.18686e+09	2.5445e+09	1.74527e+09
P01042	46	46	308.583	0.0942369	1.14064	Control	B-ALL	Kininogen-1 OS=Homo sapiens GN=KNG1 PE=1 SV=2 - [KNG1_HUMAN]	2.57251e+09	3.30994e+09	2.88292e+09	2.94744e+09	3.49786e+09	2.2049e+09	3.49072e+09	2.501e+09	3.10859e+09	2.26336e+09	2.98095e+09	2.61038e+09	3.0466e+09	2.23224e+09	2.57365e+09	1.94124e+09	3.5178e+09	2.76818e+09	2.43353e+09	2.01797e+09	7.72869e+08	3.62924e+09	3.68865e+09	2.56815e+09	2.1894e+09	3.9621e+09	2.08971e+09	3.91874e+09	2.20958e+09	5.45438e+08	3.89361e+09	2.15812e+09	2.03858e+09	2.0565e+09	3.37922e+09	6.78603e+08	2.02416e+09	2.15774e+09	2.54542e+09	2.72906e+09	1.9264e+09
Q8TAB5	1	1	1.2399	0.0943836	6.53655	B-ALL	Control	UPF0500 protein C1orf216 OS=Homo sapiens GN=C1orf216 PE=1 SV=1 - [CA216_HUMAN]	1412.52	14335	20352.4	16849	0	7459.62	4453.87	12539.7	16360.8	7488.72	14095.3	10581.2	12954.5	7154.97	19490.1	4784.5	8375.76	16068	3905.15	2426.27	9741.01	9455.76	10855.9	350006	9326.63	25178.2	5799.65	11632.4	426104	11144	11132.7	327971	10098.5	10743.3	24308.5	13202.4	1111.43	9344.91	17969.8	15600.7	0
P01765	3	3	14.213	0.0944215	1.00853	Control	B-ALL	Ig heavy chain V-III region TIL OS=Homo sapiens PE=1 SV=1 - [HV304_HUMAN]	4.31345e+07	7.62261e+07	3.46964e+07	1.19325e+08	7.9277e+07	6.13476e+07	7.86969e+07	4.51026e+07	7.41786e+07	6.21235e+07	1.24465e+08	3.17644e+07	6.89647e+07	3.65598e+07	2.95298e+07	4.91803e+07	7.8373e+07	1.05492e+08	1.33052e+07	3.957e+07	1.81531e+06	6.48361e+07	6.65395e+07	2.20857e+08	1.23127e+07	7.00608e+07	4.22463e+07	7.14946e+07	1.93495e+08	3.51164e+06	7.223e+07	1.98675e+08	4.25345e+07	1.10147e+07	5.99696e+07	3.83638e+06	3.394e+07	4.96915e+07	3.06346e+07	1.10485e+08	4.36606e+07
P52797	1	1	2.58032	0.0954605	4.57711	B-ALL	Control	Ephrin-A3 OS=Homo sapiens GN=EFNA3 PE=1 SV=1 - [EFNA3_HUMAN]	472133	503965	303642	520664	106958	261872	145376	405878	462617	338633	394124	283851	491977	551040	435381	328962	127281	473782	302553	565978	175818	1.65822e+06	6.98153e+06	229177	188880	1.38895e+06	445862	7.51402e+06	415744	123325	7.78641e+06	317887	392911	272467	1.39378e+06	92684.6	371493	328533	268095	482089	58905.8
P07359	2	2	12.2594	0.0956159	1.4077	Control	B-ALL	Platelet glycoprotein Ib alpha chain OS=Homo sapiens GN=GP1BA PE=1 SV=2 - [GP1BA_HUMAN]	674711	969112	542194	588857	2.34048e+06	957821	2.31702e+06	1.0917e+06	488317	883771	674717	522560	573962	405659	507644	745216	2.16237e+06	500494	629669	1.36619e+06	506481	680074	421864	208768	672337	636430	1.34223e+06	579638	327641	527197	636770	193194	1.31523e+06	694250	326958	973617	530890	631761	478720	545229	1.28899e+06
P05156	32	32	156.951	0.100409	1.16508	Control	B-ALL	Complement factor I OS=Homo sapiens GN=CFI PE=1 SV=2 - [CFAI_HUMAN]	4.64775e+08	6.54572e+08	5.473e+08	5.28873e+08	5.23187e+08	3.29903e+08	5.12139e+08	4.30845e+08	5.75713e+08	3.29851e+08	4.98974e+08	4.97698e+08	5.72253e+08	3.6657e+08	4.94295e+08	2.74842e+08	4.81151e+08	4.64288e+08	5.25555e+08	4.114e+08	1.09137e+08	4.16317e+08	4.25262e+08	6.61324e+08	4.32869e+08	4.54648e+08	4.18006e+08	4.25095e+08	5.72561e+08	7.78893e+07	4.49562e+08	6.6039e+08	4.01712e+08	4.24112e+08	3.88233e+08	8.20813e+07	3.65703e+08	4.26713e+08	4.83229e+08	4.8969e+08	2.88137e+08
Q15195	4	4	14.2198	0.101108	1.3	Control	B-ALL	Plasminogen-like protein A OS=Homo sapiens GN=PLGLA PE=2 SV=1 - [PLGA_HUMAN]	3.46924e+07	1.00284e+08	4.82395e+07	5.50049e+07	1.08002e+08	2.65321e+07	1.02752e+08	2.86364e+07	8.24904e+07	2.45616e+07	5.44967e+07	4.23763e+07	8.51637e+07	2.10778e+07	3.68795e+07	2.06376e+07	9.33332e+07	5.05529e+07	2.21452e+07	2.28903e+07	9.82647e+06	7.56389e+07	7.04271e+07	6.48872e+07	1.76168e+07	7.78744e+07	2.31163e+07	7.26954e+07	6.50705e+07	743564	7.64418e+07	6.75868e+07	2.16293e+07	1.7485e+07	6.88454e+07	6.39991e+06	2.72974e+07	6.53748e+07	4.25922e+07	5.09296e+07	5.94806e+07
Q9Y4X0	1	1	2.79416	0.102174	2.31096	B-ALL	Control	AMME syndrome candidate gene 1 protein OS=Homo sapiens GN=AMMECR1 PE=1 SV=1 - [AMMR1_HUMAN]	181250	64499.3	63465.7	12104.7	47450.3	224759	371662	356673	135982	213579	82467.1	74702.8	193553	157100	108105	97348.7	237747	19217.1	120373	217239	1.04588e+06	14678.1	57076.8	139764	53534.5	371519	321478	351210	202539	497392	246559	58061.6	261985	84894.8	293797	1.7668e+06	142615	42046.9	56035.9	11207.9	26132.5
Q9H2C1	1	1	2.11529	0.102391	2.64579	B-ALL	Control	LIM/homeobox protein Lhx5 OS=Homo sapiens GN=LHX5 PE=2 SV=1 - [LHX5_HUMAN]	3.27957e+06	877177	1.66467e+06	2.72904e+06	1.46936e+06	926342	2.08886e+06	3.13878e+06	786519	765880	2.35792e+06	1.42139e+06	645303	2.41094e+06	1.20998e+06	932448	1.87087e+06	2.35439e+06	4.40076e+06	1.28697e+06	1.08969e+06	3.0641e+06	2.10257e+06	1.82726e+07	3.17017e+06	2.60461e+06	1.32175e+06	2.2565e+06	1.58303e+07	192941	2.27883e+06	1.59059e+07	721842	3.02243e+06	3.37509e+06	935542	2.5805e+06	571828	1.46979e+06	2.52685e+06	809227
Q9HCL3	1	1	2.05464	0.102688	12.1191	B-ALL	Control	Zinc finger protein 14 homolog OS=Homo sapiens GN=ZFP14 PE=2 SV=2 - [ZFP14_HUMAN]	24.5684	41453	20177.2	6518.51	0	108850	735.056	3913.31	6350.95	2808.69	3880.7	46674.7	11606.7	0	31780.8	78630.6	0	533.082	340875	47670.2	8216.55	386344	529255	0	149079	845753	71357.2	471845	0	418918	369516	0	18394.2	7096.7	340023	406242	19.3314	27023.1	17815.1	6035.56	0
P13598	1	1	3.52977	0.103937	1.42258	Control	B-ALL	Intercellular adhesion molecule 2 OS=Homo sapiens GN=ICAM2 PE=1 SV=2 - [ICAM2_HUMAN]	58574.3	187960	74267.5	131998	314715	94358	256091	33360.5	9440.87	96188.6	43202.4	119821	52905.9	61477.7	154401	110378	17533.8	101293	194940	168283	35890.6	104460	2573.59	110660	68565.5	12769.4	58009.8	111459	3739.27	24989.6	20938.3	26598.6	223795	82261.7	10114.8	88183.6	46088.6	122530	65573.2	122219	173325
Q16610	16	16	66.8347	0.104458	1.25567	Control	B-ALL	Extracellular matrix protein 1 OS=Homo sapiens GN=ECM1 PE=1 SV=2 - [ECM1_HUMAN]	4.60576e+07	3.2415e+07	8.2319e+07	2.24952e+07	1.05554e+08	6.85856e+07	1.062e+08	4.51187e+07	2.87262e+07	6.87361e+07	2.358e+07	7.89674e+07	2.58788e+07	3.96734e+07	7.40567e+07	5.82049e+07	9.60069e+07	1.92757e+07	9.33463e+07	9.75739e+07	1.18981e+07	1.65191e+07	2.43028e+07	3.99352e+07	7.89831e+07	1.9699e+07	1.00984e+08	2.78148e+07	3.81619e+07	9.14108e+06	2.2174e+07	3.15611e+07	1.02979e+08	7.21165e+07	1.73755e+07	9.22518e+06	3.624e+07	2.11312e+07	7.26821e+07	2.08285e+07	5.81323e+07
P49913	2	2	10.3864	0.105603	1.36936	B-ALL	Control	Cathelicidin antimicrobial peptide OS=Homo sapiens GN=CAMP PE=1 SV=1 - [CAMP_HUMAN]	6.2249e+06	2.19311e+06	1.49124e+06	1.19926e+06	2.95844e+06	1.63941e+06	2.78173e+06	7.04973e+06	1.97954e+06	1.59683e+06	1.50038e+06	1.52445e+06	1.86775e+06	5.50512e+06	1.48771e+06	1.25997e+06	2.4223e+06	1.37479e+06	289745	188677	226650	5.59264e+06	9.43641e+06	7.4676e+06	140386	5.66296e+06	243169	8.32647e+06	6.65669e+06	0	8.41973e+06	5.58077e+06	181614	44881.9	4.60381e+06	6081	4.898e+06	1.42968e+06	1.31666e+06	1.11041e+06	1.62932e+06
P05546	33	33	176.973	0.10933	1.14098	Control	B-ALL	Heparin cofactor 2 OS=Homo sapiens GN=SERPIND1 PE=1 SV=3 - [HEP2_HUMAN]	4.87852e+08	4.73074e+08	6.24818e+08	5.58304e+08	5.90155e+08	3.04606e+08	6.04617e+08	4.08312e+08	3.87721e+08	3.77406e+08	5.40619e+08	5.34615e+08	4.349e+08	4.32153e+08	5.33817e+08	3.20473e+08	5.85749e+08	4.99749e+08	4.56359e+08	2.32589e+08	5.65389e+07	5.20178e+08	6.34407e+08	6.53174e+08	5.04101e+08	5.53063e+08	2.52522e+08	6.56375e+08	5.45537e+08	1.15363e+08	6.43175e+08	5.29839e+08	2.37357e+08	3.76869e+08	5.05905e+08	1.50723e+08	3.83862e+08	3.08395e+08	5.51672e+08	5.1694e+08	3.25019e+08
P60709	1	1	4.25191	0.110215	1.15193	Control	B-ALL	Actin, cytoplasmic 1 OS=Homo sapiens GN=ACTB PE=1 SV=1 - [ACTB_HUMAN]	6.026e+06	5.57559e+06	4.27481e+06	4.6932e+06	6.9245e+06	2.60063e+06	7.14364e+06	5.43749e+06	5.10766e+06	2.19399e+06	4.00888e+06	3.82058e+06	5.04631e+06	4.99298e+06	3.71918e+06	2.22034e+06	7.42321e+06	4.38863e+06	5.46104e+06	7.81703e+06	278193	3.28559e+06	3.10737e+06	7.42699e+06	3.50394e+06	2.89041e+06	8.10775e+06	2.92614e+06	6.229e+06	280530	3.26737e+06	5.6077e+06	7.62997e+06	3.4068e+06	2.82919e+06	252712	4.7415e+06	3.63471e+06	3.77437e+06	4.34549e+06	3.81357e+06
Q9UHQ1	1	1	1.73713	0.113144	1.22756	Control	B-ALL	Nuclear prelamin A recognition factor OS=Homo sapiens GN=NARF PE=1 SV=1 - [NARF_HUMAN]	5.14606e+08	6.99903e+08	5.08704e+08	3.77424e+08	1.13252e+09	1.17479e+08	1.23247e+09	5.30122e+08	6.54702e+08	1.22346e+08	3.69312e+08	4.7449e+08	7.13717e+08	4.41472e+08	4.58853e+08	1.10898e+08	1.22722e+09	3.22545e+08	1.5908e+08	2.23361e+08	5.61484e+06	7.1066e+08	7.41108e+08	8.85857e+08	1.4885e+08	7.09572e+08	2.50581e+08	8.03616e+08	8.47863e+08	3.72172e+06	8.18418e+08	7.8851e+08	2.29333e+08	1.33054e+08	6.8364e+08	1.05696e+07	4.04913e+08	4.56264e+08	4.49151e+08	3.49461e+08	6.23721e+08
P18428	12	12	54.7462	0.11388	1.00153	Control	B-ALL	Lipopolysaccharide-binding protein OS=Homo sapiens GN=LBP PE=1 SV=3 - [LBP_HUMAN]	3.84851e+07	2.44318e+07	2.25039e+07	3.58624e+07	7.62025e+07	1.53822e+07	7.04592e+07	4.02308e+07	2.85417e+07	1.4615e+07	3.71608e+07	2.35024e+07	2.90577e+07	4.2226e+07	2.44428e+07	1.32631e+07	8.85667e+07	3.87957e+07	2.41348e+07	1.43406e+07	7.7959e+06	1.43522e+07	1.39109e+07	1.29019e+08	2.53853e+07	1.53718e+07	1.38435e+07	1.96917e+07	1.37531e+08	7.9113e+06	1.56264e+07	1.62758e+08	1.46748e+07	2.57184e+07	1.64348e+07	4.21548e+06	3.02816e+07	1.5927e+07	1.98695e+07	3.32054e+07	4.19674e+07
A6NJ16	2	1	3.8334	0.118108	3.98926	Control	B-ALL	Putative V-set and immunoglobulin domain-containing-like protein IGHV4OR15-8 OS=Homo sapiens GN=IGHV4OR15-8 PE=5 SV=2 - [IV4F8_HUMAN]	15243.9	18784.9	276798	75284.2	1.23975e+06	9521.36	1.10427e+06	34597.2	0	22294.1	63362.4	247410	24879.7	14855.3	101074	41089.3	988843	57036.4	48915.9	55600.5	0	61512.1	102108	13560.7	0	102639	128736	151979	35601.5	0	81559.6	10762.6	204269	6138.49	83309.3	0	11994.5	12245.8	244394	69706.5	682776
Q9NZP8	11	10	49.1248	0.119022	1.18352	Control	B-ALL	Complement C1r subcomponent-like protein OS=Homo sapiens GN=C1RL PE=1 SV=2 - [C1RL_HUMAN]	2.63305e+07	2.79849e+07	2.81458e+07	3.32666e+07	4.82193e+07	1.63344e+07	4.3031e+07	2.61339e+07	2.31999e+07	1.61343e+07	3.12226e+07	2.36454e+07	2.46752e+07	2.23215e+07	2.46647e+07	1.43131e+07	4.89144e+07	3.03208e+07	1.86052e+07	2.0985e+07	6.17362e+06	2.43005e+07	2.77319e+07	4.77354e+07	1.51801e+07	2.66056e+07	2.20197e+07	2.93251e+07	4.02737e+07	5.11826e+06	3.23194e+07	4.58097e+07	2.07381e+07	1.69214e+07	2.3648e+07	6.4617e+06	2.07179e+07	1.82432e+07	2.48508e+07	3.08019e+07	2.6556e+07
Q92953	1	1	2.76975	0.119499	5.957	B-ALL	Control	Potassium voltage-gated channel subfamily B member 2 OS=Homo sapiens GN=KCNB2 PE=2 SV=2 - [KCNB2_HUMAN]	10340.2	0	4818.11	50.2173	0	0	8774.96	0	0	0	242.184	0	9352.66	0	11004	4281.65	0	452.771	6803.31	3560.36	211331	0	2522.49	171.106	4152.83	0	0	0	0	449.586	9874.01	5939.16	5197.43	6749.25	1058.19	35971	8136.09	0	4254.06	46.4967	0
Q9Y6R7	6	6	22.7423	0.119936	5.47694	B-ALL	Control	IgGFc-binding protein OS=Homo sapiens GN=FCGBP PE=1 SV=3 - [FCGBP_HUMAN]	452824	1.11002e+06	358120	338026	1.59752e+06	434663	1.52536e+06	349774	602733	321637	384837	183201	523150	293499	356650	275585	1.00547e+06	363622	399058	257882	182621	903589	1.45472e+06	1.7927e+07	901258	831157	320593	1.24271e+06	1.19959e+07	167446	1.38732e+06	1.79473e+07	433588	362428	476018	189708	356300	723620	316195	312983	879813
P06702	7	7	34.6179	0.125147	11.1717	B-ALL	Control	Protein S100-A9 OS=Homo sapiens GN=S100A9 PE=1 SV=1 - [S10A9_HUMAN]	1.98112e+06	3.16984e+06	2.83895e+06	2.75331e+06	3.02339e+06	4.07304e+06	3.89605e+06	2.23515e+06	2.78406e+06	4.00744e+06	2.81768e+06	2.83814e+06	3.35988e+06	2.17445e+06	2.91634e+06	3.39967e+06	4.13572e+06	3.06515e+06	4.54569e+06	3.15672e+06	2.21393e+06	1.52311e+06	2.25546e+06	1.83477e+08	4.33244e+06	1.98742e+06	3.46596e+06	2.18757e+06	2.02889e+08	2.98363e+06	2.3848e+06	1.8952e+08	3.43543e+06	4.71923e+06	1.84144e+06	2.76692e+06	1.55883e+06	2.06641e+06	2.5066e+06	2.54933e+06	1.66509e+06
Q5T4B2	1	1	2.27394	0.127248	1.22686	Control	B-ALL	Probable inactive glycosyltransferase 25 family member 3 OS=Homo sapiens GN=CERCAM PE=2 SV=1 - [GT253_HUMAN]	1.26904e+06	1.97226e+06	1.03957e+06	766242	1.50005e+06	201003	1.54264e+06	1.26057e+06	1.87901e+06	193234	905265	1.17241e+06	1.65728e+06	1.36812e+06	1.36663e+06	159375	1.63798e+06	837722	329314	459775	33315.8	1.78633e+06	1.65124e+06	1.12222e+06	277299	1.68539e+06	223763	1.8992e+06	1.04042e+06	60113.2	2.23033e+06	1.20014e+06	609610	279924	1.95549e+06	51570.6	998533	1.28571e+06	917871	709472	826133
O75665	1	1	1.33829	0.131383	14.0394	B-ALL	Control	Oral-facial-digital syndrome 1 protein OS=Homo sapiens GN=OFD1 PE=1 SV=1 - [OFD1_HUMAN]	0	30671.2	20663.2	12847.1	6662.55	2639.82	3743.34	6338.47	35581.6	8206.55	6594.32	769.803	61309.7	29666.1	18818.6	9008.25	12826.7	31073.3	0	1223.91	773963	0	0	68499.5	0	2968.15	0	6047.53	1.45934e+06	1.33309e+06	6086.72	208242	0	0	5118.46	311045	0	19994.4	18244.2	11895.3	3669.3
P27169	21	18	124.351	0.132502	1.0125	B-ALL	Control	Serum paraoxonase/arylesterase 1 OS=Homo sapiens GN=PON1 PE=1 SV=3 - [PON1_HUMAN]	4.63818e+08	7.71891e+08	7.18269e+08	5.3212e+08	8.35953e+08	2.91487e+08	8.64489e+08	4.87432e+08	7.19984e+08	2.90026e+08	5.32711e+08	7.42219e+08	7.2866e+08	4.37441e+08	7.12999e+08	2.38457e+08	8.02839e+08	5.01214e+08	3.28808e+08	3.75195e+08	3.52023e+07	1.27707e+09	1.28742e+09	1.91202e+08	3.04391e+08	1.48251e+09	3.82591e+08	1.35361e+09	1.70105e+08	5.22274e+07	1.37357e+09	1.69272e+08	4.09372e+08	2.98768e+08	1.23667e+09	7.74738e+07	3.6495e+08	5.03193e+08	6.34183e+08	4.92696e+08	4.60389e+08
O95153	1	1	2.03084	0.133639	31.5135	B-ALL	Control	Peripheral-type benzodiazepine receptor-associated protein 1 OS=Homo sapiens GN=BZRAP1 PE=1 SV=2 - [RIMB1_HUMAN]	27402.2	0	6715.83	16194.9	6326.96	5773.56	15077	12986.7	22452.9	2632.72	14302.6	10889.7	0	43807.2	4173.92	12109.5	68602.5	24241.5	93272.1	6724.82	24776.6	5936.83	0	3.419e+06	96748.9	4309.11	14240.5	23973.9	2.50578e+06	32439.2	22241.1	2.88557e+06	11724.2	85064.1	3724.78	19659.7	21561.1	0	5929.62	14995	3484.48
P15814	1	1	3.6704	0.13452	1.16693	Control	B-ALL	Immunoglobulin lambda-like polypeptide 1 OS=Homo sapiens GN=IGLL1 PE=1 SV=1 - [IGLL1_HUMAN]	6.5823e+07	5.44838e+07	2.30964e+07	5.7674e+07	2.11707e+07	2.22266e+07	1.77181e+07	5.33924e+07	3.60835e+07	1.70503e+07	4.16431e+07	1.4618e+07	4.74469e+07	5.04139e+07	1.85524e+07	1.7515e+07	2.28726e+07	4.71741e+07	1.91493e+07	4.82779e+07	1.89854e+06	4.53939e+07	5.24774e+07	1.74224e+07	1.50194e+07	4.89025e+07	4.08454e+07	5.0408e+07	1.19474e+07	1.81862e+06	6.36592e+07	1.73189e+07	4.39925e+07	1.44243e+07	4.42892e+07	1.73861e+06	5.17921e+07	3.55178e+07	2.03926e+07	5.3401e+07	1.16594e+07
Q9NZ53	1	1	0.568351	0.136646	1.03945	Control	B-ALL	Podocalyxin-like protein 2 OS=Homo sapiens GN=PODXL2 PE=1 SV=1 - [PDXL2_HUMAN]	3.08475e+06	4.23283e+06	2.107e+06	1.30474e+06	4.48119e+06	1.82738e+06	4.88727e+06	2.32126e+06	3.75644e+06	1.7679e+06	984322	2.27065e+06	3.29239e+06	2.1528e+06	1.96198e+06	1.63827e+06	4.16004e+06	1.09668e+06	3.31077e+06	3.54479e+06	343.785	2.94371e+06	1.51461e+06	5.39675e+06	2.356e+06	2.68028e+06	4.30602e+06	1.59157e+06	3.77422e+06	2185.83	1.92357e+06	4.23421e+06	3.12253e+06	2.30252e+06	2.52444e+06	3146.72	2.4272e+06	2.75937e+06	1.86034e+06	1.20808e+06	2.46795e+06
Q2V2M9	1	1	2.45742	0.139757	572.259	B-ALL	Control	FH1/FH2 domain-containing protein 3 OS=Homo sapiens GN=FHOD3 PE=1 SV=2 - [FHOD3_HUMAN]	406.542	0	2.86793	228.073	149.202	3.58559	80.8712	1.53108	581.535	673.317	501.825	33.5264	10.2579	0	146.269	1.57214	0	134.532	9676.19	143.588	24512.6	650.261	214.086	0	86.183	1594.21	178.221	3.90338	9.05426	861379	734.6	0	0	0	27.1659	792107	319.884	0	2.53219	211.175	82.171
P01768	1	1	2.91852	0.141999	1.15867	Control	B-ALL	Ig heavy chain V-III region CAM OS=Homo sapiens PE=1 SV=1 - [HV307_HUMAN]	869334	812184	719756	1.53787e+06	465076	270352	419142	915961	509350	231396	2.12501e+06	652612	635972	606489	556398	292227	296305	1.75504e+06	117078	460470	156230	943176	1.0677e+06	2.59231e+06	26827.9	471982	312894	1.06068e+06	1.57872e+06	369761	611350	237157	448164	19728.6	1.02861e+06	295573	684027	529460	635496	1.42393e+06	256134
O75334	1	1	1.68949	0.142894	1.08047	Control	B-ALL	Liprin-alpha-2 OS=Homo sapiens GN=PPFIA2 PE=1 SV=2 - [LIPA2_HUMAN]	96382.6	13049.5	222072	113827	211461	152124	248752	228016	334868	162658	42175.2	283890	294202	23946.2	257407	86017.2	0	35972.2	91515.8	158063	729.768	395747	219943	0	148857	506635	165383	82180	27691	0	250590	0	165641	26521.1	358293	0	75837.6	8506.89	196075	105394	116459
Q9H8L6	1	1	2.71638	0.147478	1.42488	Control	B-ALL	Multimerin-2 OS=Homo sapiens GN=MMRN2 PE=1 SV=2 - [MMRN2_HUMAN]	145794	676917	421862	285726	1.06964e+06	501273	1.03817e+06	121295	431131	461420	328138	299204	676035	138095	184731	441591	1.04155e+06	234114	384409	165035	84573.9	802123	704498	243297	289472	505231	141546	490350	208959	13064.8	628934	123909	167798	245953	763951	0	114717	441280	372476	264557	589090
Q9P0V9	1	1	2.42541	0.150157	1.59079	Control	B-ALL	Septin-10 OS=Homo sapiens GN=SEPT10 PE=1 SV=2 - [SEP10_HUMAN]	2.26061e+06	4.59052e+06	2.51095e+06	2.92167e+06	1.76807e+07	1.02463e+06	7.39375e+06	1.59855e+06	1.63656e+06	537228	924466	885799	1.12171e+06	441308	424816	391600	1.12719e+06	383504	526459	775105	331165	3.18577e+06	5.59176e+06	686587	435354	4.02141e+06	775600	8.4676e+06	287219	244979	2.80708e+06	190905	290227	571047	613897	280801	1.77874e+06	2.99254e+06	2.217e+06	2.70521e+06	9.73738e+06
Q15848	2	2	12.8616	0.15176	1.14731	B-ALL	Control	Adiponectin OS=Homo sapiens GN=ADIPOQ PE=1 SV=1 - [ADIPO_HUMAN]	2.46554e+07	4.09249e+07	1.6783e+07	3.61123e+07	7.82119e+07	1.29681e+07	7.07361e+07	2.44888e+07	3.75055e+07	1.192e+07	3.73942e+07	1.50548e+07	3.76792e+07	1.7376e+07	1.42173e+07	1.05735e+07	6.45605e+07	3.42796e+07	4.17238e+06	1.16212e+07	1.4791e+06	8.68638e+07	9.83072e+07	2.88651e+07	4.84531e+06	8.75241e+07	1.43646e+07	1.08308e+08	1.4484e+07	1.48985e+06	1.02474e+08	2.19363e+07	1.10504e+07	4.9011e+06	6.86563e+07	338228	1.93998e+07	2.66788e+07	1.48183e+07	3.34368e+07	4.3074e+07
Q9BUN1	1	1	3.34708	0.158437	1.23018	Control	B-ALL	Protein MENT OS=Homo sapiens GN=MENT PE=2 SV=1 - [MENT_HUMAN]	352887	249429	639128	629819	644352	366587	1.087e+06	557764	610137	527102	1.0231e+06	805414	372915	606119	639926	435338	855042	1.28562e+06	781280	366510	4.70617	685364	689057	212501	740983	514232	546943	569215	84588.8	148313	2.13768e+06	320610	428646	589834	527377	157645	277666	162602	564306	583157	354868
P07996	4	4	13.1146	0.161831	2.71602	B-ALL	Control	Thrombospondin-1 OS=Homo sapiens GN=THBS1 PE=1 SV=2 - [TSP1_HUMAN]	3.51579e+06	383703	958166	1.37382e+06	2.29412e+06	1.07819e+06	2.03689e+06	2.77913e+06	362030	1.45586e+06	1.21375e+06	794434	375760	2.6225e+06	733404	793268	1.83306e+06	990870	817573	658458	491662	8.09141e+06	9.94263e+06	4.64506e+06	923827	9.4249e+06	570507	8.86002e+06	5.01777e+06	344361	8.92749e+06	2.6717e+06	509319	795247	6.56341e+06	260582	2.76637e+06	250135	845995	1.27204e+06	1.26345e+06
Q9Y2H5	1	1	1.74405	0.165669	1.38047	Control	B-ALL	Pleckstrin homology domain-containing family A member 6 OS=Homo sapiens GN=PLEKHA6 PE=1 SV=4 - [PKHA6_HUMAN]	42070.5	324236	37412.4	176922	827553	149.719	1.11414e+06	139876	509620	7619.68	330847	6790.09	514144	47632.5	16244.3	3337.78	1.04001e+06	246543	48001.6	6282.48	1478.55	67496.2	235338	2.58128e+06	814.389	165791	7431.51	267558	20438.9	220.28	222395	178709	1326.71	6430.24	80970.9	8990.93	33102.8	211368	33032.7	163815	455763
P01598	2	2	4.4225	0.166012	1.20327	Control	B-ALL	Ig kappa chain V-I region EU OS=Homo sapiens PE=1 SV=1 - [KV106_HUMAN]	3.79792e+07	1.35476e+07	1.22907e+07	5.1436e+07	3.33776e+07	2.13985e+07	3.58528e+07	3.58736e+07	1.01078e+07	1.99851e+07	4.71929e+07	1.1346e+07	1.22994e+07	2.90645e+07	1.14997e+07	1.61602e+07	3.49688e+07	4.25228e+07	1.10048e+07	1.90147e+07	155290	2.2216e+07	1.92916e+07	5.23672e+07	9.94079e+06	2.61962e+07	1.79824e+07	2.25651e+07	5.77113e+07	4.87164e+06	2.3446e+07	5.48314e+07	1.76393e+07	9.73954e+06	2.2093e+07	5.27285e+06	2.98835e+07	8.83165e+06	1.08519e+07	4.76251e+07	1.83822e+07
Q9H6X2	1	1	2.30588	0.166714	1.87368	B-ALL	Control	Anthrax toxin receptor 1 OS=Homo sapiens GN=ANTXR1 PE=1 SV=2 - [ANTR1_HUMAN]	171659	541165	227300	14733.6	329906	6.76303e+06	436256	174898	342354	837397	61545.1	273101	357808	117778	288159	31859.7	458509	1811.39	2.93932e+06	483941	1335.82	3.88389e+06	31170	614.722	5.05132e+06	44952	7.3134e+06	30704.4	2104.79	13524	21341	0	932014	611649	50377.3	3120.33	135068	352784	200690	13642	181691
Q9NVM9	1	1	2.41033	0.167806	2.88156	B-ALL	Control	Protein asunder homolog OS=Homo sapiens GN=ASUN PE=1 SV=2 - [ASUN_HUMAN]	1.40063e+07	6.00675e+07	4.0824e+07	1.23165e+07	8.83107e+07	5.67576e+06	9.38324e+07	1.44581e+07	5.51355e+07	5.66012e+06	1.2829e+07	4.1633e+07	5.7395e+07	1.28749e+07	3.70194e+07	5.22371e+06	1.1722e+08	1.26208e+07	2.20838e+07	6.74385e+07	2.55567e+06	6.53858e+07	7.91613e+07	4.92317e+08	2.13859e+07	7.16839e+07	7.69301e+07	8.64656e+07	4.18862e+08	3.39143e+06	7.17027e+07	3.55246e+08	6.40907e+07	2.25115e+07	5.6197e+07	2.51695e+06	1.10207e+07	3.91578e+07	3.60449e+07	1.1404e+07	4.86358e+07
P19652	18	18	144.93	0.171331	1.04293	Control	B-ALL	Alpha-1-acid glycoprotein 2 OS=Homo sapiens GN=ORM2 PE=1 SV=2 - [A1AG2_HUMAN]	1.4148e+09	7.94007e+08	1.39371e+09	1.3454e+09	1.4762e+09	9.63243e+08	1.5757e+09	1.43777e+09	8.31452e+08	9.80984e+08	1.39338e+09	1.28476e+09	8.12097e+08	1.26707e+09	1.27083e+09	8.31497e+08	1.68869e+09	1.26327e+09	1.12414e+09	8.77419e+08	1.23954e+08	6.75552e+08	1.55328e+09	2.67636e+09	9.92951e+08	8.2179e+08	8.75927e+08	1.73936e+09	2.54284e+09	1.87215e+08	1.70834e+09	2.52317e+09	8.82687e+08	9.05099e+08	7.14154e+08	1.9395e+08	1.11322e+09	5.17611e+08	1.23056e+09	1.24572e+09	8.12997e+08
P08709	1	1	4.66387	0.173368	1.09622	B-ALL	Control	Coagulation factor VII OS=Homo sapiens GN=F7 PE=1 SV=1 - [FA7_HUMAN]	173830	102422	220133	224392	503199	341219	519484	259398	109619	211759	282664	123439	130683	90736.1	267185	122424	285298	209486	394972	110668	15385.2	197637	334586	165029	454217	431071	137118	891467	285067	755.079	745103	0	201353	39647.9	128978	46248.8	136776	66768.4	194362	207767	277129
P80723	2	2	6.21098	0.173423	1.14832	B-ALL	Control	Brain acid soluble protein 1 OS=Homo sapiens GN=BASP1 PE=1 SV=2 - [BASP1_HUMAN]	247171	111984	391194	95024.2	501511	125867	590574	197828	109444	130666	86194.3	329593	108548	206670	338906	112231	613856	86580.8	122486	142364	116.828	116151	154201	1.30431e+06	113442	152162	180912	182775	370199	2599.95	296645	1.50579e+06	144165	118178	121760	5793.27	194484	73001.7	345398	87984	276200
Q8WWZ8	1	1	1.44877	0.173921	1.61702	Control	B-ALL	Oncoprotein-induced transcript 3 protein OS=Homo sapiens GN=OIT3 PE=1 SV=2 - [OIT3_HUMAN]	37685.7	110173	64707.8	26838.1	7353.59	28096.4	0	6417.97	68566.8	24715.1	14095.6	40640.2	45259.5	3485.57	58880.4	23065.1	57218.5	1704.69	83580.9	0	10160.2	19957.9	41039.5	211.323	45771.1	5822.49	64178.1	33330	41995.9	1532.21	20459.9	4914.84	0	5876.26	3866.95	45.2147	29652.6	71821.7	57132.6	24849.7	4049.88
P68871	19	19	162.115	0.174959	1.03909	B-ALL	Control	Hemoglobin subunit beta OS=Homo sapiens GN=HBB PE=1 SV=2 - [HBB_HUMAN]	1.95977e+09	3.07815e+09	1.71605e+09	4.14199e+09	2.28947e+09	1.68742e+09	2.2634e+09	1.87757e+09	2.72453e+09	1.69295e+09	4.02004e+09	1.5472e+09	2.79465e+09	1.72804e+09	1.52253e+09	1.47627e+09	2.30556e+09	3.7398e+09	4.6329e+09	5.73786e+09	3.30455e+08	6.51823e+08	7.59252e+08	3.04855e+09	4.04641e+09	6.99225e+08	5.64824e+09	8.70623e+08	2.80015e+09	3.33042e+08	8.42448e+08	3.06954e+09	5.67964e+09	4.00395e+09	7.37428e+08	3.3788e+08	1.54202e+09	2.00663e+09	1.51516e+09	3.83511e+09	1.26089e+09
P01892	2	2	8.26393	0.176121	2.05109	B-ALL	Control	HLA class I histocompatibility antigen, A-2 alpha chain OS=Homo sapiens GN=HLA-A PE=1 SV=1 - [1A02_HUMAN]	54245.7	224732	261896	112690	3.55946e+06	162912	3.67364e+06	56379.8	230065	110548	105773	283552	225252	60189	224900	38725.3	2.30845e+06	40764.2	516144	3.88378e+06	24754.6	2.39515e+06	1.66376e+06	29163.7	311846	3.10911e+06	3.6858e+06	1.20329e+06	128934	64768.1	1.22279e+06	26561.8	4.24191e+06	105284	1.3693e+06	85432.8	42682.7	146502	231236	104341	1.96032e+06
P01825	1	1	1.88716	0.17673	18.4329	B-ALL	Control	Ig heavy chain V-II region NEWM OS=Homo sapiens PE=1 SV=1 - [HV207_HUMAN]	136220	0	52336.2	46542.6	5057.79	0	0	0	3714.09	0	20830	7616.24	0	159688	88956.3	3541.6	0	36751.5	0	0	0	0	5089.72	0	0	0	0	12165	1.02626e+07	33687	0	310.761	1652.87	0	0	30097.1	107183	0	46209.3	43094.3	2785.5
Q12805	4	4	15.6974	0.183436	1.20382	Control	B-ALL	EGF-containing fibulin-like extracellular matrix protein 1 OS=Homo sapiens GN=EFEMP1 PE=1 SV=2 - [FBLN3_HUMAN]	3.03267e+06	3.35597e+06	2.01919e+06	4.24306e+06	5.05705e+06	1.6584e+06	4.45853e+06	3.19841e+06	3.39141e+06	1.69056e+06	4.20715e+06	2.64838e+06	4.20923e+06	2.56369e+06	2.25222e+06	1.44815e+06	4.58259e+06	4.10469e+06	2.47197e+06	2.3182e+06	3.77716e+06	1.86832e+06	2.86069e+06	3.36976e+06	1.88073e+06	2.20392e+06	2.53106e+06	2.48933e+06	2.64064e+06	3.38236e+06	3.48015e+06	2.47384e+06	2.67889e+06	2.03392e+06	1.93664e+06	3.88307e+06	2.38623e+06	2.18774e+06	1.78281e+06	3.9287e+06	2.7851e+06
Q4KWH8	1	1	1.70661	0.184264	12.678	Control	B-ALL	1-phosphatidylinositol 4,5-bisphosphate phosphodiesterase eta-1 OS=Homo sapiens GN=PLCH1 PE=1 SV=1 - [PLCH1_HUMAN]	50555.6	1.9755e+06	171328	666581	6376.84	0	29526.4	49196.6	1.76772e+06	0	690185	85875.1	2.05565e+06	27095.2	139460	0	61694.3	545286	0	22979.4	1141.7	33093.3	24049.4	35526	0	17142.5	33928.7	64851.2	195593	59.3314	41739.7	116921	41947.8	0	27435.2	7.99774	39779.2	1.28782e+06	151271	617195	3511.95
P33908	1	1	3.213	0.186334	1.70112	Control	B-ALL	Mannosyl-oligosaccharide 1,2-alpha-mannosidase IA OS=Homo sapiens GN=MAN1A1 PE=1 SV=3 - [MA1A1_HUMAN]	226394	138552	213035	181795	0	34436.2	231972	317918	77312.4	168021	160322	158451	168590	171254	217276	56096.4	283265	159914	70959.7	120401	9763.97	57531.9	165589	292275	82911.3	0	81451	187897	344304	248.955	41922.7	53818.8	125999	97730.7	9934.45	0	178136	90321.9	188095	168326	0
O94760	1	1	2.13228	0.186542	1.00838	Control	B-ALL	N(G),N(G)-dimethylarginine dimethylaminohydrolase 1 OS=Homo sapiens GN=DDAH1 PE=1 SV=3 - [DDAH1_HUMAN]	8.92065e+06	1.19692e+07	5.31317e+06	7.6099e+06	1.46582e+07	8.28998e+06	1.55192e+07	1.0143e+07	1.36744e+07	8.81012e+06	9.5791e+06	1.02558e+07	1.20411e+07	9.49596e+06	9.71996e+06	8.51398e+06	1.73932e+07	8.27099e+06	9.78981e+06	7.50702e+06	144511	1.28604e+07	1.66331e+07	1.24468e+07	1.18656e+07	1.44394e+07	5.98849e+06	1.93241e+07	1.16951e+07	200723	1.89015e+07	1.18244e+07	9.71304e+06	1.15413e+07	1.34474e+07	274975	7.01912e+06	7.8027e+06	4.69117e+06	7.04609e+06	8.07276e+06
Q16851	1	1	1.66793	0.187239	1.64288	Control	B-ALL	UTP--glucose-1-phosphate uridylyltransferase OS=Homo sapiens GN=UGP2 PE=1 SV=5 - [UGPA_HUMAN]	17774	26268.8	11400.5	19462.2	247833	106756	267601	10094.4	0	0	44157.8	10638.5	9037.1	54103.8	23974.4	66163.7	0	43678.2	0	7788.09	135101	20423.3	0	184345	0	36075.9	6549.08	0	130992	9100.99	12424.8	28526.1	0	10258.9	0	2110.87	13985.3	17124.5	10065.9	18020.3	136490
P38935	1	1	2.17122	0.187929	1.91421	Control	B-ALL	DNA-binding protein SMUBP-2 OS=Homo sapiens GN=IGHMBP2 PE=1 SV=3 - [SMBP2_HUMAN]	45375.7	1.05296e+06	70440	22305.5	846230	84039	763838	79130	510217	51927.4	11145.3	137731	655048	2645.49	81182.2	25722.1	337295	3675.97	42128.9	161525	15712.7	350594	342428	0	24299.9	358373	74734.7	337050	4890.64	5650.45	392390	583.586	165712	31558.7	187274	2688.62	35703.4	686424	62193.8	20652.9	466049
P15941	1	1	1.47547	0.189353	1.08678	Control	B-ALL	Mucin-1 OS=Homo sapiens GN=MUC1 PE=1 SV=3 - [MUC1_HUMAN]	6.86919e+06	1.3767e+07	9.64693e+06	8.27314e+06	1.73029e+07	8.63232e+06	1.74765e+07	6.73754e+06	1.1696e+07	8.74884e+06	8.45028e+06	8.77354e+06	1.07776e+07	5.76189e+06	7.42573e+06	6.38101e+06	1.46231e+07	6.89832e+06	6.04446e+06	4.91262e+06	388236	1.44861e+07	1.51562e+07	9.23799e+06	9.79632e+06	1.70494e+07	5.85567e+06	1.65375e+07	8.43726e+06	41211.2	1.49103e+07	8.40577e+06	4.79216e+06	1.05465e+07	1.3285e+07	4.12655e+06	5.40495e+06	8.97468e+06	8.51758e+06	7.6602e+06	9.52933e+06
Q04637	1	1	1.97517	0.190305	7.69982	B-ALL	Control	Eukaryotic translation initiation factor 4 gamma 1 OS=Homo sapiens GN=EIF4G1 PE=1 SV=4 - [IF4G1_HUMAN]	0	0	0	0	0	0	0	0	0	0	0	6465.2	0	0	0	4161.29	0	0	0	0	3516.53	0	0	0	0	0	0	52232.8	0	0	12009	0	7715.14	0	6348.57	0	0	0	0	0	0
Q13315	1	1	0.547915	0.190573	1.38998	B-ALL	Control	Serine-protein kinase ATM OS=Homo sapiens GN=ATM PE=1 SV=4 - [ATM_HUMAN]	37915.2	86994.8	679679	1.17942e+06	53308.7	161687	30750.7	97331.2	59841.9	432063	385082	215409	11076.6	69188.3	96090.7	2.1583e+06	33222.5	436256	381297	1.55398e+06	274406	671352	275761	365635	365811	67009.7	1.62363e+06	78008.7	708241	125708	6775.45	743315	398088	688533	21885.9	301277	29833.2	56711.6	600111	1.09204e+06	29359
P05155	53	52	349.062	0.191359	1.08637	Control	B-ALL	Plasma protease C1 inhibitor OS=Homo sapiens GN=SERPING1 PE=1 SV=2 - [IC1_HUMAN]	1.97517e+09	2.08719e+09	1.91221e+09	2.3329e+09	3.20653e+09	1.63603e+09	2.97595e+09	1.84723e+09	1.80853e+09	1.62506e+09	2.23264e+09	1.74678e+09	1.85462e+09	1.59908e+09	1.68978e+09	1.5916e+09	2.93922e+09	2.0518e+09	1.98181e+09	1.46109e+09	3.07795e+08	2.40686e+09	2.46738e+09	2.85849e+09	1.7234e+09	2.58513e+09	1.49382e+09	2.58763e+09	2.92033e+09	3.54329e+08	2.65818e+09	2.74439e+09	1.37046e+09	1.69815e+09	2.18456e+09	3.57852e+08	1.55415e+09	1.36063e+09	1.68836e+09	2.16006e+09	1.76595e+09
P25311	38	38	240.677	0.192379	1.48453	B-ALL	Control	Zinc-alpha-2-glycoprotein OS=Homo sapiens GN=AZGP1 PE=1 SV=2 - [ZA2G_HUMAN]	7.9917e+08	1.16956e+09	1.03445e+09	8.72824e+08	1.38724e+09	7.55906e+08	1.44133e+09	7.56011e+08	1.0422e+09	7.54026e+08	8.54752e+08	9.51898e+08	1.04437e+09	6.90599e+08	9.23325e+08	6.54295e+08	1.42894e+09	7.87462e+08	8.68733e+08	6.44947e+08	6.75969e+08	2.68307e+09	2.7365e+09	1.03569e+09	7.82058e+08	2.92017e+09	6.61301e+08	2.87692e+09	8.67281e+08	6.89565e+08	2.98723e+09	9.3112e+08	6.44683e+08	7.49832e+08	2.37926e+09	6.19745e+08	6.28819e+08	7.62432e+08	9.13346e+08	8.08158e+08	7.64001e+08
P01766	1	1	11.1783	0.194705	1.03122	B-ALL	Control	Ig heavy chain V-III region BRO OS=Homo sapiens PE=1 SV=1 - [HV305_HUMAN]	1.9849e+08	1.17085e+08	8.71931e+07	1.79649e+08	1.35951e+08	7.84817e+07	1.40326e+08	1.93669e+08	1.09232e+08	7.89151e+07	1.90067e+08	8.44706e+07	1.05466e+08	1.72855e+08	7.51064e+07	6.56825e+07	1.31115e+08	1.65785e+08	3.38324e+07	9.24498e+07	1.16426e+07	1.63646e+08	1.74879e+08	3.20365e+08	2.96949e+07	1.87126e+08	9.97139e+07	1.7792e+08	2.89188e+08	1.00341e+07	1.88868e+08	3.05974e+08	9.95228e+07	2.49015e+07	1.59257e+08	1.26373e+07	1.5618e+08	7.63276e+07	7.69856e+07	1.66339e+08	7.48731e+07
P02766	16	16	176.069	0.19493	1.04873	B-ALL	Control	Transthyretin OS=Homo sapiens GN=TTR PE=1 SV=1 - [TTHY_HUMAN]	2.37698e+09	4.24983e+09	4.23226e+09	2.2918e+09	5.48604e+09	3.03454e+09	5.72882e+09	2.44981e+09	4.09652e+09	2.92691e+09	2.2544e+09	4.02182e+09	4.08313e+09	2.09721e+09	3.83563e+09	2.60112e+09	5.81644e+09	2.09574e+09	2.14682e+09	2.40059e+09	4.63041e+08	7.33624e+09	8.21389e+09	1.2197e+09	1.93262e+09	8.28299e+09	2.53965e+09	8.62574e+09	1.09111e+09	4.85983e+08	8.94949e+09	1.11308e+09	2.40493e+09	1.8351e+09	7.18379e+09	5.57279e+08	1.8703e+09	2.77045e+09	3.7368e+09	2.122e+09	3.02135e+09
Q13367	1	1	1.65419	0.197498	3.61758	B-ALL	Control	AP-3 complex subunit beta-2 OS=Homo sapiens GN=AP3B2 PE=1 SV=2 - [AP3B2_HUMAN]	353054	243890	11541.5	22480.2	178435	20213.1	212614	152366	233780	15134.6	16937.9	9248.78	220220	228064	21392.6	42158.5	188773	101023	17161.8	0	32579.1	46366.2	10521.7	3.41697e+06	4610.63	48210.5	2788.76	26924	4.0715e+06	76998.8	46344.4	338215	16134	23366.6	6649.04	31364.9	277797	158991	10190.4	20814.6	98270.2
P35542	12	12	64.449	0.198037	1.09921	Control	B-ALL	Serum amyloid A-4 protein OS=Homo sapiens GN=SAA4 PE=1 SV=2 - [SAA4_HUMAN]	4.18401e+08	2.51965e+08	4.28518e+08	3.46507e+08	4.13926e+08	3.27542e+08	4.1932e+08	3.44995e+08	2.10987e+08	3.07808e+08	3.20316e+08	3.62175e+08	2.12143e+08	3.25249e+08	3.73485e+08	2.52849e+08	4.0788e+08	2.96509e+08	5.18009e+08	3.25435e+08	7.02694e+07	3.15299e+08	3.20447e+08	3.89232e+08	4.3023e+08	3.41561e+08	3.20034e+08	3.21955e+08	3.15852e+08	6.89349e+07	3.21489e+08	3.78134e+08	3.15061e+08	3.73107e+08	2.76894e+08	7.52521e+07	3.29214e+08	1.64255e+08	3.78352e+08	3.20835e+08	2.27964e+08
Q96QT4	1	1	1.28234	0.207101	19.7656	Control	B-ALL	Transient receptor potential cation channel subfamily M member 7 OS=Homo sapiens GN=TRPM7 PE=1 SV=1 - [TRPM7_HUMAN]	509.665	0	0	0	364.648	0	1130.07	0	0	0	609.339	0	1289.36	0	0	0	31498.2	0	0	0	0	0	548.498	0	0	0	0	0	0	0	703.525	0	0	0	539.032	0	401.025	0	0	0	200.824
Q13740	1	1	1.69679	0.208469	346.967	B-ALL	Control	CD166 antigen OS=Homo sapiens GN=ALCAM PE=1 SV=2 - [CD166_HUMAN]	10.4404	113.065	0	117.447	126.953	0	0	0	0	0	47.4333	0	0	0	0	0	0.00771869	0	0	0	0	0	0	0	135574	338.766	4.47225	0	701.338	0	0	28.8791	0	0	6699.51	764.575	8.21493	73.7069	0	108.745	69.9177
P01031	84	83	412.196	0.211816	1.06193	Control	B-ALL	Complement C5 OS=Homo sapiens GN=C5 PE=1 SV=4 - [CO5_HUMAN]	6.53933e+08	9.96313e+08	6.0597e+08	7.22629e+08	8.45744e+08	4.28294e+08	8.54283e+08	6.3591e+08	8.82024e+08	4.14272e+08	6.9147e+08	5.72588e+08	8.85077e+08	5.40425e+08	5.51544e+08	3.6168e+08	8.00828e+08	6.27648e+08	3.90304e+08	4.69211e+08	1.07302e+08	8.70754e+08	9.31163e+08	1.08038e+09	3.35683e+08	9.52317e+08	4.59755e+08	9.58277e+08	1.08293e+09	1.28276e+08	9.90433e+08	9.4381e+08	4.30904e+08	3.12192e+08	7.86771e+08	1.36227e+08	5.14541e+08	6.49493e+08	5.35031e+08	6.6909e+08	4.65781e+08
P02656	7	7	50.0007	0.211868	1.03823	Control	B-ALL	Apolipoprotein C-III OS=Homo sapiens GN=APOC3 PE=1 SV=1 - [APOC3_HUMAN]	2.72387e+08	3.35924e+08	3.89433e+08	2.89142e+08	3.96741e+08	3.40678e+08	4.38178e+08	2.94643e+08	3.14313e+08	3.47041e+08	2.96341e+08	3.73815e+08	3.15254e+08	2.62762e+08	3.4584e+08	3.15184e+08	4.34819e+08	2.56231e+08	3.14036e+08	2.64729e+08	4.62117e+07	4.93948e+08	5.69303e+08	1.96237e+08	2.91365e+08	5.3963e+08	2.73652e+08	6.20816e+08	1.86359e+08	1.18805e+08	6.19807e+08	1.57454e+08	2.60718e+08	2.85838e+08	4.34511e+08	1.23709e+08	2.14325e+08	2.18988e+08	3.43843e+08	2.6772e+08	2.18499e+08
P02747	4	4	19.3284	0.214767	1.17528	B-ALL	Control	Complement C1q subcomponent subunit C OS=Homo sapiens GN=C1QC PE=1 SV=3 - [C1QC_HUMAN]	1.95905e+07	1.56902e+07	1.01859e+07	2.34202e+07	2.671e+07	9.0015e+06	2.42593e+07	1.7299e+07	1.44468e+07	1.30825e+07	2.63489e+07	8.53464e+06	1.37879e+07	1.12843e+07	7.85811e+06	6.32382e+06	2.01257e+07	1.88955e+07	5.72918e+06	7.82337e+06	2.82317e+06	4.5273e+07	4.80222e+07	1.09351e+07	4.53573e+06	5.05925e+07	7.2219e+06	4.24631e+07	8.00831e+06	1.25915e+06	4.22743e+07	3.75717e+06	1.15917e+07	2.12304e+06	4.02558e+07	2.43507e+06	1.54146e+07	1.02284e+07	8.99342e+06	2.1685e+07	1.47101e+07
O95497	1	1	3.93791	0.218146	1.00254	Control	B-ALL	Pantetheinase OS=Homo sapiens GN=VNN1 PE=1 SV=2 - [VNN1_HUMAN]	522101	485281	272641	542409	1.82066e+06	56441.7	2.48122e+06	539242	855458	58994.5	570928	180502	540509	463511	207398	25714.4	2.58898e+06	740751	59814	42122.6	766.372	989861	1.74152e+06	1.36755e+06	85116.3	1.03824e+06	51381.6	1.8171e+06	1.08739e+06	799.068	1.82802e+06	1.55881e+06	122862	281461	841075	6060.77	410810	316353	240723	502223	1.0027e+06
P00915	7	7	26.0383	0.221282	1.47339	Control	B-ALL	Carbonic anhydrase 1 OS=Homo sapiens GN=CA1 PE=1 SV=2 - [CAH1_HUMAN]	6.43807e+06	2.88495e+07	1.89518e+06	2.58187e+07	1.45297e+07	6.43334e+06	1.45263e+07	5.83183e+06	2.51888e+07	7.34892e+06	2.60069e+07	2.25502e+06	2.67709e+07	4.14195e+06	1.92932e+06	6.26632e+06	1.40383e+07	2.27142e+07	1.14642e+07	1.58587e+07	294913	4.57582e+06	9.78807e+06	1.4461e+07	1.07499e+07	4.99189e+06	1.56222e+07	1.2021e+07	9.90699e+06	583121	1.4243e+07	7.62243e+06	1.63476e+07	9.7506e+06	4.84718e+06	428824	5.06573e+06	1.88069e+07	1.67331e+06	2.39059e+07	8.00202e+06
P02647	78	76	592.34	0.222642	1.01991	B-ALL	Control	Apolipoprotein A-I OS=Homo sapiens GN=APOA1 PE=1 SV=1 - [APOA1_HUMAN]	2.08533e+10	9.93847e+09	2.86602e+10	1.24812e+10	1.33026e+10	1.9811e+10	1.32988e+10	2.00767e+10	9.24981e+09	1.9449e+10	1.21864e+10	2.62678e+10	8.87691e+09	1.78119e+10	2.54627e+10	1.68906e+10	1.29792e+10	1.11018e+10	1.13233e+10	2.03994e+10	2.14651e+09	2.60292e+10	3.59214e+10	5.7646e+09	9.7634e+09	2.84489e+10	2.09562e+10	3.7713e+10	5.17612e+09	1.53994e+09	3.92865e+10	5.03669e+09	1.98222e+10	9.23408e+09	2.41229e+10	1.95988e+09	1.64082e+10	6.47885e+09	2.5305e+10	1.15564e+10	7.32619e+09
P01861	11	11	72.2363	0.226257	1.09324	B-ALL	Control	Ig gamma-4 chain C region OS=Homo sapiens GN=IGHG4 PE=1 SV=1 - [IGHG4_HUMAN]	1.80388e+08	6.81944e+07	2.74453e+08	6.95348e+07	2.97933e+08	2.72048e+08	3.27426e+08	1.9517e+08	5.69962e+07	2.64564e+08	6.74354e+07	2.89773e+08	5.27823e+07	1.1902e+08	2.57253e+08	2.12744e+08	2.83176e+08	5.16244e+07	3.32233e+07	1.22334e+08	2.31263e+07	5.19867e+08	4.50128e+08	3.22384e+07	2.73022e+07	5.72606e+08	1.28868e+08	4.54352e+08	5.12728e+07	3.83883e+07	5.30449e+08	2.47294e+07	1.18714e+08	2.22977e+07	4.62282e+08	3.97974e+07	1.41936e+08	4.44557e+07	2.42324e+08	6.4383e+07	1.64082e+08
Q99784	1	1	3.94635	0.230807	1.35248	Control	B-ALL	Noelin OS=Homo sapiens GN=OLFM1 PE=1 SV=4 - [NOE1_HUMAN]	46396.2	270599	129196	59878	15768.2	480518	17356.9	51587.3	190205	347019	30366	153295	168108	18.7422	91551.1	215245	4836.09	2693.15	224838	352006	2674.33	73691.5	8712.8	19.0125	121796	67192.6	255106	13499.3	17.851	95524.8	2883.37	22.766	313747	6998.81	64331.3	78769.8	36506.3	176402	114071	55441.7	8684.09
P35900	2	1	3.373	0.231606	1.7935	B-ALL	Control	Keratin, type I cytoskeletal 20 OS=Homo sapiens GN=KRT20 PE=1 SV=1 - [K1C20_HUMAN]	3.28225e+06	2.03157e+06	3.43817e+06	2.07528e+06	9.48534e+06	589941	1.04817e+07	3.81118e+06	2.11312e+06	678493	2.00259e+06	3.71342e+06	1.56201e+06	2.88746e+06	3.56542e+06	424079	1.08398e+07	1.27658e+06	332891	596401	0	9.26139e+06	1.97176e+07	1.88641e+06	128813	1.01639e+07	963564	2.72538e+07	6.55374e+06	126638	2.91897e+07	1.31824e+06	601800	274110	6.73097e+06	147673	2.58261e+06	1.32437e+06	3.03567e+06	1.92153e+06	5.22391e+06
P24593	1	1	2.28151	0.23203	3.4997	B-ALL	Control	Insulin-like growth factor-binding protein 5 OS=Homo sapiens GN=IGFBP5 PE=1 SV=1 - [IBP5_HUMAN]	2872.58	2372.38	4090.44	851.07	0	2004.18	0	4025.75	2885.52	6518.87	2486.35	0	4399.02	4713.49	3632.14	6816.05	0	2882.44	9878.3	9383.51	110938	0	0	0	7125.91	0	9762.37	0	1950.38	1.37539	0	0	7578.32	14765.1	0	5527.79	2260.26	1546.54	3611.59	788.016	0
Q9HC56	1	1	2.33587	0.232492	7.41656	B-ALL	Control	Protocadherin-9 OS=Homo sapiens GN=PCDH9 PE=1 SV=2 - [PCDH9_HUMAN]	0	8686.3	2559.29	0	0	3157.68	3469.6	977.478	2372.52	304.12	0	0	0	0	0	3214.9	7699.19	0	0	101260	964.519	3543.96	0	0	978.331	1750.8	49435	2885.97	0	793.57	3031.61	0	69739.5	0	3005.94	3211.91	0	5662.57	2259.68	0	0
P08571	8	8	45.8348	0.232857	1.05604	Control	B-ALL	Monocyte differentiation antigen CD14 OS=Homo sapiens GN=CD14 PE=1 SV=2 - [CD14_HUMAN]	1.71254e+07	1.90953e+07	1.80372e+07	1.81423e+07	2.81909e+07	1.69039e+07	2.34761e+07	1.47127e+07	1.28155e+07	1.46752e+07	1.81239e+07	1.75088e+07	1.36591e+07	1.45337e+07	1.70918e+07	1.24276e+07	1.96169e+07	1.64121e+07	1.90407e+07	2.2627e+07	4.83712e+06	1.33916e+07	1.33423e+07	3.07797e+07	1.70453e+07	1.51001e+07	2.08577e+07	1.18347e+07	2.92879e+07	4.08125e+06	1.11814e+07	2.51544e+07	2.57276e+07	1.67908e+07	1.04833e+07	4.39965e+06	1.34749e+07	1.24482e+07	1.59256e+07	1.67982e+07	1.55257e+07
P43251	9	9	35.7502	0.232865	1.06985	B-ALL	Control	Biotinidase OS=Homo sapiens GN=BTD PE=1 SV=2 - [BTD_HUMAN]	1.27623e+07	4.10142e+07	3.53395e+07	2.96239e+07	4.55004e+07	1.90984e+07	4.3459e+07	1.12414e+07	3.55907e+07	1.8433e+07	2.87865e+07	3.26884e+07	3.63015e+07	1.14574e+07	3.30196e+07	1.54529e+07	5.01493e+07	2.4261e+07	1.56462e+07	1.71578e+07	3.23446e+06	6.66141e+07	7.66026e+07	1.30536e+07	1.22655e+07	7.14771e+07	1.62101e+07	7.39545e+07	1.22543e+07	2.78691e+06	8.15275e+07	1.01861e+07	1.67694e+07	1.09658e+07	5.60132e+07	4.07268e+06	1.00419e+07	2.6737e+07	3.12024e+07	2.74291e+07	2.50587e+07
P04070	5	5	26.1326	0.235342	1.46444	B-ALL	Control	Vitamin K-dependent protein C OS=Homo sapiens GN=PROC PE=1 SV=1 - [PROC_HUMAN]	3.10205e+06	6.95069e+06	5.75773e+06	3.48367e+06	1.21901e+07	5.9189e+06	1.33378e+07	3.90307e+06	7.38574e+06	5.69626e+06	4.14002e+06	6.31996e+06	6.2254e+06	2.95233e+06	5.19907e+06	5.55371e+06	1.20475e+07	3.95727e+06	3.99522e+06	4.85009e+06	4.0177e+06	1.50277e+07	1.91394e+07	6.08354e+06	4.11787e+06	1.63545e+07	5.6879e+06	2.07436e+07	6.12592e+06	3.28949e+06	2.47836e+07	6.19697e+06	5.19595e+06	3.82307e+06	1.43565e+07	3.33531e+06	2.44082e+06	4.53113e+06	5.08369e+06	3.22557e+06	6.71352e+06
P06727	54	54	318.227	0.235609	1.02233	Control	B-ALL	Apolipoprotein A-IV OS=Homo sapiens GN=APOA4 PE=1 SV=3 - [APOA4_HUMAN]	1.61406e+09	9.40298e+08	2.10576e+09	1.00677e+09	2.18937e+09	2.40428e+09	2.16813e+09	1.45827e+09	8.43022e+08	2.34595e+09	9.35816e+08	1.84706e+09	8.30194e+08	1.29336e+09	1.80722e+09	1.95184e+09	2.08173e+09	8.65829e+08	2.37755e+09	9.03991e+08	2.0288e+08	2.22616e+09	3.12957e+09	7.47613e+08	1.98974e+09	2.41681e+09	9.33652e+08	3.25032e+09	6.60925e+08	1.88768e+08	3.35223e+09	6.57928e+08	8.74913e+08	1.94162e+09	2.03446e+09	1.73194e+08	1.27001e+09	6.12977e+08	1.85924e+09	9.32181e+08	1.20576e+09
P02788	2	2	5.24251	0.236595	1.01787	B-ALL	Control	Lactotransferrin OS=Homo sapiens GN=LTF PE=1 SV=6 - [TRFL_HUMAN]	386439	2.23767e+06	423159	624417	1.08642e+06	483261	1.90124e+06	397223	2.73721e+06	848883	1.17739e+06	538149	1.45069e+06	183145	409970	759454	1.52018e+06	760944	274027	1.2513e+06	27072.9	2.55061e+06	1.25169e+06	240074	249190	2.87835e+06	1.45006e+06	1.85682e+06	375380	65774.8	2.56288e+06	72758	1.47198e+06	167601	1.33994e+06	160724	304066	1.45873e+06	373621	578155	598330
Q15788	1	1	2.95217	0.239032	1455.98	B-ALL	Control	Nuclear receptor coactivator 1 OS=Homo sapiens GN=NCOA1 PE=1 SV=3 - [NCOA1_HUMAN]	0	294.703	0	0	0	0	0	143.71	0	0	0	0	165.866	0	0	0	0	0	0	0	1425.93	0	0	0	0	0	0	0	4.35775	537127	0	632.669	0	0	0	340626	0	192.116	0	0	0
P10643	49	49	242.711	0.241694	1.11943	Control	B-ALL	Complement component C7 OS=Homo sapiens GN=C7 PE=1 SV=2 - [CO7_HUMAN]	3.16501e+08	7.54325e+08	2.99734e+08	4.25495e+08	7.48765e+08	2.91912e+08	7.21552e+08	3.33122e+08	6.60227e+08	2.85835e+08	4.03951e+08	2.71329e+08	6.18152e+08	2.7712e+08	2.3423e+08	2.33049e+08	6.26764e+08	3.77547e+08	3.10281e+08	2.26938e+08	7.77363e+07	6.54085e+08	6.72546e+08	4.34556e+08	2.55099e+08	7.46356e+08	2.36939e+08	7.01695e+08	3.51315e+08	8.49333e+07	6.73212e+08	4.13388e+08	2.75975e+08	2.59249e+08	5.76066e+08	8.85511e+07	2.49036e+08	4.91742e+08	2.64645e+08	3.93971e+08	4.12371e+08
Q8TE99	1	1	1.80164	0.244168	1.25921	B-ALL	Control	2-phosphoxylose phosphatase 1 OS=Homo sapiens GN=PXYLP1 PE=1 SV=1 - [PXYP1_HUMAN]	5.0029e+06	1.20789e+07	5.12262e+06	7.64287e+06	3.66536e+06	7.25767e+06	2.75148e+06	4.03542e+06	7.93533e+06	5.76624e+06	4.62322e+06	4.04839e+06	8.79962e+06	2.83829e+06	4.04497e+06	4.19751e+06	3.95288e+06	5.25909e+06	1.33681e+07	1.02924e+07	17898.2	9.83741e+06	1.06603e+07	1.09604e+06	1.01719e+07	1.05815e+07	8.45385e+06	1.03626e+07	310808	201634	1.12446e+07	1.36851e+06	7.86739e+06	1.01613e+07	8.60536e+06	88779.2	3.93648e+06	7.87421e+06	4.52293e+06	7.07662e+06	2.01865e+06
Q15485	2	2	6.82359	0.244889	1.6677	B-ALL	Control	Ficolin-2 OS=Homo sapiens GN=FCN2 PE=1 SV=2 - [FCN2_HUMAN]	377107	107224	654476	494005	18559.3	644698	22616.3	402570	144788	505470	493030	491383	165194	217720	516269	707691	45113	469954	1.57251e+06	897815	377258	143515	28170.6	766076	1.25734e+06	205664	979380	89118.1	790894	565076	52984.4	966687	488251	1.14912e+06	213152	260149	296723	69898.9	577858	457405	10221.3
P69905	16	16	134.347	0.245803	1.15391	B-ALL	Control	Hemoglobin subunit alpha OS=Homo sapiens GN=HBA1 PE=1 SV=2 - [HBA_HUMAN]	1.4896e+09	2.19926e+09	1.36102e+09	2.91536e+09	1.478e+09	1.48563e+09	1.47812e+09	1.49142e+09	2.02353e+09	1.48507e+09	2.92775e+09	1.25561e+09	2.03314e+09	1.40174e+09	1.23661e+09	1.34837e+09	1.53692e+09	2.76043e+09	4.03558e+09	4.47192e+09	1.8182e+08	5.05135e+08	5.6306e+08	2.74825e+09	3.64072e+09	5.68074e+08	4.60547e+09	6.14901e+08	2.61128e+09	1.84066e+08	6.45754e+08	2.735e+09	4.33959e+09	3.46683e+09	6.23898e+08	2.77093e+08	1.17208e+09	1.43369e+09	1.20169e+09	2.69937e+09	8.13989e+08
Q13948	1	1	1.7866	0.24757	47.3254	B-ALL	Control	Protein CASP OS=Homo sapiens GN=CUX1 PE=1 SV=2 - [CASP_HUMAN]	0	5470.58	0	0	21634.1	5210.84	12933.2	20538.1	0	626.905	0	0	13226.2	0	0	12167.7	596.428	0	0	0	0	0	0	176559	0	0	7059.04	0	11926.6	0	0	4.17751e+06	0	0	0	0	0	3566.25	0	0	11914.7
P02655	11	11	60.0202	0.251743	1.05312	Control	B-ALL	Apolipoprotein C-II OS=Homo sapiens GN=APOC2 PE=1 SV=1 - [APOC2_HUMAN]	2.04944e+08	1.469e+08	1.81027e+08	1.32016e+08	1.44414e+08	1.43707e+08	1.37641e+08	1.78846e+08	1.46682e+08	1.3749e+08	1.15585e+08	1.70932e+08	1.50315e+08	1.63103e+08	1.67124e+08	1.16642e+08	1.31423e+08	1.0832e+08	2.48622e+08	1.5951e+08	3.75436e+07	1.41727e+08	1.75752e+08	9.91798e+07	2.08362e+08	1.55089e+08	1.46243e+08	1.81618e+08	1.42446e+08	3.14937e+07	1.85594e+08	1.18199e+08	1.5027e+08	1.90709e+08	1.3761e+08	3.21128e+07	1.61258e+08	9.57638e+07	1.59835e+08	1.22235e+08	7.95338e+07
P01764	3	3	16.8208	0.254246	1.19153	B-ALL	Control	Ig heavy chain V-III region 23 OS=Homo sapiens GN=IGHV3-23 PE=1 SV=2 - [HV303_HUMAN]	5.28806e+07	4.5367e+07	2.86814e+07	8.41388e+07	5.35183e+07	2.19864e+07	5.49751e+07	5.17463e+07	4.29459e+07	2.24216e+07	7.99015e+07	2.62066e+07	4.29535e+07	4.11525e+07	2.42621e+07	1.94348e+07	5.19456e+07	7.15761e+07	1.4023e+07	1.82721e+07	2.06809e+06	6.30149e+07	6.56867e+07	1.67441e+08	1.03282e+07	7.21354e+07	1.92801e+07	6.94763e+07	1.51094e+08	4.26636e+06	6.79894e+07	1.5417e+08	1.71309e+07	1.1216e+07	6.08236e+07	3.987e+06	4.16086e+07	2.95746e+07	2.53237e+07	7.79051e+07	2.94744e+07
P04114	423	417	2345.72	0.261981	1.14096	B-ALL	Control	Apolipoprotein B-100 OS=Homo sapiens GN=APOB PE=1 SV=2 - [APOB_HUMAN]	6.95057e+09	7.86211e+09	6.54327e+09	6.99737e+09	7.32774e+09	4.62891e+09	7.13137e+09	6.74158e+09	7.11126e+09	4.5658e+09	6.86915e+09	6.21542e+09	7.08124e+09	6.11315e+09	6.0481e+09	4.01908e+09	6.95102e+09	6.42096e+09	3.52416e+09	2.8004e+09	1.19109e+09	1.43101e+10	1.64732e+10	5.70547e+09	3.07181e+09	1.56607e+10	2.87587e+09	1.70133e+10	5.46972e+09	9.28953e+08	1.73554e+10	5.39768e+09	2.81054e+09	2.86141e+09	1.33821e+10	1.03792e+09	5.46899e+09	5.12529e+09	5.77726e+09	6.47894e+09	4.03564e+09
P00746	3	3	10.5596	0.268607	1.1695	Control	B-ALL	Complement factor D OS=Homo sapiens GN=CFD PE=1 SV=5 - [CFAD_HUMAN]	820549	511258	1.24253e+06	1.85741e+06	922356	823827	879291	909048	428819	1.51761e+06	730978	1.63182e+06	598658	829121	1.97148e+06	1.53882e+06	865038	1.3924e+06	1.10933e+06	1.14182e+06	1.17045e+06	458369	976333	344479	1.15379e+06	474110	506880	1.08599e+06	342529	1.04979e+06	690533	1.82402e+06	1.33994e+06	1.28456e+06	535930	1.16016e+06	645641	333287	1.09707e+06	1.7198e+06	507974
Q12933	1	1	1.05603	0.269656	1.39018	B-ALL	Control	TNF receptor-associated factor 2 OS=Homo sapiens GN=TRAF2 PE=1 SV=2 - [TRAF2_HUMAN]	173058	94919	16731.8	219255	206282	31445.6	155361	13526	137022	59412.5	212082	84476.4	133982	111475	61026.2	15152.4	6023.85	124499	36196.6	32059.8	2500	76578.5	114156	650298	12561.1	166417	22810.6	111281	834368	5323.24	6691.26	363734	40323.3	6841.94	95584.6	2076.64	136169	61877.4	14773.1	203011	113607
P0C0L4	165	163	1137.94	0.270113	1.11909	Control	B-ALL	Complement C4-A OS=Homo sapiens GN=C4A PE=1 SV=2 - [CO4A_HUMAN]	8.78544e+09	5.95678e+09	8.33608e+09	6.03379e+09	5.96381e+09	2.47542e+09	5.97168e+09	8.49064e+09	5.39893e+09	2.51239e+09	5.83674e+09	7.73895e+09	5.41461e+09	7.74047e+09	7.6028e+09	2.2833e+09	5.74651e+09	5.48091e+09	8.60463e+09	5.93099e+09	2.56308e+09	2.90934e+09	3.02205e+09	9.8527e+09	7.70896e+09	3.10639e+09	6.09298e+09	3.31034e+09	9.70343e+09	2.21303e+09	3.16491e+09	9.67726e+09	5.81659e+09	7.41916e+09	2.94188e+09	2.26305e+09	6.91274e+09	3.8832e+09	7.36019e+09	5.58676e+09	3.28448e+09
P02746	3	3	10.1755	0.27038	1.71467	B-ALL	Control	Complement C1q subcomponent subunit B OS=Homo sapiens GN=C1QB PE=1 SV=3 - [C1QB_HUMAN]	5.32539e+06	2.53414e+06	4.35271e+06	7.35091e+06	7.25014e+06	1.32861e+06	8.31322e+06	5.6225e+06	2.6084e+06	737954	6.91732e+06	4.25669e+06	2.61739e+06	4.87895e+06	3.60378e+06	424207	8.04096e+06	6.4199e+06	2.09004e+06	2.429e+06	3.38712e+06	1.23332e+07	1.32729e+07	1.02291e+07	1.57846e+06	1.44189e+07	2.2677e+06	1.40828e+07	8.54809e+06	1.45561e+06	1.45055e+07	2.37337e+07	2.26063e+06	850035	1.09691e+07	3.19121e+06	4.19023e+06	1.652e+06	3.84315e+06	6.80629e+06	3.99291e+06
Q92731	1	1	2.11683	0.272995	3.44617	B-ALL	Control	Estrogen receptor beta OS=Homo sapiens GN=ESR2 PE=1 SV=2 - [ESR2_HUMAN]	961749	1.10993e+06	783776	781819	778723	908232	1.54159e+06	842711	1.4498e+06	1.02849e+06	688770	803862	720407	978980	776795	868580	1.51153e+06	968008	1.30452e+06	669412	1.7708e+07	792670	746811	260687	1.79529e+06	747710	997850	776245	413949	1.73742e+07	1.11648e+06	581942	571003	1.27325e+06	1.25349e+06	1.19375e+07	756743	723560	692021	723895	428870
Q15459	1	1	2.5906	0.276942	27.0815	B-ALL	Control	Splicing factor 3A subunit 1 OS=Homo sapiens GN=SF3A1 PE=1 SV=1 - [SF3A1_HUMAN]	42036.4	102017	41615.2	27812.2	191325	73480.3	72035.5	83451.8	111238	93224.7	44126.1	86799.6	24150	36986	62299.2	76655	57811.9	15072.7	172141	142834	3.27244e+07	27168.7	13513.5	31764.5	68307.8	0	92858.2	37607	43586.3	24772.6	7128.59	9824.26	148441	86652.7	586.773	7282.37	33075.9	66504.4	36743.4	25751.6	105370
P02042	6	6	30.7074	0.277577	1.28971	B-ALL	Control	Hemoglobin subunit delta OS=Homo sapiens GN=HBD PE=1 SV=2 - [HBD_HUMAN]	1.69615e+07	3.39803e+07	1.42309e+07	4.37561e+07	2.51335e+07	1.57129e+07	2.71223e+07	1.71247e+07	2.59528e+07	1.59419e+07	4.52269e+07	1.37246e+07	2.82209e+07	1.44598e+07	1.33455e+07	1.41355e+07	2.52252e+07	4.27777e+07	4.27625e+07	5.20965e+07	2.74709e+07	1.47472e+07	7.04853e+06	3.23987e+07	3.93199e+07	2.2651e+07	5.60781e+07	1.06598e+07	2.95688e+07	2.88365e+07	9.8411e+06	3.12515e+07	6.27373e+07	3.7659e+07	2.17965e+07	3.15631e+07	1.3346e+07	2.21516e+07	1.25649e+07	4.05142e+07	1.38419e+07
P01859	14	14	94.6446	0.287991	1.0347	Control	B-ALL	Ig gamma-2 chain C region OS=Homo sapiens GN=IGHG2 PE=1 SV=2 - [IGHG2_HUMAN]	3.20426e+08	7.46764e+08	6.43491e+08	4.4332e+08	3.98266e+08	2.54773e+08	3.84199e+08	3.10318e+08	6.90732e+08	2.53166e+08	4.36385e+08	5.84422e+08	6.95271e+08	2.66317e+08	5.7417e+08	2.1588e+08	3.65847e+08	4.00327e+08	2.91738e+08	5.87593e+08	4.37103e+07	4.57638e+08	4.08822e+08	8.22792e+08	2.39557e+08	4.9067e+08	6.22599e+08	4.17797e+08	7.71308e+08	3.76833e+07	4.3336e+08	7.7273e+08	6.08718e+08	2.44314e+08	4.24559e+08	4.07559e+07	2.52124e+08	4.86813e+08	5.68159e+08	4.10475e+08	2.19339e+08
P01702	3	3	11.849	0.288709	1.01658	B-ALL	Control	Ig lambda chain V-I region NIG-64 OS=Homo sapiens PE=1 SV=1 - [LV104_HUMAN]	2.2208e+07	2.4169e+07	1.16184e+07	4.36797e+07	1.88774e+07	2.14657e+07	1.56989e+07	1.91307e+07	2.15428e+07	2.29932e+07	5.02497e+07	1.06963e+07	2.32313e+07	2.24968e+07	1.0592e+07	1.97118e+07	1.475e+07	3.49208e+07	8.88004e+06	1.51517e+07	2.25933e+06	4.01971e+07	3.30978e+07	4.27178e+07	6.8411e+06	3.87123e+07	1.58473e+07	3.70151e+07	3.78177e+07	2.62197e+06	3.72006e+07	3.57381e+07	1.53176e+07	5.9587e+06	3.7499e+07	1.92289e+06	1.74741e+07	1.57557e+07	1.02583e+07	4.04436e+07	1.03965e+07
P68543	1	1	2.15352	0.306618	1.2534	B-ALL	Control	UBX domain-containing protein 2A OS=Homo sapiens GN=UBXN2A PE=2 SV=1 - [UBX2A_HUMAN]	391270	405901	221769	161918	18686.3	6493.04	14173.8	12514.4	9111.25	14093.5	9266.58	25286.3	2798.62	45118.9	29658.8	49230.6	0	28106.8	308895	28905.5	6378.36	44829.2	90032.9	97819.7	149035	1580.56	204568	4167.77	78302.4	16120.6	3316.72	442617	80663.2	33813	214202	6419.67	307867	264605	195807	149922	10291.2
Q96KN2	7	7	25.6302	0.308375	1.36456	Control	B-ALL	Beta-Ala-His dipeptidase OS=Homo sapiens GN=CNDP1 PE=1 SV=4 - [CNDP1_HUMAN]	4.88081e+06	1.22159e+07	2.28496e+07	4.58316e+06	2.36722e+07	2.62723e+06	2.20871e+07	4.97886e+06	1.07783e+07	2.87062e+06	4.27197e+06	2.33112e+07	1.22598e+07	4.46128e+06	2.3563e+07	2.81637e+06	2.14948e+07	3.92529e+06	1.83205e+06	9.88329e+06	5.47158e+06	1.25002e+07	1.57071e+07	4.9962e+06	1.07444e+06	1.45401e+07	1.05952e+07	1.61299e+07	4.65715e+06	3.67258e+06	1.86596e+07	4.49911e+06	9.986e+06	1.11801e+06	1.39973e+07	2.85188e+06	3.84042e+06	7.96351e+06	2.01746e+07	4.2436e+06	1.30371e+07
P00739	33	33	229.616	0.309548	1.61271	B-ALL	Control	Haptoglobin-related protein OS=Homo sapiens GN=HPR PE=2 SV=2 - [HPTR_HUMAN]	2.40405e+10	1.11044e+10	1.58365e+10	1.83264e+10	6.63721e+09	8.31826e+09	6.63996e+09	2.16031e+10	9.34112e+09	7.92601e+09	1.74113e+10	1.33641e+10	9.25066e+09	1.81446e+10	1.30261e+10	6.77078e+09	6.11448e+09	1.55476e+10	2.10902e+10	1.10179e+10	2.56119e+09	2.65973e+10	2.6392e+10	4.30329e+10	1.71673e+10	2.8036e+10	1.09028e+10	2.69398e+10	3.62521e+10	1.97893e+09	2.7963e+10	3.82583e+10	1.04358e+10	1.62685e+10	2.29191e+10	2.14753e+09	1.8916e+10	7.23895e+09	1.39825e+10	1.69686e+10	3.65535e+09
P01854	9	9	40.4739	0.313122	3.12866	B-ALL	Control	Ig epsilon chain C region OS=Homo sapiens GN=IGHE PE=1 SV=1 - [IGHE_HUMAN]	1.13138e+07	1.50579e+07	1.06862e+07	1.03872e+07	7.26379e+06	7.01606e+06	6.48856e+06	1.05404e+07	1.36662e+07	9.35241e+06	1.08638e+07	1.08517e+07	1.26166e+07	8.96142e+06	1.07912e+07	7.3792e+06	5.648e+06	6.34736e+06	9.27737e+06	1.0232e+07	1.4043e+06	7.75588e+07	7.30885e+07	3.78644e+06	1.13082e+07	8.11053e+07	1.06301e+07	7.7727e+07	1.92768e+06	4.93295e+06	8.36858e+07	2.2506e+06	1.21408e+07	7.28493e+06	7.30274e+07	6.87233e+06	8.90213e+06	9.8162e+06	9.43522e+06	9.61764e+06	4.00042e+06
P24158	1	1	2.57657	0.314542	3.02884	B-ALL	Control	Myeloblastin OS=Homo sapiens GN=PRTN3 PE=1 SV=3 - [PRTN3_HUMAN]	11228.7	0	0	0	133407	11414.7	81861.2	0	0	0	0	10670.5	17452	0	0	3060.89	10288.7	0	0	55689.1	0	14516.1	0	270966	0	0	17534.4	17126.7	252571	263.932	7272.8	101896	107079	0	0	1293.23	8835.18	0	0	0	73471.9
P13861	1	1	1.95157	0.317786	1.3534	B-ALL	Control	cAMP-dependent protein kinase type II-alpha regulatory subunit OS=Homo sapiens GN=PRKAR2A PE=1 SV=2 - [KAP2_HUMAN]	124551	0	56923.9	328770	6951.76	45096.9	35710.1	198110	6403.92	96034.2	285529	46519.9	182.877	5546.28	80653.6	49726.6	28772	329187	128630	762403	6390.1	50474.3	0	51300	28667.1	8857.18	581591	0	0	6131.04	726.914	74045.5	506619	114909	3583.47	9849.11	98001.9	0	50260	304412	3828.58
P29558	1	1	1.46101	0.322963	12.7451	Control	B-ALL	RNA-binding motif, single-stranded-interacting protein 1 OS=Homo sapiens GN=RBMS1 PE=1 SV=3 - [RBMS1_HUMAN]	841495	0	0	430917	25750.5	0	0	383276	144274	0	50998.7	0	0	50539.4	0	0	106313	135146	0	41436.5	11334.5	0	0	0	0	0	46595.7	0	7241.64	0.203461	39477.7	0	19661.5	25.8851	4387.2	0	662122	0	0	398991	14181.7
Q96IY4	12	12	44.6595	0.324293	1.15295	Control	B-ALL	Carboxypeptidase B2 OS=Homo sapiens GN=CPB2 PE=1 SV=2 - [CBPB2_HUMAN]	1.79783e+07	3.9967e+07	2.62714e+07	3.23806e+07	5.81115e+07	1.84999e+07	5.33598e+07	1.65226e+07	3.62047e+07	1.88119e+07	3.31161e+07	2.41584e+07	3.70995e+07	1.42633e+07	2.42856e+07	1.57252e+07	5.13718e+07	2.85858e+07	2.14959e+07	1.45321e+07	3.90167e+07	3.69014e+07	3.8246e+07	2.99168e+07	1.92714e+07	3.94325e+07	1.56012e+07	3.97119e+07	2.99923e+07	6.4963e+06	3.9907e+07	2.4724e+07	1.45821e+07	1.77309e+07	3.34696e+07	1.31596e+07	1.4146e+07	2.60544e+07	2.31959e+07	2.99816e+07	3.20041e+07
O15063	1	1	2.36748	0.32452	1.29118	B-ALL	Control	Uncharacterized protein KIAA0355 OS=Homo sapiens GN=KIAA0355 PE=1 SV=2 - [K0355_HUMAN]	56383.6	32349.5	373547	134591	167.669	580968	1004.45	38681.8	23798.8	432452	178829	279799	22453.2	63757.8	280887	491224	1915.85	153504	935599	465707	23272.2	859.818	3709.3	31943.1	688837	14481.9	482556	0	0	372634	783.238	33046.8	414148	230096	20127.8	344653	44364.8	21088.6	329817	124619	92.3411
P02763	23	23	175.539	0.329603	1.61905	B-ALL	Control	Alpha-1-acid glycoprotein 1 OS=Homo sapiens GN=ORM1 PE=1 SV=1 - [A1AG1_HUMAN]	4.54159e+09	2.13449e+09	3.99047e+09	4.77247e+09	3.30695e+09	3.50899e+09	3.59831e+09	4.60594e+09	2.08948e+09	3.58475e+09	4.80867e+09	3.64805e+09	2.15026e+09	4.2062e+09	3.70454e+09	3.18221e+09	3.72261e+09	4.51743e+09	4.27055e+09	4.28625e+09	1.7981e+09	2.03956e+09	5.15745e+09	1.88539e+10	3.7311e+09	2.28629e+09	4.50522e+09	5.6333e+09	1.7591e+10	1.76279e+09	5.87231e+09	1.75085e+10	4.20397e+09	3.48306e+09	2.2418e+09	1.751e+09	3.5735e+09	1.39147e+09	3.52331e+09	4.41888e+09	1.82126e+09
P22792	17	17	108.322	0.333296	1.01918	B-ALL	Control	Carboxypeptidase N subunit 2 OS=Homo sapiens GN=CPN2 PE=1 SV=3 - [CPN2_HUMAN]	2.0006e+08	2.36704e+08	2.4105e+08	2.8878e+08	3.31655e+08	1.39356e+08	3.12787e+08	1.70647e+08	2.34238e+08	1.40903e+08	2.7405e+08	1.99066e+08	2.10926e+08	1.90294e+08	1.86814e+08	1.37782e+08	3.26865e+08	2.42166e+08	2.00325e+08	1.6596e+08	2.28372e+07	3.67129e+08	3.06412e+08	3.94735e+08	1.69054e+08	3.18945e+08	1.63036e+08	3.07073e+08	3.74564e+08	2.64557e+07	2.98171e+08	4.02286e+08	1.51039e+08	1.27697e+08	3.15878e+08	3.05158e+07	1.57415e+08	1.54306e+08	2.12831e+08	2.67384e+08	1.82654e+08
P04433	3	3	13.829	0.33854	1.01997	B-ALL	Control	Ig kappa chain V-III region VG (Fragment) OS=Homo sapiens PE=1 SV=1 - [KV309_HUMAN]	5.8323e+07	6.94502e+07	4.74115e+07	7.33432e+07	6.59714e+07	3.7869e+07	7.18121e+07	6.16412e+07	5.84293e+07	3.643e+07	6.7752e+07	4.02427e+07	6.1801e+07	5.16343e+07	4.06202e+07	2.71942e+07	6.95042e+07	6.17679e+07	2.32379e+07	4.55379e+07	3.13226e+07	8.43264e+07	9.20383e+07	8.70061e+07	1.90171e+07	9.64664e+07	4.3637e+07	9.55208e+07	7.85167e+07	7.45439e+06	9.83403e+07	7.66018e+07	4.00323e+07	1.61902e+07	7.64993e+07	9.44483e+06	4.58909e+07	4.52743e+07	4.18611e+07	6.79093e+07	3.63328e+07
P01042-2	8	8	55.4138	0.338746	1.0574	Control	B-ALL	Isoform LMW of Kininogen-1 OS=Homo sapiens GN=KNG1 - [KNG1_HUMAN]	5.94951e+08	7.86181e+08	8.05559e+08	7.31079e+08	7.33077e+08	8.64726e+08	7.3745e+08	5.19232e+08	6.77245e+08	8.12833e+08	6.46204e+08	7.27508e+08	6.8631e+08	4.2729e+08	6.81849e+08	6.70018e+08	6.71253e+08	5.51731e+08	9.36505e+08	7.24702e+08	7.22047e+08	7.19809e+08	6.47185e+08	5.20463e+08	7.55191e+08	7.63647e+08	6.83622e+08	6.44544e+08	5.03953e+08	4.95975e+08	6.70647e+08	3.94643e+08	6.64027e+08	6.4882e+08	6.41475e+08	5.18232e+08	4.68131e+08	5.12509e+08	7.11254e+08	6.76914e+08	4.03731e+08
P81605	1	1	3.12373	0.340991	1.46412	B-ALL	Control	Dermcidin OS=Homo sapiens GN=DCD PE=1 SV=2 - [DCD_HUMAN]	663447	1.0572e+06	364170	543519	2.91936e+06	126021	2.39644e+06	321015	907628	235159	712978	272258	817077	273425	321509	121402	2.08979e+06	680962	249922	174365	1683.07	2.28496e+06	3.17668e+06	1.05925e+06	153068	2.18146e+06	209374	3.44441e+06	1.65948e+06	4758.31	4.13356e+06	1.02545e+06	165105	84929.6	1.69029e+06	4483.03	522026	689186	321537	503250	1.60779e+06
Q08380	10	10	40.3489	0.342828	1.06222	B-ALL	Control	Galectin-3-binding protein OS=Homo sapiens GN=LGALS3BP PE=1 SV=1 - [LG3BP_HUMAN]	2.96489e+07	2.23734e+07	2.24163e+07	2.4346e+07	4.94353e+07	1.65418e+07	4.84928e+07	3.30455e+07	2.18526e+07	1.55705e+07	2.43249e+07	1.91295e+07	2.23963e+07	2.47665e+07	1.89522e+07	1.42159e+07	4.68562e+07	2.31854e+07	2.66107e+07	3.66961e+07	1.84892e+06	1.79477e+07	2.21782e+07	6.74143e+07	2.30565e+07	2.05911e+07	4.10515e+07	2.21944e+07	7.48446e+07	1.65861e+06	2.09955e+07	5.34629e+07	3.43475e+07	2.13645e+07	1.86847e+07	2.31543e+06	2.3329e+07	1.45851e+07	1.97921e+07	2.25423e+07	2.72258e+07
P04004	31	31	181.371	0.359174	1.01448	Control	B-ALL	Vitronectin OS=Homo sapiens GN=VTN PE=1 SV=1 - [VTNC_HUMAN]	1.49787e+09	1.61573e+09	1.87983e+09	1.45736e+09	1.99702e+09	1.39938e+09	2.0736e+09	1.4563e+09	1.60407e+09	1.43453e+09	1.42869e+09	1.70678e+09	1.58342e+09	1.31104e+09	1.67869e+09	1.21902e+09	2.12635e+09	1.34104e+09	1.17658e+09	1.36989e+09	5.08755e+08	2.07819e+09	2.18574e+09	2.2933e+09	1.01765e+09	2.43539e+09	1.40223e+09	2.35147e+09	1.94028e+09	5.07038e+08	2.33451e+09	2.10634e+09	1.28383e+09	9.29033e+08	2.0202e+09	4.59108e+08	1.17859e+09	1.05329e+09	1.65976e+09	1.34938e+09	1.09983e+09
Q6UWM7	1	1	1.95628	0.363602	4.70688	B-ALL	Control	Lactase-like protein OS=Homo sapiens GN=LCTL PE=1 SV=2 - [LCTL_HUMAN]	386742	37449.1	736440	137055	12508.6	2.82646e+06	26093.9	483544	133590	2.89556e+06	152421	618310	171130	860534	974066	3.94168e+06	13237.3	208620	7.2635e+06	1.47849e+07	623746	269360	37306.3	34618.3	8.49805e+06	345932	1.17123e+07	35439.5	66607.2	626420	5733.97	45686	1.42718e+07	9.32072e+06	601849	249144	304304	24413	650227	126900	6888.94
P30461	1	1	2.33601	0.367913	1.74282	Control	B-ALL	HLA class I histocompatibility antigen, B-13 alpha chain OS=Homo sapiens GN=HLA-B PE=1 SV=1 - [1B13_HUMAN]	0.419532	151.922	4578.4	0	147682	36.9167	146623	4005.14	2.83002	84.5116	233.201	839.279	4126.55	223.546	961.698	2695.7	163150	75.036	226.059	38.6082	711.292	23382.5	52420.9	13451.9	0	20414.3	101.427	30997.5	25.0361	58358.1	18795.6	7200.8	29.6278	70.5211	33278.4	13313.5	0.330104	99.0372	4042.42	0	81333.7
P02760	27	27	171.962	0.36872	1.02536	Control	B-ALL	Protein AMBP OS=Homo sapiens GN=AMBP PE=1 SV=1 - [AMBP_HUMAN]	4.19816e+08	5.49916e+08	5.06923e+08	4.07866e+08	5.20047e+08	3.29792e+08	5.15285e+08	4.37794e+08	5.23964e+08	3.19567e+08	4.20489e+08	4.95229e+08	5.34611e+08	3.68841e+08	4.73193e+08	2.50689e+08	4.9389e+08	3.7789e+08	3.86495e+08	3.743e+08	1.49106e+08	6.48982e+08	6.26504e+08	3.73837e+08	3.59444e+08	7.25954e+08	3.80598e+08	6.73216e+08	3.58627e+08	1.18685e+08	6.94458e+08	3.2519e+08	4.55513e+08	3.34847e+08	6.18667e+08	1.44824e+08	3.30328e+08	3.58489e+08	4.47579e+08	3.77648e+08	2.86408e+08
Q7L7X3	1	1	2.27697	0.371639	1.1943	B-ALL	Control	Serine/threonine-protein kinase TAO1 OS=Homo sapiens GN=TAOK1 PE=1 SV=1 - [TAOK1_HUMAN]	1.52377e+06	145935	816063	2.47894e+06	274882	207620	20941.8	327281	59023.4	164072	125078	158609	104366	2.15187e+06	50386.2	1.53788e+06	36331.6	227370	3.6359e+06	1.75699e+06	281310	334006	229668	210580	1.68737e+06	80500.7	1.47475e+06	69008.5	391891	229609	51139.8	251754	618239	597357	80630.8	452475	1.19897e+06	95134.5	720528	2.29528e+06	151387
P20848	1	1	1.61819	0.379611	1.31421	B-ALL	Control	Putative alpha-1-antitrypsin-related protein OS=Homo sapiens GN=SERPINA2 PE=1 SV=1 - [A1ATR_HUMAN]	1.27831e+06	110686	151793	155868	431315	228780	289980	169750	176815	187607	84128.8	168503	130748	215054	137291	88461.4	277332	122159	570202	162169	207261	141076	127674	1.1635e+06	506091	144926	184645	144090	643486	113041	304409	846303	164138	143216	143496	78821.4	1.00583e+06	72155.9	134023	144320	237541
P01781	4	4	11.6123	0.391083	1.14861	B-ALL	Control	Ig heavy chain V-III region GAL OS=Homo sapiens PE=1 SV=1 - [HV320_HUMAN]	6.60348e+07	6.48931e+07	4.41705e+07	9.52562e+07	5.37345e+07	3.97666e+07	2.92197e+07	6.44801e+07	5.62326e+07	3.58551e+07	9.43837e+07	4.01123e+07	4.58963e+07	5.06817e+07	3.89252e+07	3.11057e+07	6.00022e+07	8.66557e+07	2.44701e+07	2.96179e+07	2.46992e+06	7.80197e+07	8.25572e+07	1.47861e+08	1.71439e+07	7.86591e+07	3.06626e+07	8.47424e+07	1.53474e+08	4.92489e+06	8.7115e+07	1.71617e+08	2.86815e+07	2.86266e+07	6.94925e+07	2.54975e+07	5.19588e+07	4.23036e+07	3.89995e+07	8.81988e+07	2.95935e+07
P05109	3	3	13.5634	0.392199	8.73465	B-ALL	Control	Protein S100-A8 OS=Homo sapiens GN=S100A8 PE=1 SV=1 - [S10A8_HUMAN]	626820	431050	503051	768542	445983	568684	569420	607973	411138	171119	649522	436992	359571	446409	477498	490860	858307	699942	280193	131469	691746	344052	629253	3.0171e+07	240582	290682	287086	703168	2.9853e+07	139224	722591	1.68926e+07	208274	416397	888041	289672	493207	281000	444160	711602	245618
Q4V328	1	1	3.12516	0.395937	4.02806	B-ALL	Control	GRIP1-associated protein 1 OS=Homo sapiens GN=GRIPAP1 PE=1 SV=1 - [GRAP1_HUMAN]	886399	1.47291e+06	1.07208e+06	1.36996e+06	1.72092e+06	1.41531e+06	1.55539e+06	983551	2.37213e+06	1.4914e+06	1.4338e+06	1.38744e+06	2.33729e+06	1.00521e+06	1.70308e+06	1.82753e+06	1.92981e+06	1.41422e+06	467070	1.16169e+06	912119	1.24186e+07	1.78528e+07	464455	459376	1.41656e+07	1.02618e+06	2.03014e+07	460560	1.38974e+06	2.15439e+07	519673	1.10394e+06	552069	1.47313e+07	751457	697454	960183	946573	1.26846e+06	947772
P04434	2	2	5.28352	0.399503	1.15435	Control	B-ALL	Ig kappa chain V-III region VH (Fragment) OS=Homo sapiens PE=4 SV=1 - [KV310_HUMAN]	676955	1.26388e+06	140812	1.96123e+06	275239	474934	326902	817496	936601	640509	2.08787e+06	293246	1.66504e+06	725793	109246	462632	515664	1.51953e+06	6815.97	833991	1.09625e+06	657735	612535	867784	23715.3	523964	782888	718437	683106	843598	1.15933e+06	553981	934481	27968.8	1.3292e+06	1.24638e+06	532655	823921	124327	1.81593e+06	151584
P28290	1	1	2.43985	0.403383	8.20884	B-ALL	Control	Sperm-specific antigen 2 OS=Homo sapiens GN=SSFA2 PE=1 SV=3 - [SSFA2_HUMAN]	0	14001.2	0	0	36922.8	8308.97	13376.1	3710.71	43427.7	23488.3	12443.8	0	42431.6	0	0	11248.7	0	0	0	16764.6	15340.9	37197.6	8375.8	53393.4	5572.18	28066	0	36336.1	2.45189	1373.63	0	0	32862	0	19956.4	1.46336e+06	0	9127.33	0	0	20334.7
P02741	9	9	39.5575	0.413759	3.83771	B-ALL	Control	C-reactive protein OS=Homo sapiens GN=CRP PE=1 SV=1 - [CRP_HUMAN]	8.83932e+07	2.80784e+07	3.97998e+07	6.41296e+07	4.58029e+07	2.6482e+07	4.33067e+07	8.20819e+07	3.1412e+07	2.67892e+07	5.92414e+07	3.4464e+07	2.71354e+07	7.12803e+07	3.38139e+07	2.54639e+07	3.94301e+07	5.48634e+07	4.86282e+07	3.43393e+07	8.18573e+06	3.50841e+07	2.98542e+07	9.70739e+08	3.95411e+07	3.70517e+07	3.7278e+07	3.35807e+07	8.0422e+08	3.91361e+07	3.78685e+07	8.72507e+08	3.33277e+07	4.10625e+07	3.34711e+07	1.85978e+07	6.95513e+07	1.83042e+07	3.51405e+07	5.93784e+07	2.52253e+07
Q9UHB6	1	1	2.29274	0.422202	36.3384	B-ALL	Control	LIM domain and actin-binding protein 1 OS=Homo sapiens GN=LIMA1 PE=1 SV=1 - [LIMA1_HUMAN]	5452.73	0	0	0	0	6571.08	0	4665.31	1035.65	0	9159.13	0	0	0	7125.71	4207.37	0	0	0	639.181	1.3091e+06	49072.3	3598.92	0	0	7367.16	6584.32	0	0	3708.58	0	0	0	0	6772.89	1905.15	4290.42	0	0	0	0
P34903	1	1	2.28531	0.434007	250.986	B-ALL	Control	Gamma-aminobutyric acid receptor subunit alpha-3 OS=Homo sapiens GN=GABRA3 PE=1 SV=1 - [GBRA3_HUMAN]	0	0	131.049	64.7471	0	0	0	0	0	0	0	0	0	0	0	0	0	0	0	0	0	0	0	0	0	0	0	0	0	0	0	0	90.9792	0	132.601	48918.6	0	0	115.708	59.9501	0
P01605	1	1	2.55115	0.443528	1.16723	B-ALL	Control	Ig kappa chain V-I region Lay OS=Homo sapiens PE=1 SV=1 - [KV113_HUMAN]	3.90315e+07	3.96633e+07	2.84644e+07	5.21386e+07	4.02611e+07	3.65797e+07	4.56968e+07	3.39252e+07	3.95533e+07	3.58331e+07	5.1322e+07	2.6627e+07	3.77556e+07	2.28567e+07	2.39833e+07	2.70972e+07	4.71641e+07	3.96084e+07	1.29412e+07	3.91786e+07	5.59018e+06	6.5075e+07	6.95898e+07	7.33521e+07	1.06554e+07	7.28289e+07	3.63597e+07	7.85753e+07	5.66733e+07	4.80969e+06	7.61814e+07	7.01381e+07	3.42018e+07	1.02785e+07	5.77891e+07	4.98033e+06	3.07116e+07	2.58564e+07	2.51322e+07	4.82757e+07	2.21732e+07
Q8IY47	1	1	1.08575	0.445872	17.0556	B-ALL	Control	Kelch repeat and BTB domain-containing protein 2 OS=Homo sapiens GN=KBTBD2 PE=1 SV=2 - [KBTB2_HUMAN]	1236.47	0	0	0	8210.84	0	0	0	0	0	0	0	0	82.837	0	21899.7	0	4839.62	0	0	10706.2	0	2447.57	0	0	33148.9	0	4.40352	0	0	3797.4	0	0	0	564436	4058.78	972.902	0	0	0	4522
Q14964	1	1	1.32801	0.44905	2.16129	B-ALL	Control	Ras-related protein Rab-39A OS=Homo sapiens GN=RAB39A PE=1 SV=2 - [RB39A_HUMAN]	780814	1.5317e+06	456436	876982	282902	466131	235153	356347	665049	321398	310814	184188	892511	347954	302439	301950	298142	328444	2.92221e+06	2.39739e+06	78659	1.08039e+06	1.08878e+06	168920	1.85188e+06	1.13816e+06	1.68152e+06	956215	95043.3	61908.7	1.3231e+06	184631	1.80992e+06	1.62043e+06	838201	23198.6	614376	998512	403002	812008	155804
Q14515	1	1	4.2156	0.449234	4.96187	B-ALL	Control	SPARC-like protein 1 OS=Homo sapiens GN=SPARCL1 PE=1 SV=2 - [SPRL1_HUMAN]	0	0	9320.39	0	0	0	0	0	0	32560.6	0	39865.8	8266.04	0	0	3905.71	0	0	77598.7	0	83.4773	0	14178.7	220758	83924.7	0	44930.5	0	0	0	0	0	0	24537.8	0	0	0	0	8229.27	0	0
P13796	11	11	41.5696	0.450012	1.44592	B-ALL	Control	Plastin-2 OS=Homo sapiens GN=LCP1 PE=1 SV=6 - [PLSL_HUMAN]	2.43711e+06	6.94329e+06	4.3963e+06	2.80168e+06	7.31697e+06	4.01109e+06	6.43117e+06	2.9969e+06	5.32536e+06	3.29936e+06	2.47242e+06	4.81107e+06	4.83161e+06	1.28351e+06	4.38187e+06	2.36401e+06	3.86749e+06	2.47269e+06	1.81485e+06	4.15497e+06	544168	3.30878e+06	2.74557e+06	2.53232e+07	1.34082e+06	3.42388e+06	3.74874e+06	2.13892e+06	2.29492e+07	1.17883e+06	2.41376e+06	2.14413e+07	4.33655e+06	872732	2.30592e+06	705669	1.91761e+06	4.5263e+06	3.88163e+06	2.59411e+06	4.02971e+06
P01871	38	38	234.806	0.453264	1.15378	B-ALL	Control	Ig mu chain C region OS=Homo sapiens GN=IGHM PE=1 SV=3 - [IGHM_HUMAN]	3.82065e+09	3.57855e+09	1.65177e+09	7.69689e+09	2.7933e+09	3.15285e+09	2.75102e+09	3.58568e+09	3.37958e+09	3.07963e+09	7.47971e+09	1.56574e+09	3.39209e+09	3.19925e+09	1.52429e+09	2.78523e+09	2.74069e+09	6.77832e+09	1.84051e+09	3.37081e+09	1.52216e+08	6.74312e+09	7.0112e+09	6.40822e+09	1.58909e+09	7.18309e+09	3.30622e+09	7.23347e+09	5.69144e+09	1.89905e+08	7.51009e+09	5.61552e+09	3.24609e+09	1.44281e+09	6.26975e+09	1.40494e+08	3.00624e+09	2.33284e+09	1.4584e+09	7.12664e+09	1.53837e+09
P43652	55	55	317.636	0.455536	1.23256	Control	B-ALL	Afamin OS=Homo sapiens GN=AFM PE=1 SV=1 - [AFAM_HUMAN]	8.87448e+08	4.31669e+08	2.01102e+09	3.11532e+08	2.07272e+09	1.09853e+09	2.07811e+09	8.39017e+08	3.77235e+08	1.07296e+09	2.98997e+08	1.84432e+09	3.80103e+08	7.21159e+08	1.83017e+09	9.18618e+08	1.95982e+09	2.76869e+08	7.21799e+08	9.9258e+08	2.34581e+08	1.0622e+09	1.79067e+09	5.84363e+08	6.04659e+08	1.12498e+09	9.78187e+08	1.83604e+09	4.88184e+08	2.0702e+08	1.9975e+09	4.59913e+08	9.57245e+08	5.81121e+08	9.57377e+08	1.69509e+08	6.9828e+08	2.81403e+08	1.77559e+09	2.88451e+08	1.14152e+09
Q15166	4	2	13.7625	0.458274	1.03194	Control	B-ALL	Serum paraoxonase/lactonase 3 OS=Homo sapiens GN=PON3 PE=1 SV=3 - [PON3_HUMAN]	492799	2.16547e+06	481606	941556	2.55846e+06	410136	2.6556e+06	430087	2.17222e+06	434657	1.0467e+06	421317	1.87898e+06	540050	522671	410661	3.00797e+06	950791	314103	917556	220127	2.53523e+06	2.83253e+06	261256	425136	3.24161e+06	769267	2.60185e+06	259715	173352	3.07532e+06	374056	881102	446626	1.2048e+06	322039	387754	1.41166e+06	425226	871798	1.40904e+06
P62736	8	8	26.4467	0.466213	1.11848	B-ALL	Control	Actin, aortic smooth muscle OS=Homo sapiens GN=ACTA2 PE=1 SV=1 - [ACTA_HUMAN]	7.26506e+06	1.16141e+07	6.86422e+06	9.00222e+06	1.2256e+07	4.31434e+06	1.12264e+07	6.29146e+06	1.10396e+07	4.11556e+06	8.61088e+06	6.36827e+06	1.07656e+07	6.11767e+06	6.02499e+06	4.06782e+06	1.36631e+07	7.37686e+06	1.31238e+07	1.52616e+07	1.35449e+06	5.59913e+06	5.12486e+06	2.73001e+07	1.03904e+07	6.09922e+06	1.48927e+07	5.30968e+06	1.28212e+07	319231	6.18012e+06	1.1915e+07	1.37497e+07	7.77125e+06	6.25485e+06	931773	5.71644e+06	7.57117e+06	6.06064e+06	8.33526e+06	6.74984e+06
P15144	1	1	3.4875	0.467922	1.79523	Control	B-ALL	Aminopeptidase N OS=Homo sapiens GN=ANPEP PE=1 SV=4 - [AMPN_HUMAN]	117862	45390.8	6145.7	1.26529e+06	263578	656.193	128800	91173.1	130168	13969.9	860018	17474.8	64017.3	7011.04	31987.6	24079.7	252698	1.34591e+06	1162.96	22199.8	79093.7	338755	0	16133.6	35701.4	400106	34759	778011	28914.1	105597	173318	110064	26834.2	20086.1	315661	112847	92738.5	29590.1	5426.24	1.17155e+06	145161
A6NC98	1	1	1.7054	0.480466	1.16775	B-ALL	Control	Coiled-coil domain-containing protein 88B OS=Homo sapiens GN=CCDC88B PE=1 SV=1 - [CC88B_HUMAN]	99189.9	175587	108683	481185	240204	140715	215276	93554.4	429716	154926	400436	264061	537706	204165	273170	260539	117441	386479	75570.7	116374	83658.6	82208.4	533533	440124	145611	455023	144988	981577	767524	139394	29801.4	459209	60691.6	163896	642310	30330.8	78046.6	114464	95960	445535	132289
Q8IXF0	1	1	0.854877	0.481634	3.47122	B-ALL	Control	Neuronal PAS domain-containing protein 3 OS=Homo sapiens GN=NPAS3 PE=2 SV=1 - [NPAS3_HUMAN]	1538.74	49199	314656	17585.2	45170.9	9400.12	23104.4	3870.46	2513.3	35482.9	2136.54	123704	28341.8	4819.39	227217	11155.1	56701.6	86158.3	322395	41474.8	2.53253e+06	34937	35097	20120.4	27516.5	32495.4	31702.6	14506.4	95.2212	27620.9	309398	2367	36982.8	48835.3	84814.5	16747.7	1210.74	32072.7	277820	16282.3	24877.2
Q15582	13	13	38.559	0.483574	1.03441	Control	B-ALL	Transforming growth factor-beta-induced protein ig-h3 OS=Homo sapiens GN=TGFBI PE=1 SV=1 - [BGH3_HUMAN]	8.55617e+06	1.33662e+07	1.43863e+07	1.6119e+07	1.67186e+07	9.88496e+06	1.72722e+07	7.65838e+06	1.19239e+07	1.04743e+07	1.38454e+07	1.2714e+07	1.24126e+07	7.01503e+06	1.40201e+07	9.68992e+06	1.77186e+07	1.48607e+07	1.36519e+07	1.76699e+07	4.25682e+06	1.04385e+07	1.25241e+07	1.74332e+07	1.21602e+07	1.23078e+07	1.41124e+07	1.31173e+07	1.88493e+07	5.25228e+06	1.28883e+07	1.61393e+07	1.54326e+07	1.19386e+07	1.02018e+07	2.65739e+06	6.73233e+06	8.71339e+06	1.27022e+07	1.49247e+07	9.20754e+06
Q5TCS8	1	1	2.36641	0.486278	1.07307	Control	B-ALL	Adenylate kinase 9 OS=Homo sapiens GN=AK9 PE=1 SV=2 - [KAD9_HUMAN]	1.24721e+07	1.58997e+07	1.02104e+07	8.27765e+06	4.4393e+07	7.78245e+06	4.5344e+07	1.4248e+07	1.58229e+07	7.597e+06	9.28273e+06	9.76611e+06	1.58167e+07	1.18782e+07	9.25402e+06	7.12871e+06	4.76335e+07	8.08061e+06	1.61146e+07	8.29375e+06	3.28711e+06	1.44366e+07	9.28598e+06	4.39634e+07	1.52633e+07	1.64603e+07	8.40572e+06	1.10089e+07	4.38769e+07	2.00764e+06	1.12382e+07	3.4951e+07	9.07573e+06	1.55484e+07	1.56418e+07	1.53988e+06	9.81353e+06	1.03649e+07	9.01513e+06	7.66437e+06	2.44488e+07
Q08830	2	2	5.31642	0.488967	2.61671	B-ALL	Control	Fibrinogen-like protein 1 OS=Homo sapiens GN=FGL1 PE=1 SV=3 - [FGL1_HUMAN]	2.35008e+06	777829	373456	1.73795e+06	223665	429727	339567	2.09766e+06	551459	610743	1.53549e+06	417514	667376	1.83897e+06	267329	646096	697026	1.40033e+06	855598	391229	240235	429347	343866	1.30062e+07	784612	497982	577416	363754	1.38816e+07	16042.7	118118	1.13741e+07	414937	715244	346045	29027.2	1.84914e+06	507064	329737	1.60919e+06	123180
P11226	6	6	26.5655	0.490127	1.72406	Control	B-ALL	Mannose-binding protein C OS=Homo sapiens GN=MBL2 PE=1 SV=2 - [MBL2_HUMAN]	1.37135e+06	1.29904e+06	7.50924e+06	1.53543e+06	1.23885e+07	634990	1.34442e+07	1.79636e+06	1.24444e+06	780501	2.33038e+06	7.04635e+06	1.0211e+06	1.7054e+06	7.63859e+06	455368	1.1814e+07	2.39306e+06	5.21157e+06	2.89364e+06	1.32471e+06	1.0281e+06	999669	2.26325e+06	5.86926e+06	944872	3.41929e+06	1.40103e+06	3.15818e+06	1.21127e+06	948511	2.33606e+06	2.82636e+06	5.93608e+06	807390	1.7397e+06	1.07903e+06	846839	6.63015e+06	1.42168e+06	6.82277e+06
P50440	1	1	1.59502	0.494635	1.38358	B-ALL	Control	Glycine amidinotransferase, mitochondrial OS=Homo sapiens GN=GATM PE=1 SV=1 - [GATM_HUMAN]	1.89169e+06	4.45506e+06	2.09463e+06	6.95791e+06	2.11952e+06	3.65239e+06	1.96865e+06	1.8704e+06	2.94368e+06	3.1019e+06	6.60475e+06	1.42028e+06	3.00798e+06	1.92404e+06	1.8631e+06	2.71775e+06	1.65571e+06	6.63246e+06	1.5615e+06	1.78916e+06	12923.4	8.24938e+06	6.78915e+06	7.6644e+06	2.93439e+06	9.35495e+06	2.08087e+06	7.09823e+06	5.97041e+06	44233.9	7.92083e+06	7.0171e+06	1.28609e+06	2.25142e+06	6.50231e+06	173412	1.48846e+06	2.90424e+06	1.84942e+06	6.44241e+06	1.16729e+06
P36955	22	22	117.232	0.494973	1.03352	Control	B-ALL	Pigment epithelium-derived factor OS=Homo sapiens GN=SERPINF1 PE=1 SV=4 - [PEDF_HUMAN]	8.93505e+07	8.8066e+07	1.46168e+08	1.0612e+08	1.42762e+08	9.2304e+07	1.261e+08	8.45875e+07	8.03443e+07	8.97398e+07	9.58557e+07	1.29748e+08	8.1418e+07	8.4402e+07	1.21257e+08	8.73117e+07	1.34364e+08	9.23426e+07	8.83629e+07	8.67243e+07	5.64535e+07	1.37646e+08	1.35817e+08	1.12736e+08	8.03443e+07	1.46044e+08	8.7183e+07	1.29922e+08	1.11587e+08	5.37406e+07	1.38141e+08	1.08739e+08	8.49344e+07	7.16236e+07	1.3483e+08	4.66915e+07	7.03046e+07	5.74099e+07	1.29056e+08	9.82582e+07	7.86243e+07
Q7LDG7	1	1	2.04294	0.497556	39.7296	Control	B-ALL	RAS guanyl-releasing protein 2 OS=Homo sapiens GN=RASGRP2 PE=1 SV=1 - [GRP2_HUMAN]	32965.1	1.12229e+06	0	54683.2	4.94977e+06	0	2.46375e+06	14687.8	208261	0	72891.1	5506.49	278730	0	0	0	198220	12138.3	7346.62	0	41337.5	2333.12	0	29727.3	4779.16	0	3461.31	212.558	8017.23	3106.97	0	42155.5	57860.2	25393.8	0	11217.9	25938.2	731616	0	50631.8	2.72601e+06
P01617	1	1	10.8942	0.499743	1.09892	B-ALL	Control	Ig kappa chain V-II region TEW OS=Homo sapiens PE=1 SV=1 - [KV204_HUMAN]	1.41101e+07	1.38757e+07	1.195e+07	3.3332e+07	1.76959e+07	1.31711e+07	1.85928e+07	1.60586e+07	1.57534e+07	1.35133e+07	3.46116e+07	1.17403e+07	1.40371e+07	1.44035e+07	1.13782e+07	1.27847e+07	2.17117e+07	3.31046e+07	7.99494e+06	1.76877e+07	3.86699e+06	1.93377e+07	1.84644e+07	4.77136e+07	8.47713e+06	2.07936e+07	1.93274e+07	1.95702e+07	5.17968e+07	3.23993e+06	1.79062e+07	5.19484e+07	1.88056e+07	7.48494e+06	1.63632e+07	2.87923e+06	1.11024e+07	9.04553e+06	1.0551e+07	3.08624e+07	9.74575e+06
Q9Y2K3	1	1	2.15682	0.50182	1.049	B-ALL	Control	Myosin-15 OS=Homo sapiens GN=MYH15 PE=1 SV=5 - [MYH15_HUMAN]	411808	159660	617251	1.86455e+06	1.1058e+06	544984	294179	1.15209e+06	103396	565826	1.47172e+06	631598	251976	567466	502651	2.66088e+06	34012.6	1.18972e+06	258808	1.51366e+06	407988	744021	466167	1.5291e+06	517833	64800.6	1.95843e+06	478452	2.14621e+06	441929	603.457	3.07857e+06	458904	203307	49389.5	503740	324027	104082	544991	1.72641e+06	609002
P55056	3	3	7.60554	0.504653	2.18682	B-ALL	Control	Apolipoprotein C-IV OS=Homo sapiens GN=APOC4 PE=1 SV=1 - [APOC4_HUMAN]	637128	280246	620931	417079	606551	313604	894930	599638	161252	455243	339538	805373	273481	493042	883756	535265	1.23996e+06	428683	619711	845748	195170	130554	249673	4.24466e+06	1.68998e+06	307528	802816	340933	3.96251e+06	108848	241330	4.95908e+06	808977	1.73092e+06	300439	298066	501318	182691	548240	386178	334049
P04275	5	5	16.7313	0.507111	1.01045	Control	B-ALL	von Willebrand factor OS=Homo sapiens GN=VWF PE=1 SV=4 - [VWF_HUMAN]	1.34297e+06	4.44213e+06	1.08832e+06	2.09951e+06	6.03527e+06	2.30733e+06	6.89046e+06	2.31875e+06	2.90371e+06	1.79886e+06	1.80832e+06	1.20035e+06	3.0183e+06	953618	878207	1.03199e+06	3.82536e+06	1.37713e+06	1.20177e+06	2.44648e+06	226684	4.65693e+06	5.37434e+06	734605	779214	5.87374e+06	2.2225e+06	4.91751e+06	1.73629e+06	683816	5.19568e+06	1.18546e+06	2.29555e+06	427152	3.8346e+06	1.0596e+06	1.0567e+06	2.89581e+06	960912	1.94396e+06	3.32383e+06
P31146	1	1	2.03368	0.509932	1.76899	B-ALL	Control	Coronin-1A OS=Homo sapiens GN=CORO1A PE=1 SV=4 - [COR1A_HUMAN]	1.51329e+06	389460	767277	1.4575e+06	27077.7	1.33578e+06	59374.4	1.47222e+06	21654.2	1.1004e+06	1.0872e+06	496403	261328	897417	562852	589933	0	860752	4.4017e+06	2.42742e+06	2644.43	617448	173965	28239.2	2.64756e+06	1.4817e+06	1.66814e+06	385915	554735	18440.2	813239	1.19985e+06	2.08527e+06	2.74897e+06	1.55858e+06	5965.12	1.19071e+06	253887	677454	1.34951e+06	14912.6
P01614	3	3	14.8401	0.511598	1.45962	B-ALL	Control	Ig kappa chain V-II region Cum OS=Homo sapiens PE=1 SV=1 - [KV201_HUMAN]	4.48564e+07	4.8065e+07	3.40608e+07	8.35917e+07	5.46843e+07	2.90532e+07	5.70899e+07	4.0225e+07	4.3655e+07	2.94665e+07	8.88829e+07	2.86169e+07	4.14615e+07	3.64238e+07	2.83792e+07	2.29758e+07	5.50293e+07	7.89481e+07	1.69529e+07	4.0621e+07	1.83568e+06	9.11582e+07	8.53226e+07	1.81258e+08	1.32816e+07	9.49923e+07	4.43369e+07	7.12408e+07	1.99655e+08	6.51776e+06	8.59897e+07	1.78428e+08	3.71627e+07	1.32422e+07	7.14453e+07	618427	3.52948e+07	3.13334e+07	3.00734e+07	7.73985e+07	3.01166e+07
P01877	3	3	29.4229	0.517404	1.19096	B-ALL	Control	Ig alpha-2 chain C region OS=Homo sapiens GN=IGHA2 PE=1 SV=3 - [IGHA2_HUMAN]	6.06517e+08	1.05604e+08	2.38062e+08	3.23004e+08	3.53582e+08	6.58814e+07	3.62082e+08	6.33519e+08	1.04774e+08	6.34648e+07	3.4152e+08	2.23733e+08	1.09706e+08	5.40931e+08	2.19068e+08	6.03989e+07	3.74888e+08	3.24039e+08	4.44413e+07	2.59184e+08	3.27484e+07	3.02764e+08	3.26753e+08	1.01163e+09	3.93681e+07	3.43506e+08	2.85409e+08	3.53827e+08	9.80748e+08	1.95561e+07	3.76189e+08	1.00655e+09	2.69608e+08	3.75338e+07	3.12922e+08	1.2549e+07	4.77232e+08	6.88431e+07	2.10192e+08	2.99073e+08	1.9473e+08
P09486	2	2	6.64398	0.518946	1.916	B-ALL	Control	SPARC OS=Homo sapiens GN=SPARC PE=1 SV=1 - [SPRC_HUMAN]	1.28649e+06	378735	910327	926265	2.87749e+06	477737	3.02131e+06	999209	373036	1.06168e+06	636978	637080	290529	1.23859e+06	554567	495862	3.38272e+06	667078	550479	661182	328854	4.36484e+06	5.01134e+06	2.63501e+06	340419	5.37841e+06	463966	6.27917e+06	1.41072e+06	159529	3.70753e+06	1.43119e+06	1.24484e+06	187160	4.48464e+06	93935.9	1.01226e+06	246896	803758	857639	1.58474e+06
Q13093	2	2	3.49359	0.51928	1.17399	B-ALL	Control	Platelet-activating factor acetylhydrolase OS=Homo sapiens GN=PLA2G7 PE=1 SV=1 - [PAFA_HUMAN]	3.56397e+07	3.01087e+07	2.13792e+07	1.58367e+07	1.15768e+07	6.36787e+06	1.38697e+07	2.29589e+07	1.60769e+07	5.61566e+06	1.34622e+07	1.32524e+07	2.27059e+07	2.17639e+07	1.67627e+07	4.56539e+06	9.776e+06	1.303e+07	6.3912e+07	3.26431e+07	1.70459e+06	1.0367e+07	9.31137e+06	1.03463e+07	4.39417e+07	1.39331e+07	2.75849e+07	1.20779e+07	8.03435e+06	966108	1.19397e+07	1.39156e+07	3.06544e+07	4.14444e+07	1.20466e+07	1.2104e+06	2.80428e+07	1.96277e+07	1.88764e+07	1.46634e+07	6.37577e+06
Q01538	1	1	1.186	0.521959	2.23681	B-ALL	Control	Myelin transcription factor 1 OS=Homo sapiens GN=MYT1 PE=1 SV=2 - [MYT1_HUMAN]	7.62561e+08	5.34908e+08	4.25072e+08	6.23547e+08	5.57284e+08	1.40977e+08	7.11361e+08	6.13234e+08	4.49698e+08	1.57975e+08	5.6704e+08	3.70405e+08	3.77825e+08	5.34368e+08	3.72521e+08	1.07085e+08	5.2884e+08	4.97819e+08	2.84135e+08	1.65146e+08	2.73391e+06	1.51401e+09	2.30144e+09	2.33926e+09	2.27172e+08	1.48747e+09	1.66677e+08	2.24549e+09	1.95099e+09	1.10433e+06	2.29953e+09	2.17909e+09	1.65168e+08	1.78853e+08	1.12817e+09	1.83374e+06	6.00013e+08	3.48705e+08	3.7531e+08	5.77349e+08	3.06916e+08
Q659A1	1	1	2.27287	0.523029	2.62472	B-ALL	Control	Little elongation complex subunit 2 OS=Homo sapiens GN=ICE2 PE=1 SV=2 - [ICE2_HUMAN]	2417.83	11879.2	0	7422.57	24988.2	0	18506.5	0	23060.5	1422.16	765.698	1173.68	0	2745.59	0	9835.76	46649.1	83.3818	9367.74	0	28132.8	23071.4	18456.7	0	11509.1	73408.8	0	7352.22	12532.2	36758.8	11520.2	0	6347.9	6489.24	0	151255	1902.45	7744.02	0	6872.64	13761.9
P22891	4	3	10.8404	0.525275	1.92763	B-ALL	Control	Vitamin K-dependent protein Z OS=Homo sapiens GN=PROZ PE=1 SV=2 - [PROZ_HUMAN]	276499	1.40191e+06	1.277e+06	2.21288e+06	939135	1.01456e+06	927384	380217	1.38782e+06	963544	2.36786e+06	1.38673e+06	1.77483e+06	348102	1.26087e+06	1.02853e+06	1.27898e+06	2.36169e+06	248894	572238	54939.1	5.86691e+06	6.42681e+06	741366	283413	6.25807e+06	623939	6.60727e+06	888232	57778.9	7.48043e+06	762738	608243	217257	5.76695e+06	76756.2	217560	913897	1.1275e+06	2.04893e+06	517215
P01009	81	81	671.487	0.529624	1.21868	B-ALL	Control	Alpha-1-antitrypsin OS=Homo sapiens GN=SERPINA1 PE=1 SV=3 - [A1AT_HUMAN]	3.08786e+10	1.65055e+10	1.8371e+10	2.54331e+10	4.59478e+10	2.13409e+10	4.65735e+10	2.82411e+10	1.44847e+10	2.00658e+10	2.39111e+10	1.56783e+10	1.46745e+10	2.50814e+10	1.53125e+10	1.91163e+10	4.56978e+10	2.13562e+10	1.98693e+10	1.9571e+10	2.87812e+09	2.26761e+10	2.83651e+10	8.82757e+10	1.61981e+10	2.39242e+10	1.95665e+10	2.95833e+10	1.01633e+11	3.08829e+09	3.08642e+10	8.47455e+10	1.82836e+10	1.47682e+10	1.97261e+10	2.76847e+09	2.42966e+10	1.07599e+10	1.62203e+10	2.35488e+10	2.53051e+10
P00441	1	1	4.762	0.534188	3.22694	B-ALL	Control	Superoxide dismutase [Cu-Zn] OS=Homo sapiens GN=SOD1 PE=1 SV=2 - [SODC_HUMAN]	26429.2	26087.5	67133.4	13896.4	41626.3	203610	37450.9	9972.47	15550.4	149078	14532.9	40838.4	19096.7	4685.69	43250.4	136492	45489.3	6688.23	822632	221766	6507.55	67186.8	18225.1	2549.8	700521	65165.2	169886	15208.5	9423.5	26048.4	3674.77	3477.62	153475	546574	58767.6	19312.5	20795.6	17006.3	59274.3	12866.8	22925.1
P01699	2	2	4.29497	0.538363	1.70167	B-ALL	Control	Ig lambda chain V-I region VOR OS=Homo sapiens PE=1 SV=1 - [LV101_HUMAN]	2.5259e+06	1.12225e+06	1.49342e+06	3.55321e+06	1.71023e+06	1.07661e+06	1.57838e+06	1.8187e+06	1.22157e+06	1.61063e+06	3.27091e+06	1.22659e+06	1.17878e+06	2.04729e+06	1.16467e+06	954962	1.98079e+06	3.15299e+06	373146	2.21001e+06	27840.9	7.86489e+06	7.4603e+06	2.35924e+06	253713	8.28396e+06	2.55556e+06	6.70787e+06	1.51502e+06	93558.4	6.81696e+06	1.117e+06	2.4494e+06	187336	4.98923e+06	358807	1.98748e+06	731589	1.31859e+06	3.28995e+06	941886
Q9P0K7	1	1	2.56995	0.539808	178.567	B-ALL	Control	Ankycorbin OS=Homo sapiens GN=RAI14 PE=1 SV=2 - [RAI14_HUMAN]	1268.3	1291.54	378.727	0	506.778	639.45	2141.85	891.376	540.197	692.409	1309.68	1053.96	770.952	1758.84	1778.71	230.257	0	801.696	1576.2	560.27	0.0495471	754.444	0	455.006	0	2761.55	815.242	1193.9	980.003	1.44574e+06	0	1040.64	0	499.966	0	1.41046e+06	997.947	841.95	334.39	0	279.1
P02790	65	64	420.094	0.542379	1.2245	B-ALL	Control	Hemopexin OS=Homo sapiens GN=HPX PE=1 SV=2 - [HEMO_HUMAN]	9.38831e+09	1.51216e+10	1.47819e+10	1.23008e+10	1.68939e+10	1.11205e+10	1.75426e+10	9.37318e+09	1.36555e+10	1.12055e+10	1.22077e+10	1.38046e+10	1.36457e+10	8.18336e+09	1.33146e+10	9.72353e+09	1.72901e+10	1.14054e+10	1.11842e+10	9.61473e+09	5.94967e+09	2.53143e+10	2.55004e+10	1.73403e+10	9.98584e+09	2.76695e+10	1.01071e+10	2.64959e+10	1.59644e+10	5.7414e+09	2.68272e+10	1.59627e+10	1.0058e+10	9.74223e+09	2.34802e+10	5.87105e+09	7.3871e+09	9.85771e+09	1.30514e+10	1.13895e+10	9.30408e+09
P01623	2	2	12.6096	0.543175	1.31938	B-ALL	Control	Ig kappa chain V-III region WOL OS=Homo sapiens PE=1 SV=1 - [KV305_HUMAN]	547315	196762	749409	525421	103020	2.8011e+06	27267.8	106670	113215	1.35358e+06	409354	514368	59607.5	347581	487680	2.30022e+06	24859.8	226702	326991	1.46685e+06	387328	304791	149448	28314.1	153757	56241.4	2.47326e+06	302687	18160.8	435033	62108.1	8999.89	7.47415e+06	299547	111040	314802	430649	128269	661678	486493	56736.6
P12259	14	14	45.4206	0.544892	1.18866	B-ALL	Control	Coagulation factor V OS=Homo sapiens GN=F5 PE=1 SV=4 - [FA5_HUMAN]	2.13193e+07	1.89157e+07	1.39247e+07	1.98698e+07	2.48593e+07	1.11251e+07	2.50873e+07	1.75523e+07	1.37804e+07	1.26929e+07	1.9334e+07	1.31705e+07	1.46719e+07	1.5751e+07	1.12627e+07	1.02665e+07	2.21166e+07	1.73246e+07	1.11315e+07	8.29465e+06	976163	2.99905e+07	3.24364e+07	4.99227e+07	9.38237e+06	2.996e+07	8.55326e+06	3.30994e+07	1.37442e+07	5.65307e+06	3.09332e+07	4.75959e+07	8.92412e+06	9.78301e+06	2.48613e+07	4.95011e+06	1.67749e+07	1.23311e+07	1.22945e+07	1.83977e+07	1.36909e+07
Q9NZB8	1	1	1.91475	0.54623	2.131	B-ALL	Control	Molybdenum cofactor biosynthesis protein 1 OS=Homo sapiens GN=MOCS1 PE=1 SV=3 - [MOCS1_HUMAN]	508464	397404	339789	1.16778e+06	1.18535e+06	541143	1.72725e+06	603202	396649	570781	1.11755e+06	350399	648714	569891	340643	535248	1.76015e+06	1.12911e+06	546609	327847	622600	675942	597475	7.69298e+06	287027	815530	316791	649220	7.13926e+06	722901	483176	6.69651e+06	291028	397477	587927	748240	400080	259066	300011	1.08126e+06	652817
E7ETH6	1	1	1.54411	0.546561	1.90105	Control	B-ALL	Zinc finger protein 587B OS=Homo sapiens GN=ZNF587B PE=1 SV=1 - [Z587B_HUMAN]	349474	2268.76	474554	203503	0	101682	485389	142453	64900.3	38316.3	72895.6	432954	7207.37	504333	449551	75033.6	942200	86925.7	78804.9	58641.3	981266	192682	4104.08	142.541	266679	101232	170110	20635.1	167154	17064.4	4930.52	21649	171439	60311.6	8752.15	6606.29	274980	1479	418999	188426	0
P02750	19	18	127.045	0.547631	1.56237	B-ALL	Control	Leucine-rich alpha-2-glycoprotein OS=Homo sapiens GN=LRG1 PE=1 SV=2 - [A2GL_HUMAN]	5.69896e+08	1.71559e+08	2.78943e+08	4.34099e+08	2.85382e+08	3.90112e+08	3.16202e+08	5.36034e+08	1.6182e+08	3.74858e+08	4.27669e+08	2.5631e+08	1.57163e+08	5.17018e+08	2.51716e+08	3.43703e+08	3.25051e+08	4.08675e+08	7.57799e+08	4.65005e+08	1.35348e+08	1.72479e+08	2.10086e+08	1.65349e+09	6.56312e+08	1.84269e+08	4.59527e+08	2.25114e+08	1.55776e+09	1.2762e+08	2.2945e+08	1.46485e+09	4.59536e+08	6.23894e+08	1.812e+08	1.32655e+08	4.48417e+08	1.11839e+08	2.46288e+08	4.01937e+08	1.5717e+08
P24592	1	1	3.18674	0.556471	1.13964	Control	B-ALL	Insulin-like growth factor-binding protein 6 OS=Homo sapiens GN=IGFBP6 PE=1 SV=1 - [IBP6_HUMAN]	0	29528.9	12399.3	2714.91	1.07079e+06	38786.1	969224	8103.37	9343.14	17036.6	0	18698.6	11732.2	9.80643	16295.5	15087.7	674320	241.005	2370.43	11133.8	794.251	218719	646912	0	0	291165	12419	577792	0	6805.16	555990	0	15500.5	0	189349	10712	0	19249.8	10947.8	2513.77	589720
O94913	1	1	2.41816	0.557601	1.59199	B-ALL	Control	Pre-mRNA cleavage complex 2 protein Pcf11 OS=Homo sapiens GN=PCF11 PE=1 SV=3 - [PCF11_HUMAN]	1.16691e+06	731356	963490	343152	23015	477826	11032.2	879135	623895	432086	253367	684119	703095	1.03764e+06	798765	396118	34376.8	303372	2.94157e+06	1.17593e+06	54589.2	180136	172191	1.64478e+06	2.08137e+06	168605	1.06185e+06	154075	408285	83253.6	214403	1.85375e+06	916973	2.25722e+06	217455	114937	918174	476768	850697	317728	12675.2
Q92954	9	9	33.2686	0.562339	1.00923	Control	B-ALL	Proteoglycan 4 OS=Homo sapiens GN=PRG4 PE=1 SV=2 - [PRG4_HUMAN]	2.83004e+06	4.75618e+06	9.31675e+06	4.77999e+06	7.34628e+06	2.36432e+06	7.55843e+06	3.17019e+06	5.95819e+06	2.0156e+06	4.43212e+06	9.06869e+06	6.0798e+06	2.76669e+06	9.76292e+06	2.06393e+06	7.27754e+06	4.14143e+06	1.88159e+06	2.47348e+06	2.22975e+06	6.1619e+06	8.84488e+06	9.45944e+06	1.57045e+06	7.30514e+06	2.56815e+06	9.23847e+06	1.15806e+07	1.79856e+06	9.1092e+06	7.58679e+06	2.06435e+06	1.72898e+06	6.58447e+06	2.62795e+06	2.22679e+06	3.10053e+06	8.22606e+06	4.42584e+06	4.04586e+06
Q8NCN5	1	1	3.25727	0.568103	1.18716	B-ALL	Control	Pyruvate dehydrogenase phosphatase regulatory subunit, mitochondrial OS=Homo sapiens GN=PDPR PE=1 SV=2 - [PDPR_HUMAN]	2.96654e+06	1.40581e+06	2.53589e+06	1.51236e+06	2.46063e+06	535003	2.80201e+06	2.87629e+06	1.16681e+06	525240	1.69489e+06	2.90195e+06	1.38256e+06	2.61774e+06	2.55308e+06	499810	2.73876e+06	1.27881e+06	480724	790035	552384	4.11809e+06	3.63517e+06	4.32167e+06	180771	4.26275e+06	857411	4.28535e+06	3.58732e+06	154107	4.08225e+06	3.11472e+06	922438	506460	4.4846e+06	566541	2.33419e+06	916443	2.23902e+06	1.40032e+06	1.35516e+06
P07550	1	1	2.04154	0.572456	1.061	B-ALL	Control	Beta-2 adrenergic receptor OS=Homo sapiens GN=ADRB2 PE=1 SV=3 - [ADRB2_HUMAN]	0	52118.7	0	30352.1	209156	5057.32	13566	0	5255.46	4498.91	0	0	128886	8727.16	0	0	0	40313.3	25745.9	3902.95	0	16314.5	19191.9	3111.78	17910.6	5819.23	0	0	0	210086	14028.1	21805.3	4701.79	0	0	185686	0	33976	0	28103.4	115190
P12111	1	1	5.66966	0.576653	1.82112	B-ALL	Control	Collagen alpha-3(VI) chain OS=Homo sapiens GN=COL6A3 PE=1 SV=5 - [CO6A3_HUMAN]	121237	383307	150580	149314	544987	315300	92837.1	70067.3	115155	192829	96177	108502	63757.2	141888	46408.3	514886	5507.77	76128.3	639690	265950	648437	226169	152980	245194	939686	2777.88	435862	73651.4	159651	428114	753.138	237997	131577	818343	243339	157148	95393.7	249876	132952	138252	300144
Q86TI2	1	1	2.23496	0.576702	1.09701	B-ALL	Control	Dipeptidyl peptidase 9 OS=Homo sapiens GN=DPP9 PE=1 SV=3 - [DPP9_HUMAN]	373182	247655	332374	371967	1.74707e+06	167740	1.98482e+06	376128	255545	151519	319005	308638	328573	408227	373624	209009	1.89074e+06	461856	287839	281241	53349.2	484749	366247	2.41386e+06	193131	689255	193905	368438	2.16184e+06	51262.6	422731	2.21677e+06	235161	252956	587338	47589	293634	161445	293464	344409	962172
Q10472	1	1	1.2367	0.578869	1.27652	B-ALL	Control	Polypeptide N-acetylgalactosaminyltransferase 1 OS=Homo sapiens GN=GALNT1 PE=1 SV=1 - [GALT1_HUMAN]	113756	154769	120619	39912.3	168553	81631.4	145118	152640	98140.9	47036.3	40675.9	160366	62421.6	29658.3	135537	3532.65	142955	35546.5	54112.6	179445	8118.06	206353	253314	33989.9	12549.6	249544	86376.2	276869	11860.3	9057.82	388056	11215.2	150479	29973.6	239702	11020.3	89507.4	100893	106498	36955.2	92827.8
P02774	72	72	530.814	0.580679	1.06402	Control	B-ALL	Vitamin D-binding protein OS=Homo sapiens GN=GC PE=1 SV=1 - [VTDB_HUMAN]	4.30684e+09	2.46621e+09	6.58187e+09	3.08634e+09	5.39251e+09	7.02421e+09	4.87457e+09	3.83894e+09	2.22198e+09	7.22162e+09	2.98667e+09	6.68149e+09	1.89603e+09	3.60991e+09	6.44123e+09	6.09322e+09	4.23029e+09	2.81809e+09	5.8499e+09	6.24258e+09	1.59788e+09	2.97586e+09	4.03998e+09	5.68569e+09	5.44602e+09	2.95684e+09	5.63046e+09	4.15627e+09	5.775e+09	1.65627e+09	3.72701e+09	5.29378e+09	6.76042e+09	5.17137e+09	2.70077e+09	1.18594e+09	3.3888e+09	1.60771e+09	5.81134e+09	2.85767e+09	2.96985e+09
P02745	2	2	7.58361	0.580876	1.95469	B-ALL	Control	Complement C1q subcomponent subunit A OS=Homo sapiens GN=C1QA PE=1 SV=2 - [C1QA_HUMAN]	3.26882e+06	2.20979e+06	2.28265e+06	3.35173e+06	5.11928e+06	2.27509e+06	4.60541e+06	3.50985e+06	1.63686e+06	2.66762e+06	3.27542e+06	1.7325e+06	1.37947e+06	2.48135e+06	1.50334e+06	1.00129e+06	4.24924e+06	3.29517e+06	839540	1.71181e+06	602794	1.07602e+07	1.50381e+07	3.50417e+06	826207	1.45793e+07	2.75654e+06	1.47842e+07	3.01825e+06	612404	1.0241e+07	3.16444e+06	1.63157e+06	932738	1.09201e+07	1.50785e+06	2.57204e+06	1.44055e+06	2.01542e+06	3.10341e+06	2.81937e+06
Q6UWY0	1	1	1.382	0.581644	1.05584	Control	B-ALL	Arylsulfatase K OS=Homo sapiens GN=ARSK PE=1 SV=1 - [ARSK_HUMAN]	621954	487740	439015	571786	2.30469e+06	185985	2.44683e+06	368637	731915	193611	474864	365014	713600	334685	427879	198372	2.24561e+06	414392	437465	211641	59676.8	1.04863e+06	1.0257e+06	1.63979e+06	311681	1.16913e+06	217907	966591	1.275e+06	45956.3	993704	1.67517e+06	300635	296489	1.06426e+06	71775.6	489378	317956	387620	529423	1.26927e+06
P02749	33	33	236.115	0.583492	1.0018	B-ALL	Control	Beta-2-glycoprotein 1 OS=Homo sapiens GN=APOH PE=1 SV=3 - [APOH_HUMAN]	1.71231e+09	2.05646e+09	1.85553e+09	1.58565e+09	3.40117e+09	1.79814e+09	3.44499e+09	1.76784e+09	1.87685e+09	1.77605e+09	1.59209e+09	1.7801e+09	1.89336e+09	1.6151e+09	1.73775e+09	1.54807e+09	3.23265e+09	1.46543e+09	1.75468e+09	1.64778e+09	8.00807e+08	2.69086e+09	3.26069e+09	2.01569e+09	1.55562e+09	2.99657e+09	1.70488e+09	3.38606e+09	1.89855e+09	5.83772e+08	3.5815e+09	1.85244e+09	1.71628e+09	1.47271e+09	2.64031e+09	6.45387e+08	1.34731e+09	1.3406e+09	1.6383e+09	1.46817e+09	1.87314e+09
P19320	4	4	10.6673	0.59942	1.67101	B-ALL	Control	Vascular cell adhesion protein 1 OS=Homo sapiens GN=VCAM1 PE=1 SV=1 - [VCAM1_HUMAN]	572866	986172	556452	488267	1.68098e+06	531173	1.19758e+06	650460	1.04835e+06	625950	522278	575743	1.10555e+06	392014	431501	535750	1.07528e+06	455852	629770	3.68737e+06	679209	790325	579208	310117	381689	1.13858e+06	4.32776e+06	1.63974e+06	135682	47779.2	1.25147e+06	74791.1	3.82367e+06	1.90317e+06	1.03842e+06	6623.99	450754	642882	491310	452092	925773
P02748	32	31	157.075	0.606258	1.14211	B-ALL	Control	Complement component C9 OS=Homo sapiens GN=C9 PE=1 SV=2 - [CO9_HUMAN]	3.93336e+08	5.22917e+08	4.3148e+08	6.80736e+08	5.50097e+08	3.26042e+08	5.63133e+08	3.72127e+08	4.70539e+08	3.25177e+08	6.60239e+08	4.02162e+08	5.00205e+08	3.32744e+08	3.92101e+08	2.85011e+08	5.73705e+08	6.15585e+08	5.48372e+08	5.42564e+08	9.09878e+07	4.06594e+08	3.96754e+08	1.31099e+09	4.6938e+08	4.33649e+08	5.68301e+08	4.48999e+08	1.18782e+09	6.52505e+07	4.41202e+08	1.22608e+09	5.38117e+08	4.6307e+08	3.8504e+08	6.75137e+07	3.09493e+08	3.40888e+08	3.80967e+08	6.30301e+08	3.02958e+08
P36980	4	4	15.7408	0.609349	1.10415	B-ALL	Control	Complement factor H-related protein 2 OS=Homo sapiens GN=CFHR2 PE=1 SV=1 - [FHR2_HUMAN]	1.2971e+07	5.70924e+06	1.21821e+07	6.05572e+06	1.88155e+07	4.59831e+06	1.76903e+07	1.10053e+07	4.83009e+06	4.37087e+06	4.98563e+06	9.93299e+06	4.91717e+06	9.37278e+06	1.00439e+07	3.65104e+06	1.54271e+07	4.75109e+06	1.83839e+07	1.04747e+07	1.39656e+06	3.62236e+06	3.93767e+06	2.61165e+07	1.4078e+07	4.17283e+06	9.53089e+06	4.5541e+06	2.48834e+07	1.96486e+06	3.74901e+06	2.11335e+07	9.46619e+06	1.46042e+07	3.82275e+06	2.21977e+06	1.02061e+07	3.72183e+06	1.07559e+07	5.60706e+06	1.03623e+07
P04209	1	1	2.97176	0.617414	4.22528	B-ALL	Control	Ig lambda chain V-II region NIG-84 OS=Homo sapiens PE=1 SV=1 - [LV211_HUMAN]	527120	30141.6	59973.6	30467.9	33546	17936.6	27342.1	446248	20590.3	3791.5	36098.9	44737.4	13988.3	398675	33798.4	20697.9	9984.48	22961.7	2112.6	549.93	72.7423	24775.7	84388.1	2.22574e+06	252782	165668	21725.7	0	2.35514e+06	16646.3	59024.1	2.04012e+06	16284.6	41983.3	158678	47271.3	414759	19649.2	52952.6	28210.5	18475
Q99542	1	1	1.60923	0.618662	2.92675	B-ALL	Control	Matrix metalloproteinase-19 OS=Homo sapiens GN=MMP19 PE=1 SV=1 - [MMP19_HUMAN]	45949.2	157016	32865.4	19529.3	101344	0	28397.4	45383.4	0	0	30624.4	7519.07	25474.1	34079.8	8259.5	6441.39	79572.3	87454.3	86675.6	0	613972	0	42091.6	29984.6	93699.7	9554.37	2393.53	18636.7	379858	31419.8	18215	676368	22213.1	36290.4	15067.9	1288.91	36154.7	102358	29017.9	18082.4	55813.8
P04217	40	39	254.663	0.619906	1.02823	B-ALL	Control	Alpha-1B-glycoprotein OS=Homo sapiens GN=A1BG PE=1 SV=4 - [A1BG_HUMAN]	3.06752e+09	3.48713e+09	3.24066e+09	3.39394e+09	4.17075e+09	2.38643e+09	4.35237e+09	3.071e+09	3.47662e+09	2.37761e+09	3.37935e+09	3.14313e+09	3.51458e+09	2.76483e+09	3.10544e+09	2.13626e+09	4.54389e+09	3.21871e+09	2.83518e+09	3.25624e+09	1.2077e+09	4.84936e+09	5.003e+09	3.01757e+09	2.58816e+09	5.40173e+09	3.17955e+09	5.28186e+09	2.88917e+09	1.10057e+09	5.34624e+09	2.92777e+09	3.30946e+09	2.4764e+09	4.77336e+09	1.04758e+09	2.41365e+09	2.27325e+09	2.86128e+09	3.14249e+09	2.29698e+09
P01701	1	1	2.7999	0.624781	3.76415	Control	B-ALL	Ig lambda chain V-I region NEW OS=Homo sapiens PE=1 SV=1 - [LV103_HUMAN]	149655	15624	1.94198e+06	28669.2	18729	14620	93684.2	157709	10209.9	39005.8	28258	1.5118e+06	9515.62	22795.1	1.61613e+06	21541.2	311362	85765.4	314523	109192	125814	36153.7	75272.1	79985.9	109527	58739.8	105374	113693	1636.52	10257.8	138657	12582.2	107887	166705	33788.4	14666.5	117755	10185.2	1.71464e+06	26545.1	10314.7
P59538	1	1	2.00066	0.62529	7.87583	B-ALL	Control	Taste receptor type 2 member 31 OS=Homo sapiens GN=TAS2R31 PE=2 SV=2 - [T2R31_HUMAN]	16736.7	52001.7	14492.6	25884.2	160044	135471	146542	5619.01	26882	124144	54451.4	16232.1	29259.5	6274.68	25718.6	106499	178155	41383.4	261828	61064.5	8.05824e+06	19371	20814.3	10621.6	212589	24933.9	40073.7	1688.62	51303.7	12689.3	14507.3	0	66474.5	184162	46822	94383.4	13169.1	33899.7	12796	23966.5	88142
Q8NGR3	1	1	1.37776	0.629264	1.20814	B-ALL	Control	Olfactory receptor 1K1 OS=Homo sapiens GN=OR1K1 PE=2 SV=1 - [OR1K1_HUMAN]	170268	173163	141191	34951.1	396199	34406.8	333818	138542	128014	48469.9	12707.8	100296	137978	96073.6	139161	69854.2	439570	81580.9	49866.2	38555.8	596.197	209773	121826	125850	31153.1	108027	27728.5	192514	101465	534261	140539	172501	63471.3	68904	208296	1.03795e+06	133973	112884	124662	32361.6	218201
O14836	1	1	1.41499	0.638428	2.29511	B-ALL	Control	Tumor necrosis factor receptor superfamily member 13B OS=Homo sapiens GN=TNFRSF13B PE=1 SV=1 - [TR13B_HUMAN]	550.835	74120	1996.6	1034.38	324756	166474	75623.3	640.784	3538.11	23220.1	1033.24	1138.18	5168.42	834.564	421.137	381.965	5458.23	640.616	14075.6	108312	0	12656.5	10732.5	188.116	2561.94	68708.3	26253.2	4092.28	0	375130	180.522	220.111	541924	0	6206.86	405567	433.419	48318.5	1762.87	957.741	178855
P20742	18	18	81.836	0.64175	1.08591	B-ALL	Control	Pregnancy zone protein OS=Homo sapiens GN=PZP PE=1 SV=4 - [PZP_HUMAN]	3.2726e+07	3.24713e+07	7.87607e+06	1.1175e+07	6.01247e+06	2.35741e+07	6.77585e+06	3.10487e+07	2.25604e+07	2.15703e+07	1.40706e+07	4.62482e+06	2.74359e+07	2.74006e+07	4.98035e+06	2.03229e+07	5.51949e+06	9.6923e+06	3.78152e+07	2.7435e+07	8.0348e+06	1.16867e+07	1.41931e+07	1.10129e+07	3.88407e+07	1.55368e+07	2.75463e+07	1.42708e+07	1.19647e+07	2.97764e+06	1.89661e+07	1.40698e+07	2.68102e+07	3.75816e+07	1.10803e+07	6.63364e+06	2.57501e+07	2.11679e+07	6.95403e+06	1.03471e+07	3.31128e+06
Q9ULH1	1	1	1.50017	0.641938	1.2812	B-ALL	Control	Arf-GAP with SH3 domain, ANK repeat and PH domain-containing protein 1 OS=Homo sapiens GN=ASAP1 PE=1 SV=4 - [ASAP1_HUMAN]	1.84566e+06	0	1.1888e+06	3.69725e+06	497219	17652.7	972341	1.17695e+06	149970	0	1.84137e+06	273604	131651	660108	796886	39548.1	2.15585e+06	2.59774e+06	875353	134991	1.89156e+07	189972	56609.3	76354.5	479983	100517	173616	195776	219553	71496.5	647231	84385.8	29423.4	421720	408657	34989.9	1.45224e+06	0	1.04963e+06	3.42332e+06	273836
O95445-2	1	1	2.76552	0.643827	1.64346	B-ALL	Control	Isoform 2 of Apolipoprotein M OS=Homo sapiens GN=APOM - [APOM_HUMAN]	668474	284774	752039	510956	1.24652e+06	1.03644e+06	1.25765e+06	922113	555759	1.08613e+06	525675	1.01515e+06	498206	636587	872528	886030	1.19866e+06	582182	644234	2.08398e+06	213004	1.219e+06	2.65489e+06	343250	70761.1	1.68475e+06	2.27834e+06	272327	836060	1328.95	2.66167e+06	314078	1.87544e+06	508075	1.31202e+06	4.91598e+06	525982	185643	663999	473100	686504
O14791	20	20	127.62	0.647464	1.06411	B-ALL	Control	Apolipoprotein L1 OS=Homo sapiens GN=APOL1 PE=1 SV=5 - [APOL1_HUMAN]	9.16101e+07	1.81924e+08	1.5321e+08	1.04492e+08	1.38326e+08	1.42084e+08	1.22874e+08	8.75329e+07	1.3953e+08	1.34979e+08	1.03159e+08	1.37112e+08	1.45528e+08	8.34459e+07	1.40787e+08	1.19805e+08	1.07508e+08	9.52611e+07	1.53623e+08	1.3553e+08	5.8851e+07	1.53298e+08	1.54182e+08	1.4087e+08	1.35985e+08	1.75298e+08	1.29705e+08	1.52794e+08	1.2883e+08	7.37655e+07	1.51632e+08	1.46052e+08	1.38741e+08	1.44338e+08	1.38249e+08	6.03399e+07	7.20825e+07	1.18595e+08	1.35274e+08	9.67504e+07	7.61813e+07
Q96F07	1	1	2.7041	0.648599	2.82033	B-ALL	Control	Cytoplasmic FMR1-interacting protein 2 OS=Homo sapiens GN=CYFIP2 PE=1 SV=2 - [CYFP2_HUMAN]	81489.7	85243.6	1.29102e+06	1.0178e+06	8615.63	243669	14416.1	140885	73644.1	129050	887231	450206	99510.9	497222	778528	199795	14560.1	766357	907712	4.75556e+06	398056	32692.8	45561.1	45486.2	913808	26199.7	4.86647e+06	46851.6	241377	182806	47338.3	173961	4.75022e+06	1.61912e+06	18125.8	48374.8	64119.4	55570	1.13989e+06	942396	4744.93
Q9BX26	1	1	1.10531	0.66563	1.54352	B-ALL	Control	Synaptonemal complex protein 2 OS=Homo sapiens GN=SYCP2 PE=2 SV=2 - [SYCP2_HUMAN]	28378.6	58070.7	74138	146695	58082.5	3417.31	19264.4	29853.8	23570.9	9618.89	16878.4	21329	74048.8	121725	25329.3	57690.8	74135	81065.3	4111.45	51759.9	4720.64	31618.1	62470.2	311291	48129.5	43761	65482.8	55610.3	106848	1766.56	36903.8	444539	36960.2	4922.85	112951	1270.28	22329.4	37856.1	65458.9	135826	31988.1
P26038	1	1	3.66219	0.667408	6.72945	B-ALL	Control	Moesin OS=Homo sapiens GN=MSN PE=1 SV=3 - [MOES_HUMAN]	15450.4	6535.12	21523.4	13606.2	6872.71	133213	6902.43	5077	4543.38	71415.8	7442.1	21832.1	3673.1	20496.1	11527.2	78747.1	7072.63	10371	578172	163641	1.06761e+06	5162.51	4421.94	44.383	399436	8397.05	146504	3132.1	2655.47	4003.74	4258.36	2280.06	154206	445762	8915.47	4759.76	12157	4260.22	19003.7	12598.1	3785.04
Q9Y6R0	1	1	1.81325	0.678886	5.27004	Control	B-ALL	Numb-like protein OS=Homo sapiens GN=NUMBL PE=1 SV=1 - [NUMBL_HUMAN]	12208.9	446809	3646.56	16609.9	132.616	4418.06	0	5197.37	458643	4364.9	28612.2	11630.9	518234	19070.5	9881.89	23989.6	32501.1	11826	6253.31	6089.3	5239.6	11027.6	33994.4	30297.5	9982.6	23122.1	24923.8	40715.2	10318.7	9560.77	3015.43	30809.7	7856.65	32678.3	13665.8	5527.45	9606.41	291273	3219.67	15379.3	73.0363
P67936	1	1	2.93838	0.679042	1.16649	B-ALL	Control	Tropomyosin alpha-4 chain OS=Homo sapiens GN=TPM4 PE=1 SV=3 - [TPM4_HUMAN]	423003	250267	542273	33652.9	68248.2	307869	1715.91	339006	218992	271318	26642.5	580591	303410	333574	597690	77259.7	9250.51	126963	378811	599865	8152.16	163993	83119.2	680980	676674	237165	705122	75368.7	127367	46627.5	35563.2	258250	406168	486029	282415	11201.8	332835	163148	478791	31159.6	37586.7
P00740	10	10	45.6468	0.690677	1.26832	B-ALL	Control	Coagulation factor IX OS=Homo sapiens GN=F9 PE=1 SV=2 - [FA9_HUMAN]	2.34246e+07	3.59177e+07	2.8343e+07	2.871e+07	3.70651e+07	1.50604e+07	3.83885e+07	2.21795e+07	3.11593e+07	1.43372e+07	2.65064e+07	2.51719e+07	2.96066e+07	1.77218e+07	2.47864e+07	1.27463e+07	3.45349e+07	2.30869e+07	1.88258e+07	1.63368e+07	2.55463e+06	5.7551e+07	5.522e+07	5.97853e+07	1.73337e+07	5.49874e+07	1.74883e+07	5.74829e+07	4.68659e+07	3.46609e+06	6.46551e+07	4.02854e+07	1.55742e+07	1.44961e+07	4.88422e+07	2.77151e+06	1.84314e+07	2.34146e+07	2.5025e+07	2.6583e+07	2.04131e+07
P01814	1	1	1.84525	0.698824	2.40715	B-ALL	Control	Ig heavy chain V-II region OU OS=Homo sapiens PE=1 SV=1 - [HV201_HUMAN]	204680	3.86891e+06	324474	240076	752538	172930	732568	173002	3.69239e+06	115589	215243	281630	3.55411e+06	162137	328149	94575.8	674526	148703	261470	1.70657e+06	12557.1	5.11191e+06	5.51253e+06	471451	132099	5.17549e+06	1.79497e+06	5.37777e+06	234127	10241.5	5.6851e+06	37125.3	1.71176e+06	106875	4.52083e+06	16663.3	161050	2.52213e+06	286488	222289	414449
Q15113	1	1	3.64427	0.704112	1.43389	B-ALL	Control	Procollagen C-endopeptidase enhancer 1 OS=Homo sapiens GN=PCOLCE PE=1 SV=2 - [PCOC1_HUMAN]	8439.4	504820	25917.8	6365.67	623335	146489	606486	12806.5	173239	30511	5465.13	55170.3	54103.9	3858.5	40989.7	29792.3	126028	12328.6	11484.3	67434.5	2626.26	669172	553460	0	9901.49	634784	74065.9	422108	4405.05	36763.4	518459	6001.63	117789	11126.5	352196	44403.8	6640.46	329091	22883.6	5894.04	343293
P01612	2	2	5.52105	0.706804	1.17121	B-ALL	Control	Ig kappa chain V-I region Mev OS=Homo sapiens PE=1 SV=1 - [KV120_HUMAN]	2.99996e+06	1.0015e+07	2.68904e+06	2.67806e+06	3.94606e+06	4.6666e+06	5.85141e+06	3.63584e+06	4.23249e+06	3.50365e+06	2.36655e+06	3.10568e+06	4.81746e+06	2.78943e+06	2.36753e+06	2.26694e+06	2.40438e+06	2.21693e+06	1.12428e+06	5.22536e+06	1.46328e+06	6.46103e+06	5.19359e+06	2.38824e+06	1.75015e+06	7.85428e+06	4.0645e+06	4.39287e+06	2.64514e+06	1.00141e+07	4.14556e+06	110381	5.55433e+06	1.0477e+06	4.86623e+06	9.64678e+06	2.36049e+06	6.52877e+06	2.37424e+06	2.47964e+06	2.17324e+06
P01019	23	23	183.703	0.721611	1.31687	B-ALL	Control	Angiotensinogen OS=Homo sapiens GN=AGT PE=1 SV=1 - [ANGT_HUMAN]	3.8164e+08	9.02241e+08	5.89834e+08	7.19406e+08	1.12471e+09	4.99309e+08	1.01809e+09	3.79112e+08	9.10725e+08	5.04655e+08	7.20697e+08	6.71027e+08	7.24478e+08	3.56195e+08	6.81491e+08	5.43656e+08	9.08687e+08	6.98435e+08	4.13882e+08	4.66128e+08	2.39895e+08	1.54604e+09	1.50353e+09	1.28413e+09	4.0993e+08	1.37488e+09	4.39236e+08	1.48246e+09	1.39315e+09	1.91499e+08	1.49577e+09	1.39976e+09	4.69193e+08	3.50183e+08	1.56596e+09	2.17154e+08	3.00289e+08	5.88168e+08	5.20784e+08	6.66106e+08	6.19418e+08
P20711	1	1	1.45299	0.723978	127.952	B-ALL	Control	Aromatic-L-amino-acid decarboxylase OS=Homo sapiens GN=DDC PE=1 SV=2 - [DDC_HUMAN]	0	0	495.202	0	0	0	0	0	0	0	0	0	0	0	0	0	0	0	0	0	63362	0	0	0	0	0	0	0	0	0	0	0	0	0	0	0	0	0	437.23	0	0
Q6IQ32	1	1	1.42028	0.728407	1.61159	Control	B-ALL	ADNP homeobox protein 2 OS=Homo sapiens GN=ADNP2 PE=1 SV=1 - [ADNP2_HUMAN]	15528.6	6175.71	20291.1	12999.1	12853.9	5050.57	27225.4	0	0	0	0	16514.3	0	39797.5	12704.7	0	80676.2	6184.55	16937.2	20858.4	686.416	4646.06	0	27187.5	8803.67	23446.5	12173.8	12659.8	0	1796.12	5894.89	614.442	0	0	10045.6	13100.1	12218.5	4025.92	17915.7	12036	7079.12
O43795	1	1	1.12724	0.731387	1.43108	B-ALL	Control	Unconventional myosin-Ib OS=Homo sapiens GN=MYO1B PE=1 SV=3 - [MYO1B_HUMAN]	1.70917e+06	762295	114946	708123	143653	152885	144862	514903	179473	166846	315570	29066.8	382444	689291	25397.2	103342	135803	385868	2.0505e+06	532531	346949	213059	619028	220757	1.14174e+06	343359	277931	312785	866371	2851.84	919461	162407	426078	922600	174465	3741.74	1.34484e+06	496938	101489	655659	79115
P22352	9	9	34.182	0.733693	1.31725	B-ALL	Control	Glutathione peroxidase 3 OS=Homo sapiens GN=GPX3 PE=1 SV=2 - [GPX3_HUMAN]	2.15896e+07	4.73241e+07	3.26696e+07	4.03121e+07	2.54989e+07	1.5711e+07	2.88566e+07	2.25974e+07	4.46592e+07	1.54121e+07	4.24316e+07	2.95131e+07	4.60251e+07	2.12946e+07	3.07438e+07	1.54434e+07	3.16779e+07	3.86539e+07	1.18468e+07	2.47816e+07	5.26399e+06	7.36491e+07	7.80062e+07	4.03744e+07	1.15466e+07	8.07823e+07	2.51731e+07	7.95221e+07	4.33382e+07	3.86632e+06	7.88775e+07	5.26895e+07	2.41793e+07	1.23781e+07	7.57883e+07	2.97003e+06	1.69876e+07	3.08504e+07	2.8845e+07	3.73255e+07	1.40432e+07
P00918	1	1	3.05043	0.73817	1.18817	B-ALL	Control	Carbonic anhydrase 2 OS=Homo sapiens GN=CA2 PE=1 SV=2 - [CAH2_HUMAN]	150110	506316	50850.9	539020	162509	132543	174222	241599	676127	123793	553799	68911.7	707589	176066	55746.4	84890.2	195577	624337	701919	734518	100211	131427	135103	60189.1	636646	121956	670262	237454	25494.8	261936	158988	125349	909937	738538	163190	293908	118112	330066	44897.9	499085	89499.2
Q86XI8	1	1	2.45555	0.745561	1.22816	B-ALL	Control	Uncharacterized protein C19orf68 OS=Homo sapiens GN=C19orf68 PE=1 SV=2 - [CS068_HUMAN]	1.34598e+07	2.75895e+06	6.17491e+06	8.4079e+06	1.01339e+07	9.59105e+06	1.17242e+07	1.193e+07	2.96108e+06	8.7044e+06	8.48283e+06	6.05209e+06	2.8821e+06	9.89773e+06	6.29825e+06	6.93526e+06	9.54733e+06	8.07505e+06	2.11825e+06	6.43234e+06	91659.6	1.64504e+07	1.39411e+07	1.58283e+07	1.84138e+06	1.73841e+07	6.21428e+06	1.61023e+07	1.0487e+07	1.05534e+07	1.44838e+07	1.24844e+07	5.91335e+06	2.02919e+06	1.56199e+07	8.90113e+06	1.05907e+07	1.79855e+06	5.45203e+06	7.78497e+06	5.58107e+06
P13929	1	1	1.81412	0.746813	1.31186	B-ALL	Control	Beta-enolase OS=Homo sapiens GN=ENO3 PE=1 SV=5 - [ENOB_HUMAN]	303634	306891	356108	295497	437457	813477	209527	227260	217454	536185	226113	464243	237696	278233	682003	647039	110544	276318	977191	1.44135e+06	86496.9	98482.5	193477	327073	735141	112244	1.24741e+06	124798	391644	69559.5	207099	583374	968362	873845	181061	73347.9	238911	200061	314420	273604	240923
P01602	1	1	9.93402	0.765628	2.39638	B-ALL	Control	Ig heavy chain V-I region 5 (Fragment) OS=Homo sapiens GN=IGKV1-5 PE=4 SV=2 - [KV110_HUMAN]	2.2537e+06	1.65861e+06	339944	621559	2.85886e+06	980755	2.79851e+06	4.03898e+06	3.2302e+06	850163	2.82281e+06	866341	2.46787e+06	1.22758e+06	553383	1.15265e+06	2.5847e+06	1.02692e+06	110396	559252	101019	5.64749e+06	4.18186e+06	7.14438e+06	361989	5.76302e+06	919367	2.29267e+06	1.8365e+07	127132	3.52926e+06	2.22583e+07	918260	183338	4.92197e+06	98694.9	1.7733e+06	1.08124e+06	300147	575509	1.57447e+06
P11168	1	1	2.38596	0.767399	5.34626	B-ALL	Control	Solute carrier family 2, facilitated glucose transporter member 2 OS=Homo sapiens GN=SLC2A2 PE=1 SV=1 - [GTR2_HUMAN]	57503.8	160315	61493	46190.2	126425	95764.2	43713.9	147347	96160.7	74299.5	20492.8	68899.5	103743	22468.7	64990	58630.9	86904.7	23808.2	89641	77478.1	2.27951e+06	90766.4	61846.9	6193.41	64620.7	141307	60511.8	48408.5	11000.1	2.06662e+06	55409	265.776	100066	33605.9	456.837	2.07865e+06	45246.3	104509	54294.1	42768	69626.5
P02753	22	22	128.302	0.774772	1.20267	B-ALL	Control	Retinol-binding protein 4 OS=Homo sapiens GN=RBP4 PE=1 SV=3 - [RET4_HUMAN]	3.16801e+08	7.5577e+08	6.67183e+08	4.10342e+08	1.01775e+09	4.77004e+08	1.03695e+09	2.88169e+08	6.6907e+08	4.6601e+08	4.03968e+08	6.06135e+08	6.56227e+08	2.5231e+08	5.86546e+08	3.80553e+08	9.60485e+08	3.81509e+08	4.95334e+08	3.34576e+08	3.93662e+08	1.27102e+09	1.40597e+09	3.23085e+08	4.18844e+08	1.39064e+09	3.34817e+08	1.38969e+09	2.49198e+08	4.06527e+08	1.428e+09	2.59612e+08	3.20677e+08	4.13756e+08	1.15163e+09	4.3989e+08	2.49271e+08	4.92684e+08	5.89077e+08	3.7994e+08	5.60511e+08
Q9HDC9	2	2	9.14722	0.780534	1.60056	B-ALL	Control	Adipocyte plasma membrane-associated protein OS=Homo sapiens GN=APMAP PE=1 SV=2 - [APMAP_HUMAN]	1.41643e+06	1.89343e+06	1.40037e+06	2.18274e+06	1.58688e+06	2.04655e+06	1.52598e+06	1.70294e+06	2.13392e+06	1.79736e+06	2.16441e+06	1.8305e+06	2.10288e+06	1.56652e+06	1.97364e+06	1.81323e+06	1.6329e+06	2.16198e+06	1.03226e+06	1.26467e+06	409294	5.71895e+06	6.11306e+06	1.49381e+06	1.14453e+06	6.38196e+06	1.2178e+06	7.40802e+06	1.28634e+06	1.48733e+06	7.78373e+06	1.12448e+06	1.38509e+06	1.09597e+06	5.86339e+06	500098	1.1145e+06	1.23432e+06	1.23644e+06	2.02103e+06	873952
P55011	1	1	3.04446	0.784351	1.3613	Control	B-ALL	Solute carrier family 12 member 2 OS=Homo sapiens GN=SLC12A2 PE=1 SV=1 - [S12A2_HUMAN]	140664	708887	274234	458513	4.49031e+06	2.10459e+06	4.63333e+06	277461	874873	2.68239e+06	563787	479393	907901	291306	433224	628037	6.41741e+06	737604	3.07411e+06	1.36671e+06	226729	628318	829020	751438	1.00698e+06	617417	309182	1.00185e+06	828713	854039	1.42089e+06	822644	1.99801e+06	2.85509e+06	707546	611691	110680	462121	242130	424542	2.47297e+06
Q6ZMR3	1	1	3.03354	0.785844	2.12623	B-ALL	Control	L-lactate dehydrogenase A-like 6A OS=Homo sapiens GN=LDHAL6A PE=2 SV=1 - [LDH6A_HUMAN]	1.12906e+06	1.97088e+06	871023	1.15029e+06	1.117e+06	589986	970319	1.15112e+06	1.81068e+06	381247	1.40432e+06	1.07947e+06	1.52162e+06	706216	1.00248e+06	319793	817197	1.03792e+06	1.87667e+06	1.99884e+06	2921.12	4.24214e+06	2.15764e+06	3.60868e+06	1.60575e+06	3.89924e+06	1.93511e+06	2.51125e+06	5.54727e+06	1444.5	2.13528e+06	2.52915e+06	1.47287e+06	1.94683e+06	2.98689e+06	5491.57	888388	1.28481e+06	769054	1.06507e+06	615171
P02649	37	36	177.197	0.788879	1.02604	Control	B-ALL	Apolipoprotein E OS=Homo sapiens GN=APOE PE=1 SV=1 - [APOE_HUMAN]	4.47596e+08	1.3359e+08	5.07973e+08	2.23538e+08	4.04903e+08	4.68284e+08	4.09605e+08	3.97316e+08	1.27699e+08	4.60833e+08	2.17352e+08	4.16445e+08	1.1627e+08	3.63097e+08	4.32821e+08	3.77443e+08	4.04853e+08	1.96379e+08	3.18689e+08	2.77623e+08	1.26e+08	3.12906e+08	5.12822e+08	4.98175e+08	2.62557e+08	3.47274e+08	2.74479e+08	5.32282e+08	4.78007e+08	9.49813e+07	5.36692e+08	4.78041e+08	2.61939e+08	2.53345e+08	2.83727e+08	1.01492e+08	3.52186e+08	8.70868e+07	4.48506e+08	2.06977e+08	2.22994e+08
P01011	54	53	412.298	0.792066	1.3517	B-ALL	Control	Alpha-1-antichymotrypsin OS=Homo sapiens GN=SERPINA3 PE=1 SV=2 - [AACT_HUMAN]	3.38218e+09	2.81656e+09	2.55726e+09	3.9057e+09	3.31455e+09	2.36663e+09	3.15597e+09	3.15645e+09	2.55193e+09	2.32529e+09	3.71146e+09	2.50893e+09	2.59371e+09	2.93692e+09	2.46705e+09	2.12283e+09	2.96232e+09	3.52132e+09	2.60302e+09	2.71019e+09	4.01849e+08	3.3397e+09	3.73154e+09	1.15704e+10	2.27897e+09	3.59722e+09	2.69349e+09	3.87403e+09	1.0581e+10	4.5789e+08	3.96876e+09	1.05667e+10	2.57667e+09	2.15035e+09	3.23621e+09	4.32927e+08	2.66123e+09	1.83611e+09	2.25789e+09	3.61633e+09	1.82544e+09
P02679-2	2	2	12.9985	0.810692	3.27955	B-ALL	Control	Isoform Gamma-A of Fibrinogen gamma chain OS=Homo sapiens GN=FGG - [FIBG_HUMAN]	2.20472e+06	2.73889e+06	1.33374e+06	1.39154e+06	337116	1.66684e+06	470446	2.26827e+06	2.11223e+06	1.56122e+06	986715	981644	2.24786e+06	2.45018e+06	1.11129e+06	1.3402e+06	721976	1.21081e+06	963585	541650	3.28977e+07	847778	499873	1.37613e+06	560760	1.04288e+06	617588	380645	954933	1.8828e+07	217921	794059	738519	608767	603396	2.65186e+07	1.73476e+06	1.78547e+06	1.1776e+06	1.28845e+06	185662
P04220	2	2	36.9662	0.818903	1.29306	B-ALL	Control	Ig mu heavy chain disease protein OS=Homo sapiens PE=1 SV=1 - [MUCB_HUMAN]	6.81796e+07	1.07417e+08	9.96055e+07	4.01132e+08	5.0127e+07	2.14884e+08	5.78335e+07	8.33946e+07	1.37758e+08	2.32372e+08	4.62844e+08	1.01912e+08	1.3462e+08	8.32271e+07	1.04345e+08	2.51204e+08	6.70197e+07	4.55625e+08	7.06646e+07	1.22794e+08	6.44616e+06	3.17357e+08	3.53681e+08	3.288e+08	8.55884e+07	3.90391e+08	1.34733e+08	4.12886e+08	3.84298e+08	3.50091e+06	4.41119e+08	3.82908e+08	6.63113e+07	1.03738e+08	4.03757e+08	1.69698e+07	5.36464e+07	7.00247e+07	8.79449e+07	3.71412e+08	2.76067e+07
Q9UK55	17	17	64.8345	0.829025	1.0939	B-ALL	Control	Protein Z-dependent protease inhibitor OS=Homo sapiens GN=SERPINA10 PE=1 SV=1 - [ZPI_HUMAN]	1.88556e+07	2.1703e+07	2.0214e+07	3.55623e+07	2.64665e+07	2.07989e+07	2.39705e+07	1.84224e+07	2.24568e+07	2.11225e+07	3.3786e+07	1.82912e+07	2.26826e+07	1.69634e+07	1.90114e+07	2.00624e+07	3.02377e+07	3.32256e+07	2.16943e+07	1.89938e+07	9.23462e+06	3.03417e+07	3.8156e+07	4.49243e+07	1.73407e+07	3.31087e+07	1.75407e+07	3.98432e+07	3.88502e+07	4.65599e+06	3.94291e+07	3.59593e+07	1.88927e+07	1.64947e+07	2.91155e+07	9.05726e+06	1.48364e+07	1.41481e+07	1.78476e+07	3.29276e+07	1.4576e+07
P80108	13	13	44.1402	0.829436	1.30116	B-ALL	Control	Phosphatidylinositol-glycan-specific phospholipase D OS=Homo sapiens GN=GPLD1 PE=1 SV=3 - [PHLD_HUMAN]	2.23327e+07	2.75445e+07	3.03733e+07	2.00155e+07	2.03997e+07	1.63079e+07	2.08118e+07	2.13501e+07	2.69795e+07	1.7026e+07	2.13323e+07	2.96746e+07	2.68631e+07	1.96919e+07	2.83047e+07	1.45943e+07	2.24301e+07	1.92822e+07	2.2172e+07	2.28631e+07	5.21939e+06	5.33822e+07	5.89351e+07	7.19104e+06	1.72615e+07	5.91037e+07	2.38449e+07	6.24997e+07	1.16142e+07	7.32725e+06	6.42863e+07	7.87004e+06	2.2714e+07	2.02742e+07	5.40637e+07	6.75658e+06	1.75722e+07	1.79562e+07	2.68175e+07	1.85326e+07	1.12349e+07
P48651	1	1	2.00732	0.832515	1.63809	B-ALL	Control	Phosphatidylserine synthase 1 OS=Homo sapiens GN=PTDSS1 PE=1 SV=1 - [PTSS1_HUMAN]	2407.64	8690.28	6470.29	1869.55	275146	8169.21	121793	2839.56	6535.29	34167	284.444	2447.88	4852	869.256	2674.86	14021	5953.81	950.671	2550.4	7546.75	716096	7280.33	28018.6	571.464	4918.35	4100.52	9330.21	7867.99	2321.16	853.135	10160.5	1734.28	3379.97	5764.89	6472.44	307.426	1894.43	5665.16	5712.83	1731.04	151533
P01621	1	1	3.35851	0.84061	1.78112	Control	B-ALL	Ig kappa chain V-III region NG9 (Fragment) OS=Homo sapiens PE=2 SV=1 - [KV303_HUMAN]	1.91417e+06	56755.9	193552	224612	52841.2	303038	91408.8	2.09968e+06	10876.4	560631	447484	299941	6505.03	1.36643e+06	121621	291102	50038.4	265261	179617	501586	277196	79692.3	71272	1.07666e+06	112876	47651.9	437783	40292.1	223832	422182	85727.3	42716.4	477845	112144	89698.6	412614	1.50615e+06	36999	170894	207970	29101.5
Q6UWP8	4	4	20.798	0.841851	1.02013	B-ALL	Control	Suprabasin OS=Homo sapiens GN=SBSN PE=1 SV=2 - [SBSN_HUMAN]	1.40992e+06	2.59484e+06	1.32061e+06	1.87718e+06	4.32958e+06	966104	5.05239e+06	986811	2.26102e+06	713441	1.70411e+06	1.02656e+06	2.20724e+06	1.0626e+06	1.14393e+06	871940	4.82854e+06	1.83627e+06	889017	862669	596557	2.80507e+06	3.86496e+06	1.71214e+06	707223	2.97676e+06	556186	4.19647e+06	1.84939e+06	2.09821e+06	4.70719e+06	2.21964e+06	597044	599011	2.59832e+06	3.08593e+06	1.10938e+06	1.69157e+06	1.16601e+06	1.7381e+06	2.38445e+06
Q9NSB4	1	1	1.32343	0.880389	1.0736	B-ALL	Control	Keratin, type II cuticular Hb2 OS=Homo sapiens GN=KRT82 PE=3 SV=3 - [KRT82_HUMAN]	798017	658582	229216	249904	0	204545	199122	525459	0	184306	200623	149523	736454	587946	159949	143856	0	181400	44637.2	1.01668e+06	4286.45	381108	402577	361759	61756.8	417429	740274	0	101972	1971.34	442676	187112	804842	233053	390140	0	627912	429328	202383	231389	0
P0C0L5	7	7	69.8637	0.885887	1.25749	Control	B-ALL	Complement C4-B OS=Homo sapiens GN=C4B PE=1 SV=2 - [CO4B_HUMAN]	1.6765e+08	3.16633e+08	3.18181e+08	2.58798e+08	3.10129e+08	1.51227e+07	2.26134e+08	1.78707e+08	2.83755e+08	1.48218e+07	2.6666e+08	3.20983e+08	2.92126e+08	1.33865e+08	2.96097e+08	1.46723e+07	3.12665e+08	2.31391e+08	2.0095e+08	1.79855e+08	6.57307e+07	1.22771e+08	1.19449e+08	3.35783e+08	1.72992e+08	1.31662e+08	1.80225e+08	1.25567e+08	3.9404e+08	6.08688e+07	1.26247e+08	3.83252e+08	1.85235e+08	1.79491e+08	1.25095e+08	5.86484e+07	1.31913e+08	2.06412e+08	2.80933e+08	2.39624e+08	1.70799e+08
P46940	1	1	2.35681	0.892728	252.128	B-ALL	Control	Ras GTPase-activating-like protein IQGAP1 OS=Homo sapiens GN=IQGAP1 PE=1 SV=1 - [IQGA1_HUMAN]	0	1347.91	0	0	3352.16	0	0	0	0	249.151	0	0	0	0	36.4443	0	0	0	0	0	0	0	0	0	0	4.83757	0	0	0	717200	0	0	0	0	0	539822	0	878.699	0	0	1846.15
Q96C92	1	1	2.01917	0.907232	1.1313	B-ALL	Control	Serologically defined colon cancer antigen 3 OS=Homo sapiens GN=SDCCAG3 PE=1 SV=3 - [SDCG3_HUMAN]	47547.8	0	0.859479	47574.4	488745	8583.28	892633	91034.9	3685.09	6789.81	59915.1	18803.1	19211.5	47845.7	0	24251.7	597682	3762.39	6801.52	5232.22	0	151077	357150	461797	3597.42	179135	5607.22	404406	524686	46.0372	439660	0	7224.2	7547.93	113712	0	37412.5	0	0.758862	44049.7	269169
Q9C0G6	1	1	2.65703	0.908414	2.6495	B-ALL	Control	Dynein heavy chain 6, axonemal OS=Homo sapiens GN=DNAH6 PE=2 SV=3 - [DYH6_HUMAN]	424968	289414	724075	157304	1.11216e+06	716349	915396	48100.9	860146	689968	115758	378298	704215	64753.6	561702	589428	430141	121105	162742	445406	637663	261496	468963	3.36549e+06	283369	106563	256034	888086	311370	1.48578e+07	110055	54612.4	373747	112808	678831	214249	334382	188668	639309	145649	612504
P32119	3	3	10.2615	0.920578	1.84483	B-ALL	Control	Peroxiredoxin-2 OS=Homo sapiens GN=PRDX2 PE=1 SV=5 - [PRDX2_HUMAN]	658428	2.50584e+06	460799	2.51961e+06	1.3604e+06	958347	534539	417448	2.06443e+06	832576	2.44617e+06	274731	2.16869e+06	398890	300453	677033	527424	2.0979e+06	7.12731e+06	3.00468e+06	994459	125281	82752.5	2.15968e+06	5.36527e+06	148682	2.81347e+06	27045.1	1.86842e+06	1.15031e+06	172959	2.55336e+06	3.24841e+06	5.0398e+06	203750	3.0316e+06	518078	1.63355e+06	406854	2.33294e+06	749219
O43866	14	13	89.8468	0.937106	1.10469	B-ALL	Control	CD5 antigen-like OS=Homo sapiens GN=CD5L PE=1 SV=1 - [CD5L_HUMAN]	1.96083e+08	1.84123e+08	8.05738e+07	3.54056e+08	1.26159e+08	1.61124e+08	1.31388e+08	1.89288e+08	1.73815e+08	1.63342e+08	3.48042e+08	6.99255e+07	1.74248e+08	1.64636e+08	6.80321e+07	1.38935e+08	1.26883e+08	3.25017e+08	1.17084e+08	1.85719e+08	3.30788e+07	2.90786e+08	3.10444e+08	2.3407e+08	9.34791e+07	3.25569e+08	1.99516e+08	3.33207e+08	2.17448e+08	3.90365e+07	3.39242e+08	2.18507e+08	1.8406e+08	8.81822e+07	2.62992e+08	3.57007e+07	1.54286e+08	1.20029e+08	7.11413e+07	3.27824e+08	6.94802e+07
P01591	10	10	48.8682	0.941944	1.38394	B-ALL	Control	Immunoglobulin J chain OS=Homo sapiens GN=JCHAIN PE=1 SV=4 - [IGJ_HUMAN]	2.54198e+08	1.73635e+08	5.9581e+07	2.33311e+08	1.57495e+08	7.2381e+07	1.41024e+08	1.98852e+08	1.4887e+08	6.96671e+07	2.26715e+08	5.14196e+07	1.42002e+08	1.83603e+08	4.75376e+07	5.88072e+07	1.20129e+08	2.05011e+08	5.43425e+07	1.52418e+08	2.62218e+07	2.24812e+08	2.34135e+08	5.19354e+08	4.39052e+07	2.3728e+08	1.49723e+08	2.50469e+08	5.10816e+08	1.73006e+07	2.31921e+08	4.89529e+08	1.39306e+08	3.72108e+07	1.89924e+08	1.2405e+07	2.00013e+08	1.13192e+08	5.2606e+07	2.16026e+08	8.67379e+07
Q06033	28	28	170.142	0.942688	1.19414	B-ALL	Control	Inter-alpha-trypsin inhibitor heavy chain H3 OS=Homo sapiens GN=ITIH3 PE=1 SV=2 - [ITIH3_HUMAN]	2.79123e+08	2.65948e+08	2.13858e+08	3.58344e+08	3.01586e+08	1.71385e+08	2.8516e+08	2.66196e+08	2.51926e+08	1.71428e+08	3.55062e+08	2.11482e+08	2.40546e+08	2.4695e+08	2.11676e+08	1.5075e+08	2.76316e+08	3.3302e+08	3.10566e+08	4.02861e+08	4.31376e+07	2.45513e+08	2.54622e+08	6.29539e+08	2.76862e+08	2.63175e+08	3.971e+08	2.61745e+08	5.92428e+08	5.49531e+07	2.70545e+08	5.46307e+08	3.83503e+08	2.6262e+08	2.32564e+08	5.39848e+07	2.19625e+08	1.73371e+08	1.88822e+08	3.31795e+08	1.66094e+08
P01833	3	3	9.96686	0.94887	2.97219	B-ALL	Control	Polymeric immunoglobulin receptor OS=Homo sapiens GN=PIGR PE=1 SV=4 - [PIGR_HUMAN]	385226	446612	162743	243786	1.18089e+06	520575	739212	533862	589377	228955	493073	248029	494050	353247	332006	288215	477362	393331	16320.6	433064	985401	2.9148e+06	3.70198e+06	577325	33321.4	3.71937e+06	242964	4.22395e+06	193605	18482.4	2.70069e+06	288298	568443	69748.2	3.34653e+06	71819.9	303111	291144	143691	225724	650356
P07195	2	2	4.93608	0.953653	1.10671	B-ALL	Control	L-lactate dehydrogenase B chain OS=Homo sapiens GN=LDHB PE=1 SV=2 - [LDHB_HUMAN]	1.50564e+06	2.76992e+06	1.52629e+06	1.20548e+06	756658	712799	1.16061e+06	1.05089e+06	1.78092e+06	529151	1.36235e+06	1.49966e+06	2.42251e+06	1.1184e+06	1.38572e+06	483570	732266	1.14951e+06	1.38719e+06	1.91358e+06	197437	2.94206e+06	1.08818e+06	1.61033e+06	1.08432e+06	3.03718e+06	2.00838e+06	914607	951850	424604	873497	1.08879e+06	1.68444e+06	1.19605e+06	2.89471e+06	325706	1.18469e+06	1.8057e+06	1.34761e+06	1.11617e+06	416718
A6NNT2	1	1	1.58617	0.960428	1.29591	Control	B-ALL	Uncharacterized protein C16orf96 OS=Homo sapiens GN=C16orf96 PE=4 SV=3 - [CP096_HUMAN]	862590	29762.8	65071.2	54806.6	57525.8	16426.7	43048.2	975899	38214.9	8046.08	30578	65418.5	67896.6	747596	70045.8	14954.3	61096.9	51430.1	9679.4	31346	78848.6	424412	279469	50988.2	5538.89	354489	46161.8	362814	86567.4	29780.6	304167	34121.3	33802.8	10357.1	335943	37444.7	678720	19402.3	57453.4	50746.1	31681.5
Q03591	4	4	19.6788	0.963422	1.21951	B-ALL	Control	Complement factor H-related protein 1 OS=Homo sapiens GN=CFHR1 PE=1 SV=2 - [FHR1_HUMAN]	1.88042e+07	1.34391e+07	1.44697e+07	1.62731e+07	2.54181e+07	1.10989e+07	2.29428e+07	1.72374e+07	1.30165e+07	1.04367e+07	1.60601e+07	1.25605e+07	1.33736e+07	1.52329e+07	1.1391e+07	8.41019e+06	2.40135e+07	1.46022e+07	2.80717e+07	1.4447e+07	4.56828e+06	1.39875e+07	1.56343e+07	4.68895e+07	2.19008e+07	1.41036e+07	1.33554e+07	1.50802e+07	2.98775e+07	3.41226e+06	1.52032e+07	5.20566e+07	1.29978e+07	2.21843e+07	1.16761e+07	4.5284e+06	1.47959e+07	8.76087e+06	1.27758e+07	1.50675e+07	1.39987e+07
P04211	2	2	4.48675	0.9665	2.48727	B-ALL	Control	Ig lambda chain V region 4A OS=Homo sapiens PE=4 SV=1 - [LV001_HUMAN]	2.56735e+07	1.40631e+07	5.08189e+06	1.42639e+07	1.34349e+07	4.67202e+06	1.23125e+07	2.11958e+07	1.18111e+07	4.44437e+06	1.26828e+07	4.53664e+06	1.25714e+07	1.7826e+07	4.17277e+06	3.59735e+06	9.62865e+06	1.13685e+07	4.42741e+06	9.6789e+06	181004	2.21832e+07	2.1078e+07	1.21047e+08	3.2977e+06	2.40435e+07	9.94565e+06	2.14352e+07	1.15414e+08	1.91842e+06	2.07149e+07	9.8887e+07	9.19127e+06	2.76951e+06	1.91346e+07	407453	2.0201e+07	9.16768e+06	4.48697e+06	1.32071e+07	7.39909e+06
P41222	3	3	7.28199	0.98455	1.05021	Control	B-ALL	Prostaglandin-H2 D-isomerase OS=Homo sapiens GN=PTGDS PE=1 SV=1 - [PTGDS_HUMAN]	2.92647e+06	5.21738e+06	2.08662e+06	3.06977e+06	9.3014e+06	5.0459e+06	8.3655e+06	2.19069e+06	3.99979e+06	4.38157e+06	3.0153e+06	1.89413e+06	3.73922e+06	1.59828e+06	1.78273e+06	3.95031e+06	8.13612e+06	2.57329e+06	5.96402e+06	5.14489e+06	7.0075e+06	2.72846e+06	4.86434e+06	4.7379e+06	4.37944e+06	3.07472e+06	4.38799e+06	3.94864e+06	2.28667e+06	1.18872e+06	3.2217e+06	3.04263e+06	4.69821e+06	4.67598e+06	3.25875e+06	1.161e+06	2.30267e+06	3.40119e+06	1.84234e+06	2.84234e+06	5.12261e+06
P61769	7	7	21.776	0.995864	1.19331	B-ALL	Control	Beta-2-microglobulin OS=Homo sapiens GN=B2M PE=1 SV=1 - [B2MG_HUMAN]	9.32484e+06	9.51231e+06	1.26394e+07	1.142e+07	5.41188e+06	1.44002e+07	3.37696e+06	1.14814e+07	1.0835e+07	1.33926e+07	1.13185e+07	1.17362e+07	9.76718e+06	9.29612e+06	1.20203e+07	1.26273e+07	7.21436e+06	1.03199e+07	2.35551e+07	2.63992e+07	4.81296e+06	8.54983e+06	9.05078e+06	3.51509e+06	1.28784e+07	8.91261e+06	2.50392e+07	1.05936e+07	8.51252e+06	3.65263e+06	8.718e+06	8.03164e+06	2.81606e+07	2.04724e+07	8.1389e+06	3.075e+06	7.33716e+06	6.20104e+06	1.11598e+07	1.05739e+07	2.98051e+06
P17861	1	1	2.13833	0.998764	1.33622	B-ALL	Control	X-box-binding protein 1 OS=Homo sapiens GN=XBP1 PE=1 SV=2 - [XBP1_HUMAN]	0	0	0	2687.35	0	0	0	0	0	4531.86	0	0	0	0	0	58971.2	5016.1	0	0	0	0	0	0	0	0	0	5085.27	0	0	84134.5	0	0	2134.97	0	3792.78	0	0	0	0	2488.24	0
[truncated: 31 more columns]
