# Supplementary material for: A comparative proteomic study of plasma in Colombian childhood acute lymphoblastic leukemia
Source: PLoS One. 2019 Aug 22;14(8):e0221509. doi: 10.1371/journal.pone.0221509 (PMC6705836; doi:10.1371/journal.pone.0221509)
Supplement: S2 Table — (XLSX) [file pone.0221509.s002.xlsx]

## Sheet: S2 Rename
Table S2: Quantification results using Progenesis QI: Normalized intensities by peptides																					Normalized abundance
Feature	Retention time (min)	Charge	m/z	Measured mass	Mass error (u)	Mass error (ppm)	Score	Sequence	Modifications	Accession	All accessions (for this sequence)	Grouped accessions (for this sequence)	Shared accessions (for this sequence)	Description	Use in quantitation	Max fold change	Highest mean condition	Lowest mean condition	Anova	Maximum CV	Control1_Run1	Control2_Run1	Control3_Run1	Control4_Run1	Control6_Run1	Control5_Run1	Control6_Run2	Control1_Run2	Control2_Run2	Control5_Run2	Control4_Run2	Control3_Run2	Control2_Run3	Control1_Run3	Control3_Run3	Control5_Run3	Control6_Run3	Control4_Run3	B-ALL5_Run1	B-ALL1_Run1	B-ALL2_Run1	B-ALL4_Run1	B-ALL3_Run1	B-ALL6_Run1	B-ALL5_Run2	B-ALL4_Run2	B-ALL1_Run2	B-ALL3_Run2	B-ALL6_Run2
580	11.0701	2	475.751	949.487	-0.000288563	-0.303915	2.38148	FVTQAEGAK		P04114	P04114			Apolipoprotein B-100 OS=Homo sapiens GN=APOB PE=1 SV=2 - [APOB_HUMAN]	True	1.26399	B-ALL	Control	0.462093	104.76	7.51641e+06	1.29279e+08	1.82942e+07	7.39297e+06	1.08554e+08	6.55589e+07	8.97937e+07	1.20098e+07	5.45342e+07	4.81722e+07	5.4091e+06	3.46778e+07	5.98484e+07	941658	1.83488e+07	2.06212e+07	2.72882e+07	978391	2.97174e+07	4.27707e+07	8682.31	1.15496e+08	1.31339e+08	65943.1	1.30625e+07	1.61807e+08	3.86547e+07	1.15263e+08	673490
13930	10.9152	2	475.751	949.487	-1.85443e-05	-0.0195309	2.28309	FVTQAEGAK		P04114	P04114			Apolipoprotein B-100 OS=Homo sapiens GN=APOB PE=1 SV=2 - [APOB_HUMAN]	True	3.85524	Control	B-ALL	0.427986	287.276	810.619	21267	3886.88	446.507	87594.5	76952.2	1.68175e+06	19327.4	1920.64	13776.8	0	17709.9	4405.36	2407.54	6013.8	4822.04	749200	0	10242.4	14677.8	0	481944	4684.59	33172.7	5402.93	41971	28702	0	36676.7
826	14.2937	2	374.705	747.394	-0.000451099	-0.603562	1.50886	MLETVR		P04114	P04114			Apolipoprotein B-100 OS=Homo sapiens GN=APOB PE=1 SV=2 - [APOB_HUMAN]	True	1.60355	B-ALL	Control	0.253741	108.774	1.16949e+07	3.69083e+07	2.10638e+07	7.71973e+06	3.48342e+07	3.29725e+07	3.00359e+07	1.39479e+07	2.44876e+07	2.88368e+07	4.81167e+06	2.24772e+07	2.76545e+07	3.38949e+06	1.91503e+07	1.94792e+07	1.73492e+07	1.85739e+06	2.29453e+07	1.86545e+07	2.4999e+06	7.94372e+07	7.87385e+07	74186.6	1.55928e+07	9.3256e+07	1.86523e+07	7.67086e+07	3.81613e+06
13636	18.1414	2	374.703	747.392	-0.0025301	-3.38523	1.64835	MLETVR		P04114	P04114			Apolipoprotein B-100 OS=Homo sapiens GN=APOB PE=1 SV=2 - [APOB_HUMAN]	True	2.52592	Control	B-ALL	0.0137052	112.157	1.39256e+06	5.4822e+06	7.74717e+06	2.53074e+06	4.62469e+06	350651	5.66727e+06	2.75548e+06	1.03053e+07	344390	3.54318e+06	5.2546e+06	8.7622e+06	6.93759e+06	7.2257e+06	146288	7.82233e+06	4.3898e+06	410666	684193	7.55033e+06	1.34708e+06	1.74476e+06	4318.63	535863	3.26482e+06	522637	3.55498e+06	185076
829	28.82	2	440.721	879.427	-0.000403331	-0.45863	1.6168	EIFNMAR		P04114	P04114			Apolipoprotein B-100 OS=Homo sapiens GN=APOB PE=1 SV=2 - [APOB_HUMAN]	True	1.32534	B-ALL	Control	0.104483	111.061	2.73485e+07	2.9863e+07	2.80325e+07	3.15568e+07	3.46616e+07	1.01855e+07	3.40862e+07	2.56477e+07	2.79559e+07	9.95808e+06	2.83653e+07	2.37363e+07	2.84273e+07	1.94558e+07	2.24918e+07	9.72976e+06	3.54127e+07	2.7369e+07	5.88764e+06	6.91601e+06	259340	6.93102e+07	9.43042e+07	2.74993e+07	4.85105e+06	7.66319e+07	6.43812e+06	9.37689e+07	2.04631e+07
42738	30.9401	2	440.721	879.427	-0.000686502	-0.780623	1.64019	EIFNMAR		P04114	P04114			Apolipoprotein B-100 OS=Homo sapiens GN=APOB PE=1 SV=2 - [APOB_HUMAN]	True	1.74965	B-ALL	Control	0.317117	202.757	53458.7	46509.6	28217.9	52192.9	84743.6	9265.61	110517	42956.8	28246.9	15818.7	48299.5	9138.57	66882.3	47649.1	17291.5	10602.4	191316	30556.2	18670	17960.7	521215	25843.3	5669.76	6645.04	15897.2	20748.1	15967.1	55504.4	27574.8
62317	29.5445	2	440.721	879.427	-0.000552765	-0.628551	1.85444	EIFNMAR		P04114	P04114			Apolipoprotein B-100 OS=Homo sapiens GN=APOB PE=1 SV=2 - [APOB_HUMAN]	True	13.2685	B-ALL	Control	0.165049	385.707	13293.1	0	0	0	254.816	0	0	0	0	3417.55	0	3546.11	0	0	0	0	0	10192	0	3968.79	3234.6	0	5439.7	0	4158.33	0	0	315.596	0
189724	82.4837	2	440.721	879.427	-0.000634198	-0.721149	1.5754	EIFNMAR		P04114	P04114			Apolipoprotein B-100 OS=Homo sapiens GN=APOB PE=1 SV=2 - [APOB_HUMAN]	True	23.5944	Control	B-ALL	0.213284	389.581	174110	1722.99	1325.97	2289.7	1664.34	664.595	1250.73	876.745	1438.02	212.746	535.107	278.894	695.217	0	168.707	0	1289.84	177.485	401.367	207.738	0	330.66	751.899	1470.9	211.615	816.993	0	511.711	273.74
839	19.8017	2	364.221	726.427	-0.000779343	-1.07284	1.79226	LAIPEGK		P04114	P04114			Apolipoprotein B-100 OS=Homo sapiens GN=APOB PE=1 SV=2 - [APOB_HUMAN]	True	1.03934	Control	B-ALL	0.0924049	89.5868	4.93678e+07	4.52646e+07	5.19833e+07	4.40403e+07	3.88293e+07	2.45558e+07	3.47798e+07	3.87755e+07	3.46825e+07	2.29138e+07	3.84637e+07	3.62729e+07	3.48599e+07	3.91837e+07	3.7238e+07	2.06225e+07	3.52894e+07	3.63901e+07	2.96619e+07	1.64043e+07	3.87061e+06	7.15516e+07	8.58176e+07	1.70873e+07	2.11388e+07	7.46582e+07	1.37331e+07	8.63113e+07	1.99048e+07
19118	21.31	2	364.221	726.427	-0.000625585	-0.86118	1.53176	LAIPEGK		P04114	P04114			Apolipoprotein B-100 OS=Homo sapiens GN=APOB PE=1 SV=2 - [APOB_HUMAN]	True	5.03077	B-ALL	Control	0.105382	230.804	11385.7	105327	3927.98	16954.8	512229	102429	231463	11509.6	17821.1	86444.3	0	5265.38	41.7552	0	18647.1	83273.9	233666	0	148648	55478.7	43.526	134596	91090.9	0	102079	96796.6	122510	90673.7	12137.4
26015	22.8268	2	364.222	726.429	0.00156652	2.15647	1.83009	LAIPEGK		P04114	P04114			Apolipoprotein B-100 OS=Homo sapiens GN=APOB PE=1 SV=2 - [APOB_HUMAN]	True	9.92279	B-ALL	Control	0.661522	226.439	0	0	1362.37	172087	0	0	0	54539	0	0	244903	0	7269.87	34029.1	0	0	0	196153	0	0	3.22136e+06	0	0	1.88773e+06	0	0	0	1600.23	1.38384e+06
913	10.5296	3	445.224	1332.65	-0.000507355	-0.380711	3.41683	VRESDEETQIK		P04114	P04114			Apolipoprotein B-100 OS=Homo sapiens GN=APOB PE=1 SV=2 - [APOB_HUMAN]	True	1.22159	B-ALL	Control	0.0347877	133.791	3.05877e+07	4.91582e+07	2.93861e+07	3.62173e+07	5.86448e+07	9.5544e+06	6.06747e+07	3.12809e+07	4.09955e+07	7.42797e+06	3.33985e+07	2.31897e+07	4.07109e+07	1.93612e+07	2.51518e+07	8.03807e+06	5.71786e+07	2.51512e+07	3.91673e+06	7.06433e+06	8564.19	8.97132e+07	1.2103e+08	42948.3	3.94276e+06	9.35481e+07	7.07757e+06	1.34016e+08	2.22282e+07
1951	10.5155	2	667.333	1332.65	-0.000748347	-0.561547	3.60532	VRESDEETQIK		P04114	P04114			Apolipoprotein B-100 OS=Homo sapiens GN=APOB PE=1 SV=2 - [APOB_HUMAN]	True	1.2878	B-ALL	Control	0.0437388	133.406	2.07346e+07	3.5036e+07	1.85476e+07	2.22706e+07	4.47333e+07	6.20319e+06	4.37431e+07	2.26955e+07	2.82158e+07	5.17257e+06	2.35408e+07	1.72271e+07	2.95591e+07	1.40009e+07	1.77609e+07	6.05094e+06	3.82971e+07	1.67601e+07	3.30355e+06	4.50282e+06	208.823	6.5621e+07	8.86986e+07	2556.52	3.11991e+06	7.29124e+07	4.62052e+06	9.93327e+07	1.65698e+07
937	27.727	2	371.234	740.454	-0.000355768	-0.480472	1.51645	GVISIPR		P04114	P04114			Apolipoprotein B-100 OS=Homo sapiens GN=APOB PE=1 SV=2 - [APOB_HUMAN]	True	1.11156	B-ALL	Control	0.116189	86.5986	2.56604e+07	2.55647e+07	2.34203e+07	2.35253e+07	2.51812e+07	1.61885e+07	2.24274e+07	2.12573e+07	2.09033e+07	1.58108e+07	2.18981e+07	1.96422e+07	2.21266e+07	2.44135e+07	1.90219e+07	1.29311e+07	2.20773e+07	2.12379e+07	1.56702e+07	1.09482e+07	259666	4.80933e+07	5.42194e+07	1.71009e+07	1.27464e+07	5.00603e+07	1.00859e+07	5.35024e+07	1.58396e+07
25242	30.0384	2	371.235	740.454	-2.19951e-05	-0.0297049	1.70174	GVISIPR		P04114	P04114			Apolipoprotein B-100 OS=Homo sapiens GN=APOB PE=1 SV=2 - [APOB_HUMAN]	True	66.5904	B-ALL	Control	0.843772	414.375	90.5545	7240.83	0	0	2250.1	111.766	0	0	4339.1	0	0	0	16462.4	0	0	3544.44	3962.92	188.173	0	22930.6	6863.13	0	0	0	0	1200.38	10980.2	0	39.0952
25903	30.6859	2	371.235	740.455	0.000266365	0.359732	1.71944	GVISIPR		P04114	P04114			Apolipoprotein B-100 OS=Homo sapiens GN=APOB PE=1 SV=2 - [APOB_HUMAN]	True	303.964	B-ALL	Control	0.5264	423.591	0	0	0	0	7070.25	0	0	0	0	0	0	0	0	2311.46	0	0	0	0	1766.37	0	2.84743e+06	0	0	0	2509.81	0	0	0	0
26939	29.0523	2	371.235	740.454	3.64774e-07	0.000492635	1.65966	GVISIPR		P04114	P04114			Apolipoprotein B-100 OS=Homo sapiens GN=APOB PE=1 SV=2 - [APOB_HUMAN]	True	283.852	B-ALL	Control	0.433717	423.519	0	5422.7	0	0	0	0	0	0	0	0	0	2061.77	0	0	5.22501	0	0	0	0	0	203.867	0	0	1786.28	0	0	1535.07	0	0
188612	77.5294	2	371.234	740.453	-0.00120299	-1.62466	1.69935	GVISIPR		P04114	P04114			Apolipoprotein B-100 OS=Homo sapiens GN=APOB PE=1 SV=2 - [APOB_HUMAN]	True	1.28531	B-ALL	Control	0.819694	99.0812	14659	14978.9	11222.6	11943.5	17194.6	12771.5	24161.7	14849.3	26842.1	14681.1	14918.9	14190.8	18242.9	7385.11	12401	7893.29	9798.7	11696.1	21365.5	6695.7	11217.7	15405.4	20036.2	14244.1	15800.6	20113.4	28162.4	20998.3	9354.16
971	22.4282	3	436.223	1305.65	-0.000294597	-0.225633	3.02947	IISDYHQQFR		P04114	P04114			Apolipoprotein B-100 OS=Homo sapiens GN=APOB PE=1 SV=2 - [APOB_HUMAN]	True	1.14446	Control	B-ALL	0.10201	65.4216	4.91351e+07	3.806e+07	3.93377e+07	4.62462e+07	3.82403e+07	1.9253e+07	4.02118e+07	4.50333e+07	3.72938e+07	1.85436e+07	4.22329e+07	2.91376e+07	3.34249e+07	4.40073e+07	3.46091e+07	1.49125e+07	3.93148e+07	3.80841e+07	2.8169e+07	1.49446e+07	350933	5.25162e+07	5.58642e+07	3.79601e+07	2.2341e+07	5.91645e+07	1.43594e+07	6.07094e+07	4.03759e+07
2602	22.4282	2	653.831	1305.65	-2.85267e-05	-0.0218487	3.11117	IISDYHQQFR		P04114	P04114			Apolipoprotein B-100 OS=Homo sapiens GN=APOB PE=1 SV=2 - [APOB_HUMAN]	True	1.0736	B-ALL	Control	0.116004	85.4953	2.14475e+07	2.20447e+07	1.7916e+07	2.01244e+07	2.12005e+07	1.26011e+07	2.18106e+07	2.0205e+07	2.05204e+07	1.22594e+07	1.89678e+07	1.48402e+07	1.9818e+07	1.86672e+07	1.72762e+07	9.44924e+06	1.97074e+07	1.54483e+07	1.06819e+07	8.2546e+06	364655	3.97348e+07	4.12286e+07	1.86485e+07	9.14599e+06	4.34879e+07	8.15211e+06	4.55458e+07	1.68827e+07
26391	23.1345	3	436.223	1305.65	-0.000364106	-0.27887	3.19163	IISDYHQQFR		P04114	P04114			Apolipoprotein B-100 OS=Homo sapiens GN=APOB PE=1 SV=2 - [APOB_HUMAN]	True	10.9705	B-ALL	Control	0.239138	336.086	64264.2	80756.1	17428.8	41180.7	15523.9	18411.2	9888.51	0	30247.3	19313.2	43813.5	33415.7	25401.3	17156.8	14579.9	20352.3	47061	32482.6	73878.4	16547.4	709507	19039.1	9649.92	4790.03	43155.4	23276.3	23888.2	31131.1	1325.64
29224	23.6065	3	436.223	1305.65	0.000872714	0.668415	2.8248	IISDYHQQFR		P04114	P04114			Apolipoprotein B-100 OS=Homo sapiens GN=APOB PE=1 SV=2 - [APOB_HUMAN]	True	27.3175	B-ALL	Control	0.143324	332.684	0	0	16654.8	11924.4	34539.1	17596.2	0	12723.3	0	31800.5	0	454.78	38243.1	7945.16	8442.54	9239.53	9916.76	8533.24	15170.3	4407.58	1.08353e+06	38718.7	4131.07	0	25157.6	19117.3	5631.65	13728.2	690.919
1020	17.7354	2	365.726	729.438	-0.000988251	-1.35481	1.61071	LVTELR		P04114	P04114			Apolipoprotein B-100 OS=Homo sapiens GN=APOB PE=1 SV=2 - [APOB_HUMAN]	True	1.02977	B-ALL	Control	0.0764856	98.4372	5.89992e+07	5.67521e+07	5.24702e+07	5.76181e+07	4.59122e+07	2.44851e+07	4.55536e+07	4.84763e+07	4.93062e+07	2.29251e+07	4.67118e+07	4.14165e+07	4.87287e+07	4.44893e+07	3.91987e+07	1.79494e+07	4.71331e+07	4.22016e+07	1.46995e+07	1.54294e+07	1.37195e+06	8.9719e+07	1.15209e+08	3.34706e+07	1.13379e+07	9.78205e+07	1.53356e+07	1.16887e+08	4.2183e+07
80020	22.3419	2	365.727	729.439	0.000166047	0.227636	1.66768	LVTELR		P04114	P04114			Apolipoprotein B-100 OS=Homo sapiens GN=APOB PE=1 SV=2 - [APOB_HUMAN]	True	890.544	B-ALL	Control	0.207761	410.779	0	0	0	0	0	141.512	0	0	0	0	0	0	0	526.46	0	0	0	0	0	0	576832	0	0	196.11	0	0	0	3652.06	0
1044	37.7166	2	523.306	1044.6	0.000117472	0.112456	2.14465	IPSVQINFK		P04114	P04114			Apolipoprotein B-100 OS=Homo sapiens GN=APOB PE=1 SV=2 - [APOB_HUMAN]	True	1.06877	B-ALL	Control	0.0682943	103.866	5.20868e+07	4.57504e+07	5.10427e+07	4.89876e+07	4.24959e+07	2.27731e+07	4.24501e+07	4.76844e+07	4.25632e+07	2.11381e+07	4.33017e+07	4.34583e+07	4.45915e+07	4.31188e+07	4.19978e+07	1.88153e+07	4.4879e+07	4.19809e+07	1.02101e+07	1.26657e+07	18858.5	8.97104e+07	1.11587e+08	3.67027e+07	8.32126e+06	1.03982e+08	1.33789e+07	1.15337e+08	2.93826e+07
1053	33.227	3	386.208	1155.6	-0.00113495	-0.982126	3.56686	SPAFTDLHLR		P04114	P04114			Apolipoprotein B-100 OS=Homo sapiens GN=APOB PE=1 SV=2 - [APOB_HUMAN]	True	1.12893	B-ALL	Control	0.119896	87.6749	3.34406e+07	2.81633e+07	2.65885e+07	2.78557e+07	2.28171e+07	2.56874e+07	2.19495e+07	2.86538e+07	2.40632e+07	2.39449e+07	2.60411e+07	2.41689e+07	2.48945e+07	2.55979e+07	2.44005e+07	2.11263e+07	2.14117e+07	2.50645e+07	1.68032e+07	1.65055e+07	127847	5.88582e+07	5.96156e+07	1.96097e+07	1.39094e+07	6.18635e+07	1.59358e+07	6.57466e+07	1.69898e+07
2071	33.2433	2	578.808	1155.6	-0.00208278	-1.80233	3.01519	SPAFTDLHLR		P04114	P04114			Apolipoprotein B-100 OS=Homo sapiens GN=APOB PE=1 SV=2 - [APOB_HUMAN]	True	1.15935	B-ALL	Control	0.768167	59.0763	3.01123e+07	2.79165e+07	2.27153e+07	2.27228e+07	1.94339e+07	2.5096e+07	1.85552e+07	2.63294e+07	2.23056e+07	2.39053e+07	2.18188e+07	2.0713e+07	2.31699e+07	2.39477e+07	2.0969e+07	2.05549e+07	1.8261e+07	2.16772e+07	2.09903e+07	1.60388e+07	1.87689e+07	4.40398e+07	4.30484e+07	2.03283e+07	1.53666e+07	4.84881e+07	1.51761e+07	5.05778e+07	1.90246e+07
25024	34.2835	2	578.808	1155.6	-0.0018868	-1.63274	3.08435	SPAFTDLHLR		P04114	P04114			Apolipoprotein B-100 OS=Homo sapiens GN=APOB PE=1 SV=2 - [APOB_HUMAN]	True	2.19161	B-ALL	Control	0.717649	162.3	449274	649804	352559	450958	720355	418239	899225	470645	621329	462441	532328	550639	354587	474299	334004	281438	734057	420944	755527	297767	4.99605e+06	278841	149501	618367	792611	283632	385407	204350	1.02602e+06
293205	81.1778	3	386.208	1155.6	-0.00128375	-1.11089	2.56467	SPAFTDLHLR		P04114	P04114			Apolipoprotein B-100 OS=Homo sapiens GN=APOB PE=1 SV=2 - [APOB_HUMAN]	True	11.0118	Control	B-ALL	0.0843401	233.484	2139.56	2408.43	391.363	621.387	850.297	0	192.419	243.639	639.977	368.564	30087.1	2078.06	222.354	0	893.17	0	1085.76	23151.4	2.4446	620.47	0	652.033	1621.13	104.61	0	515.385	360.395	255.372	551.443
363396	81.7662	3	386.208	1155.6	-0.00181487	-1.57049	3.20625	SPAFTDLHLR		P04114	P04114			Apolipoprotein B-100 OS=Homo sapiens GN=APOB PE=1 SV=2 - [APOB_HUMAN]	True	4.25504	Control	B-ALL	0.118268	374.728	26085.5	572.074	235.636	165.878	0	156.116	39.2831	475.436	257.66	124.899	43.5827	202.118	539.442	0	222.542	0	210.307	0	0	0	0	43.741	1548.67	0	546.197	902.594	0	1534.97	0
394061	83.3518	2	578.809	1155.6	-0.000459307	-0.397461	2.39607	SPAFTDLHLR		P04114	P04114			Apolipoprotein B-100 OS=Homo sapiens GN=APOB PE=1 SV=2 - [APOB_HUMAN]	True	1.54723	Control	B-ALL	0.656499	219.229	2098.34	91720.3	5822.2	5713.7	7431.97	2571.56	1636.29	3218.76	7005.64	2722.47	3386.45	5023.64	7948.03	2937.7	2069.92	6154.67	9502.99	2749.45	3078.96	2992.58	2617.6	6475.73	14800.2	6231.54	2829.07	13328	7860.04	7114.67	2993.4
402817	80.8354	3	386.208	1155.6	-0.000564439	-0.488436	2.77919	SPAFTDLHLR		P04114	P04114			Apolipoprotein B-100 OS=Homo sapiens GN=APOB PE=1 SV=2 - [APOB_HUMAN]	True	7.44541	Control	B-ALL	0.160568	287.493	1924	622.555	1979.84	2024.47	0	1190.59	0	317.975	1454.29	26235.5	652.407	660.857	46.923	241.631	507.971	0	108.562	0	544.217	239.771	0	0	359.554	0	403.553	172.55	607.767	813.813	227.533
491561	78.9643	3	386.209	1155.61	0.00260491	2.25416	2.84515	SPAFTDLHLR		P04114	P04114			Apolipoprotein B-100 OS=Homo sapiens GN=APOB PE=1 SV=2 - [APOB_HUMAN]	True	2.5332	Control	B-ALL	0.046481	231.335	920.584	743.403	763.561	359.975	532.462	107.286	367.704	12686.5	953.057	288.04	320.835	1018.63	833.191	105.105	427.918	1086.42	547.014	292.372	130.607	439.269	0	586.119	1118.63	417.396	439.106	1134.79	275.391	1972.98	281.675
1073	30.355	4	426.223	1700.86	-0.00100624	-0.591603	3.98705	ATLYALSHAVNNYHK		P04114	P04114			Apolipoprotein B-100 OS=Homo sapiens GN=APOB PE=1 SV=2 - [APOB_HUMAN]	True	1.28158	B-ALL	Control	0.378286	82.1423	3.85231e+07	3.8184e+07	4.28879e+07	3.93721e+07	3.0378e+07	3.50711e+07	3.6029e+07	3.26419e+07	3.26854e+07	3.04604e+07	4.14092e+07	3.54629e+07	3.54931e+07	2.89524e+07	3.15654e+07	2.79226e+07	3.6132e+07	3.7459e+07	2.61012e+07	1.88642e+07	6.27374e+06	9.45704e+07	9.6764e+07	3.6231e+07	2.03378e+07	9.59922e+07	1.91317e+07	9.43489e+07	3.91537e+07
1207	30.355	3	567.962	1700.86	0.000162744	0.0956832	4.52456	ATLYALSHAVNNYHK		P04114	P04114			Apolipoprotein B-100 OS=Homo sapiens GN=APOB PE=1 SV=2 - [APOB_HUMAN]	True	1.26314	B-ALL	Control	0.246625	83.8659	5.32639e+07	5.27388e+07	5.22379e+07	4.74131e+07	4.09033e+07	4.50731e+07	4.60048e+07	4.94471e+07	4.46936e+07	3.84405e+07	5.05199e+07	4.38002e+07	4.72652e+07	4.15698e+07	4.04402e+07	3.6047e+07	4.70918e+07	5.11539e+07	3.86629e+07	2.42442e+07	2.68692e+06	1.19754e+08	1.25677e+08	4.55125e+07	2.69276e+07	1.31166e+08	2.57139e+07	1.09345e+08	4.48651e+07
11693	30.3602	2	851.439	1700.86	-0.000906187	-0.532781	6.15304	ATLYALSHAVNNYHK		P04114	P04114			Apolipoprotein B-100 OS=Homo sapiens GN=APOB PE=1 SV=2 - [APOB_HUMAN]	True	1.36771	B-ALL	Control	0.0764098	122.544	2.86278e+06	1.71689e+06	2.55099e+06	2.50926e+06	2.43585e+06	2.71065e+06	2.50048e+06	2.74015e+06	2.29398e+06	2.4544e+06	3.00776e+06	2.30704e+06	2.29084e+06	2.19487e+06	2.03121e+06	2.31581e+06	2.55068e+06	2.8838e+06	1.25082e+06	780964	32347.2	6.2536e+06	1.08762e+07	2.73195e+06	13610.4	8.75303e+06	829568	37924.9	2.14877e+06
31448	30.7019	2	851.439	1700.86	0.000585417	0.344188	6.13614	ATLYALSHAVNNYHK		P04114	P04114			Apolipoprotein B-100 OS=Homo sapiens GN=APOB PE=1 SV=2 - [APOB_HUMAN]	True	6.27304	B-ALL	Control	0.795162	208.12	3279.1	487628	182365	272721	179373	48265.2	258221	190949	57124.8	53278	218827	86686.4	593800	79312.7	166106	99291.5	87440.1	160223	1.0496e+06	274541	2.98505e+06	2.13356e+06	70273.3	126303	1.73588e+06	148270	102060	9.86335e+06	92459.4
314279	80.5319	4	426.222	1700.86	-0.00314996	-1.85198	---	ATLYALSHAVNNYHK		P04114	P04114			Apolipoprotein B-100 OS=Homo sapiens GN=APOB PE=1 SV=2 - [APOB_HUMAN]	True	2.11684	B-ALL	Control	0.0509234	375.831	3150.97	1072.51	1568.91	561.818	6139.56	1386.8	0	806.462	5587.65	1220.92	867.783	824.623	2158.59	1375.02	1093.3	0	4083.56	1042.94	1189.17	949.783	85.7713	268.519	62187	941.863	0	527.202	365.638	1264.21	0
336187	80.5266	3	567.962	1700.86	-0.000485865	-0.285658	3.05132	ATLYALSHAVNNYHK		P04114	P04114			Apolipoprotein B-100 OS=Homo sapiens GN=APOB PE=1 SV=2 - [APOB_HUMAN]	True	8.45654	B-ALL	Control	0.394208	413.431	0	1989.38	608.796	0	0	641.057	1481.42	548.557	0	0	1361.29	0	1961.52	2037	1616.56	4.87371	3682.91	789.069	283.908	224.15	166.87	0	137995	0	0	119.168	221.687	313.738	0
1129	23.4956	2	380.234	758.453	-0.000667989	-0.880725	1.87498	ALVDTLK		P04114	P04114			Apolipoprotein B-100 OS=Homo sapiens GN=APOB PE=1 SV=2 - [APOB_HUMAN]	True	1.19013	Control	B-ALL	0.0175211	102.769	3.74121e+07	4.20801e+07	3.72552e+07	3.48131e+07	5.04545e+07	2.7008e+07	5.09767e+07	3.06585e+07	3.18155e+07	2.57029e+07	2.99132e+07	3.20357e+07	3.45729e+07	1.7828e+07	3.04918e+07	2.18493e+07	4.02677e+07	2.71156e+07	2.38734e+07	1.86888e+07	235368	7.02219e+07	6.35136e+07	42049.6	1.75725e+07	7.23918e+07	1.60276e+07	6.77665e+07	0
1159	15.0113	2	366.218	730.422	-0.000684293	-0.936845	1.56539	TLQELK		P04114	P04114			Apolipoprotein B-100 OS=Homo sapiens GN=APOB PE=1 SV=2 - [APOB_HUMAN]	False	1.36062	B-ALL	Control	0.469528	139.864	1.72957e+07	1.47414e+07	7.06895e+06	1.42116e+07	7.51124e+07	3.59498e+06	7.67307e+07	1.5266e+07	1.35549e+07	3.58762e+06	1.41336e+07	6.35449e+06	1.28724e+07	1.28421e+07	6.60832e+06	2.83203e+06	6.4634e+07	1.24455e+07	2.9799e+06	4.83545e+06	125168	1.78258e+07	3.48685e+07	9.76101e+07	2.18195e+06	1.76724e+07	6.03368e+06	3.30526e+07	1.23803e+08
1171	22.6133	2	418.729	835.443	-0.000679843	-0.813751	1.61483	FLDSNIK		P04114	P04114			Apolipoprotein B-100 OS=Homo sapiens GN=APOB PE=1 SV=2 - [APOB_HUMAN]	True	1.13334	B-ALL	Control	0.14649	93.0875	2.62759e+07	3.92767e+07	2.22381e+07	2.40521e+07	3.14299e+07	1.1175e+07	2.50032e+07	2.20292e+07	2.975e+07	1.09163e+07	2.20716e+07	1.71316e+07	2.94332e+07	2.42061e+07	1.72273e+07	8.87246e+06	2.68485e+07	1.98747e+07	8.34253e+06	7.85339e+06	4.45216e+06	5.53712e+07	6.39909e+07	2.60658e+07	6.62467e+06	5.54865e+07	7.5966e+06	5.95177e+07	2.33231e+07
1181	28.2131	3	496.276	1485.8	-0.000365247	-0.245824	5.09255	HIQNIDIQHLAGK		P04114	P04114			Apolipoprotein B-100 OS=Homo sapiens GN=APOB PE=1 SV=2 - [APOB_HUMAN]	True	1.05465	B-ALL	Control	0.198224	80.6123	7.44595e+07	7.36557e+07	5.74799e+07	6.60994e+07	6.46458e+07	3.40421e+07	5.88059e+07	6.15727e+07	5.41612e+07	3.36092e+07	5.72171e+07	4.61815e+07	6.06798e+07	6.2481e+07	5.12572e+07	2.79323e+07	4.91382e+07	5.6149e+07	2.74233e+07	2.36774e+07	617668	1.009e+08	1.19832e+08	6.02466e+07	2.06923e+07	1.13642e+08	2.52753e+07	1.23557e+08	5.68304e+07
6650	28.2293	2	743.909	1485.8	-0.00219077	-1.47447	4.64383	HIQNIDIQHLAGK		P04114	P04114			Apolipoprotein B-100 OS=Homo sapiens GN=APOB PE=1 SV=2 - [APOB_HUMAN]	True	1.15646	B-ALL	Control	0.231852	90.9657	1.09828e+07	1.25466e+07	8.32232e+06	1.01916e+07	1.06199e+07	4.75432e+06	9.8497e+06	8.34442e+06	9.55512e+06	4.24848e+06	8.7266e+06	6.69454e+06	1.05906e+07	9.25319e+06	7.5639e+06	3.87664e+06	7.63627e+06	7.94454e+06	2.52638e+06	2.26856e+06	85911.7	1.85946e+07	2.12449e+07	8.15734e+06	2.01976e+06	2.08261e+07	2.18008e+06	2.23812e+07	8.4226e+06
15657	30.3602	3	496.276	1485.81	0.000436896	0.294046	4.92965	HIQNIDIQHLAGK		P04114	P04114			Apolipoprotein B-100 OS=Homo sapiens GN=APOB PE=1 SV=2 - [APOB_HUMAN]	True	2.68475	B-ALL	Control	0.810947	146.89	128601	218210	148365	190078	387985	160604	624192	86343.1	194732	195765	192181	159408	292462	123324	144810	142411	445816	97212.8	120992	85824.7	563859	605189	1.4617e+06	174394	88160	955367	152070	225266	327458
20456	30.9099	3	496.276	1485.8	-0.00043944	-0.295759	4.64836	HIQNIDIQHLAGK		P04114	P04114			Apolipoprotein B-100 OS=Homo sapiens GN=APOB PE=1 SV=2 - [APOB_HUMAN]	True	4.01054	B-ALL	Control	0.11613	351.927	17749.7	68654.3	168232	53922.1	46357.1	29952.3	68667.3	52519	27569.2	34728.2	52076.6	34290.8	72060.4	13026.6	125258	15969.8	105084	6194.13	0	47864.4	3.33587e+06	113105	27320.3	0	36993.7	57470.1	9265.58	76995.4	25328.3
63405	30.3602	2	743.91	1485.81	-0.000169039	-0.11377	4.47179	HIQNIDIQHLAGK		P04114	P04114			Apolipoprotein B-100 OS=Homo sapiens GN=APOB PE=1 SV=2 - [APOB_HUMAN]	True	26.0529	B-ALL	Control	0.208786	361.31	0	0	0	0	0	0	0	0	15475.3	552.696	0	0	127.277	0	0	0	1987.88	0	0	0	0	0	16192.4	0	0	11578	0	0	0
1219	38.4054	2	640.864	1279.71	-0.000760151	-0.594001	3.24834	TEVIPPLIENR		P04114	P04114			Apolipoprotein B-100 OS=Homo sapiens GN=APOB PE=1 SV=2 - [APOB_HUMAN]	True	1.13032	B-ALL	Control	0.275378	86.0559	9.06601e+07	8.96767e+07	7.38019e+07	7.29334e+07	8.49268e+07	4.84074e+07	8.80828e+07	7.94807e+07	7.05197e+07	4.97617e+07	7.5278e+07	6.78305e+07	7.85861e+07	7.09552e+07	6.38647e+07	3.97572e+07	8.43172e+07	6.55739e+07	3.82371e+07	4.14873e+07	1.28671e+07	1.62456e+08	1.76632e+08	5.79138e+07	2.97034e+07	1.73899e+08	3.8018e+07	1.87806e+08	4.74514e+07
1231	21.9394	3	443.921	1328.74	-0.000802982	-0.604318	3.08121	KLTISEQNIQR		P04114	P04114			Apolipoprotein B-100 OS=Homo sapiens GN=APOB PE=1 SV=2 - [APOB_HUMAN]	True	1.58767	Control	B-ALL	0.00896474	89.7409	4.78349e+07	3.7005e+07	4.49589e+07	4.32053e+07	3.8194e+07	2.30539e+07	3.83241e+07	4.3336e+07	3.24096e+07	2.10333e+07	4.08033e+07	4.01633e+07	3.54831e+07	3.83764e+07	3.70128e+07	1.8251e+07	3.59077e+07	3.70264e+07	2.16324e+07	1.67367e+07	44526.1	5.11651e+07	4.83039e+07	6.80406e+06	1.62333e+07	5.19704e+07	1.87069e+07	4.968e+07	3.94587e+06
2403	21.9474	2	665.377	1328.74	-0.000805882	-0.606501	3.9541	KLTISEQNIQR		P04114	P04114			Apolipoprotein B-100 OS=Homo sapiens GN=APOB PE=1 SV=2 - [APOB_HUMAN]	True	1.19563	Control	B-ALL	0.0439836	83.8687	3.63488e+07	3.27009e+07	3.60262e+07	3.44411e+07	3.16079e+07	2.00286e+07	2.89937e+07	3.20307e+07	2.87061e+07	1.95279e+07	3.3529e+07	3.15362e+07	3.0552e+07	2.89794e+07	2.92927e+07	1.6562e+07	2.82288e+07	2.89203e+07	1.54477e+07	1.24549e+07	54954.8	5.21887e+07	5.15778e+07	2.36007e+07	1.14033e+07	5.36852e+07	1.31871e+07	5.27564e+07	1.81343e+07
44686	22.7367	3	443.921	1328.74	-0.000209043	-0.157324	3.65563	KLTISEQNIQR		P04114	P04114			Apolipoprotein B-100 OS=Homo sapiens GN=APOB PE=1 SV=2 - [APOB_HUMAN]	True	2.66191	B-ALL	Control	0.838636	240.426	66801.1	48336.1	5148.35	40837.6	43633.8	236.588	66196.6	56609	29618.2	7557.22	83490.8	10271.5	23296.2	98089.8	23995.7	18079	82848	68516.6	8970.29	407.356	330878	25541.4	23284.6	83913.1	4594.18	32753	6251.05	45549.7	124459
47863	23.1659	3	443.921	1328.74	-0.000795361	-0.598583	3.73893	KLTISEQNIQR		P04114	P04114			Apolipoprotein B-100 OS=Homo sapiens GN=APOB PE=1 SV=2 - [APOB_HUMAN]	True	2.15356	B-ALL	Control	0.603495	196.479	114599	21095.2	0	56685.7	17783.4	172303	35291	14883.7	51540.4	172874	34524.8	32213.5	45290.2	28917	11514.6	10480.3	20687.8	15348.2	201394	61156.7	1132.12	66906.9	84357.5	22644.1	251883	19003.6	26140.2	7816.28	699.274
54958	24.2725	3	443.921	1328.74	0.000320208	0.240986	3.58721	KLTISEQNIQR		P04114	P04114			Apolipoprotein B-100 OS=Homo sapiens GN=APOB PE=1 SV=2 - [APOB_HUMAN]	True	8.63107	B-ALL	Control	0.417767	374.019	816.538	21979.1	0	508.122	0	6874.18	186.556	24010.5	11756.1	60087	8563.4	4148	0	7089.18	6922.49	6063.1	0	0	14405.8	8469.96	1.21828e+06	6185.96	7926.24	10288	7985.6	0	21713.2	6760.74	0
64785	22.7367	2	665.378	1328.74	-0.000327	-0.246097	3.24131	KLTISEQNIQR		P04114	P04114			Apolipoprotein B-100 OS=Homo sapiens GN=APOB PE=1 SV=2 - [APOB_HUMAN]	True	122.159	B-ALL	Control	0.0732232	423.853	1231.49	186.624	0	118.225	201.412	0	0	286.24	63.8406	0	139.605	0	1016.29	496.787	1075.7	0	1261.99	305.315	0	0	10.0428	0	0	11.5319	34.8988	0	0	0	193.625
79129	23.1592	2	665.377	1328.74	-0.000805049	-0.605873	3.32132	KLTISEQNIQR		P04114	P04114			Apolipoprotein B-100 OS=Homo sapiens GN=APOB PE=1 SV=2 - [APOB_HUMAN]	True	13.6863	B-ALL	Control	0.876835	424.264	0	17570.3	0	0	0	0	0	0	0	0	0	0	0	0	0	0	0	0	0	0	0	0	0	0	0	0	0	0	0
1265	14.9966	3	353.517	1057.53	-0.00127827	-1.20873	2.90145	VQGVEFSHR		P04114	P04114			Apolipoprotein B-100 OS=Homo sapiens GN=APOB PE=1 SV=2 - [APOB_HUMAN]	True	1.29964	B-ALL	Control	0.345997	81.5736	4.01767e+07	3.97084e+07	2.81367e+07	3.66194e+07	3.41094e+07	1.61431e+07	3.35124e+07	3.45574e+07	3.3926e+07	1.51586e+07	3.54336e+07	2.39914e+07	3.1754e+07	3.10733e+07	2.29422e+07	1.30636e+07	2.91683e+07	2.9428e+07	2.61237e+07	1.27042e+07	508688	7.328e+07	8.49759e+07	4.54835e+07	2.04832e+07	7.28165e+07	1.32224e+07	8.05095e+07	4.00995e+07
1858	15.0045	2	529.772	1057.53	-0.0010199	-0.964418	2.86231	VQGVEFSHR		P04114	P04114			Apolipoprotein B-100 OS=Homo sapiens GN=APOB PE=1 SV=2 - [APOB_HUMAN]	True	1.12617	B-ALL	Control	0.200118	90.3499	4.17871e+07	4.90294e+07	3.07923e+07	3.99992e+07	4.06716e+07	1.72416e+07	4.01289e+07	3.34836e+07	4.20114e+07	1.63959e+07	3.47402e+07	2.63276e+07	4.09467e+07	2.97508e+07	2.47812e+07	1.42421e+07	3.74313e+07	3.12108e+07	2.09301e+07	1.36666e+07	2.7731e+06	7.26601e+07	9.33054e+07	3.40806e+07	1.50442e+07	7.40747e+07	1.36062e+07	8.8686e+07	2.86673e+07
30468	17.3076	3	353.517	1057.53	-0.00101839	-0.96299	2.89241	VQGVEFSHR		P04114	P04114			Apolipoprotein B-100 OS=Homo sapiens GN=APOB PE=1 SV=2 - [APOB_HUMAN]	True	5.25404	B-ALL	Control	0.324691	238.536	49545.3	111162	27260.6	38504.6	92671.1	0	142920	24299.4	42254.7	4019.15	44483.4	19949.3	29267.8	37232.3	42778.7	29824.7	87067.7	29813	6300.68	21896.6	304773	32024.6	62816.5	38805.4	16683.3	55670.8	29249.1	42652.2	32455.4
35971	19.3162	3	353.517	1057.53	-0.000227805	-0.215412	2.51106	VQGVEFSHR		P04114	P04114			Apolipoprotein B-100 OS=Homo sapiens GN=APOB PE=1 SV=2 - [APOB_HUMAN]	True	179.145	B-ALL	Control	0.0466748	414.174	0	0	88.7742	2212.88	0	0	0	0	0	0	0	3787.17	0	0	0	0	0	3800.01	0	0	1.73167e+06	0	2200.85	0	0	6271.34	0	5561.45	14933.5
48509	19.2959	2	529.772	1057.53	-0.000285578	-0.270043	2.92391	VQGVEFSHR		P04114	P04114			Apolipoprotein B-100 OS=Homo sapiens GN=APOB PE=1 SV=2 - [APOB_HUMAN]	True	1.23865	Control	B-ALL	0.00563834	185.676	119974	281968	240313	192687	238820	63288.3	220137	246985	99266.1	63166.4	137715	129744	285875	142372	182151	29220.9	199299	191603	52237.7	15735.4	1.09168e+06	294634	160296	6773.65	27798.4	280071	33369.2	146877	14461.1
1363	26.203	2	547.769	1093.52	-6.72113e-06	-0.00614631	2.30301	VPQTDMTFR		P04114	P04114			Apolipoprotein B-100 OS=Homo sapiens GN=APOB PE=1 SV=2 - [APOB_HUMAN]	True	1.38898	B-ALL	Control	0.306867	104.029	5.82624e+07	6.93122e+07	5.22657e+07	3.40855e+07	7.20683e+07	1.24774e+07	6.71014e+07	4.59859e+07	5.94203e+07	1.24974e+07	3.09347e+07	4.00009e+07	5.52069e+07	4.04819e+07	4.05621e+07	1.20606e+07	6.76517e+07	2.89493e+07	9.01494e+06	9.90416e+06	3.97731e+07	1.37442e+08	1.68908e+08	5.8552e+07	7.25906e+06	1.29025e+08	8.84621e+06	1.63242e+08	4.23941e+07
1384	60.9933	3	685.049	2052.13	0.000182783	0.0890702	6.50346	ILGEELGFASLHDLQLLGK		P04114	P04114			Apolipoprotein B-100 OS=Homo sapiens GN=APOB PE=1 SV=2 - [APOB_HUMAN]	True	1.03331	B-ALL	Control	0.156886	78.9538	5.50984e+07	6.26848e+07	8.74094e+07	8.3922e+07	2.70713e+07	7.7706e+07	3.22045e+07	6.28733e+07	5.10307e+07	7.89917e+07	8.83703e+07	6.86159e+07	4.96588e+07	7.36142e+07	6.56687e+07	7.65611e+07	4.2449e+07	9.01171e+07	5.83417e+07	3.28757e+07	971569	1.16756e+08	1.35735e+08	3.28034e+07	5.2898e+07	1.3773e+08	3.98459e+07	1.45789e+08	3.71583e+07
6327	60.9848	2	1027.07	2052.13	0.00234681	1.1436	7.81417	ILGEELGFASLHDLQLLGK		P04114	P04114			Apolipoprotein B-100 OS=Homo sapiens GN=APOB PE=1 SV=2 - [APOB_HUMAN]	True	1.0617	Control	B-ALL	0.0625846	89.1936	1.58249e+07	1.59003e+07	1.90545e+07	1.7471e+07	6.70152e+06	1.48266e+07	1.06208e+07	1.90068e+07	1.70941e+07	1.56197e+07	1.77796e+07	1.91288e+07	1.6213e+07	1.79032e+07	1.80719e+07	1.47728e+07	7.50975e+06	2.00437e+07	9.35089e+06	9.11071e+06	39598.6	2.88897e+07	3.36846e+07	1.13495e+07	9.44368e+06	3.36704e+07	9.95423e+06	3.80263e+07	1.12622e+07
1450	19.9806	2	414.716	827.417	-0.00104682	-1.26517	1.68992	NYQLYK		P04114	P04114			Apolipoprotein B-100 OS=Homo sapiens GN=APOB PE=1 SV=2 - [APOB_HUMAN]	True	1.21346	B-ALL	Control	0.149498	91.0833	4.43721e+07	3.42345e+07	3.50319e+07	3.12982e+07	2.58067e+07	3.28926e+07	2.18052e+07	3.25976e+07	3.32192e+07	3.20404e+07	3.23465e+07	2.89859e+07	3.06898e+07	2.26694e+07	2.31733e+07	2.54157e+07	2.52179e+07	2.6927e+07	2.93367e+07	2.11967e+07	847500	7.13974e+07	7.54081e+07	3.06726e+07	2.31705e+07	1.10686e+08	1.99323e+07	7.08581e+07	1.82191e+06
3404	19.8402	2	414.716	827.418	2.34825e-05	0.0283805	1.55815	NYQLYK		P04114	P04114			Apolipoprotein B-100 OS=Homo sapiens GN=APOB PE=1 SV=2 - [APOB_HUMAN]	True	1.72347	Control	B-ALL	0.0849655	240.744	144457	83918	3.09401e+06	1.4031e+06	328054	227380	314417	1.20936e+06	26905.8	91019.1	660968	1.24377e+06	53670.9	5.97643e+06	4.89809e+06	69227	116485	2.03675e+06	80273.9	336320	7430.25	122447	2.90919e+06	537105	40420.8	428782	97739.3	7.00507e+06	19015.7
5915	21.8323	2	414.716	827.417	-0.000695659	-0.840759	1.60085	NYQLYK		P04114	P04114			Apolipoprotein B-100 OS=Homo sapiens GN=APOB PE=1 SV=2 - [APOB_HUMAN]	True	9.6458	B-ALL	Control	0.0201142	189.583	59717.5	282954	228354	110259	465623	118300	568940	97699.2	135099	155752	212613	140589	253094	95561.9	202184	126906	441496	100277	63529.2	326167	598864	984508	1.94458e+06	145272	46742.9	2.43336e+06	274027	1.76661e+06	55373.5
8165	23.0189	2	414.717	827.419	0.00107823	1.30313	1.62949	NYQLYK		P04114	P04114			Apolipoprotein B-100 OS=Homo sapiens GN=APOB PE=1 SV=2 - [APOB_HUMAN]	True	21.0986	B-ALL	Control	0.86174	278.634	25627.3	83902.6	1843.25	38170.9	174154	44247.9	122369	23715.5	95339	43845.4	12997.7	35998.2	83144.8	229270	13938	25567.5	25144.3	37653.7	12562.3	6553.99	1.5231e+07	46203.7	47748.8	1.06868e+06	12211.2	81008.1	3673.29	42350.1	3.33373e+06
11057	19.6989	2	414.716	827.417	-0.0011809	-1.42721	1.48244	NYQLYK		P04114	P04114			Apolipoprotein B-100 OS=Homo sapiens GN=APOB PE=1 SV=2 - [APOB_HUMAN]	True	25.9134	B-ALL	Control	0.366042	407.467	65371	47399.8	16324	3309.3	33967.8	47259.2	53368.8	6235.15	5954.69	13532.9	4893.35	21030.3	22876.2	6804.07	35391.3	20992.5	20923	567.777	32354.3	20322.9	1359.49	20379	63972	31872.2	16789.5	33938	28955.4	5614.65	1.06312e+07
1507	26.8887	2	514.808	1027.6	-0.000749118	-0.728996	3.03437	LSNVLQQVK		P04114	P04114			Apolipoprotein B-100 OS=Homo sapiens GN=APOB PE=1 SV=2 - [APOB_HUMAN]	True	1.34165	B-ALL	Control	0.238432	110.078	2.56347e+07	3.52055e+07	1.48958e+07	2.71544e+07	5.7092e+07	2.48383e+06	5.12669e+07	1.98662e+07	3.0065e+07	2.48774e+06	2.42346e+07	1.13939e+07	3.21228e+07	1.94952e+07	1.23622e+07	1.98566e+06	4.01986e+07	2.54367e+07	1.6868e+06	2.15576e+06	1.90194e+06	6.96105e+07	8.96047e+07	3.71568e+07	1.20936e+06	7.1591e+07	2.83443e+06	8.60795e+07	3.13689e+07
1511	19.5801	3	441.256	1320.75	-0.00382948	-2.89947	3.32092	LKQHIEAIDVR		P04114	P04114			Apolipoprotein B-100 OS=Homo sapiens GN=APOB PE=1 SV=2 - [APOB_HUMAN]	True	1.00957	B-ALL	Control	0.14177	82.2508	4.06563e+07	3.47462e+07	3.24978e+07	3.70808e+07	2.4602e+07	1.41174e+07	2.1583e+07	3.45076e+07	2.57355e+07	1.24241e+07	3.38046e+07	2.86378e+07	2.52891e+07	3.12578e+07	2.64832e+07	1.05513e+07	2.16658e+07	3.18644e+07	1.45496e+07	1.39433e+07	4.7622e+06	5.76911e+07	6.19193e+07	2.77428e+07	1.05412e+07	5.57143e+07	1.19359e+07	6.11769e+07	2.47037e+07
5960	19.5669	2	661.382	1320.75	-0.000938698	-0.71073	3.45448	LKQHIEAIDVR		P04114	P04114			Apolipoprotein B-100 OS=Homo sapiens GN=APOB PE=1 SV=2 - [APOB_HUMAN]	True	1.10386	Control	B-ALL	0.0593958	95.5678	1.20133e+07	9.29656e+06	1.03991e+07	1.21961e+07	5.72675e+06	3.60008e+06	5.07779e+06	1.0288e+07	7.39958e+06	3.17739e+06	1.0421e+07	8.56021e+06	7.36066e+06	8.83344e+06	8.85458e+06	2.85513e+06	6.60175e+06	1.03352e+07	2.36957e+06	1.89371e+06	404890	1.5542e+07	1.74835e+07	8.06868e+06	1.84198e+06	1.68575e+07	1.80409e+06	1.72312e+07	6.13744e+06
51895	21.452	3	441.258	1320.75	-0.000490507	-0.371385	3.68143	LKQHIEAIDVR		P04114	P04114			Apolipoprotein B-100 OS=Homo sapiens GN=APOB PE=1 SV=2 - [APOB_HUMAN]	True	35.7712	B-ALL	Control	0.796739	302.98	42.05	5209.5	2835.3	0	0	0	1068.68	838.606	4837.43	3155.87	535.334	1794.48	0	0	1764.22	485.241	3933.31	92.6687	366.643	0	310096	842.062	7911.94	0	0	55.9324	533.258	369.744	0
66342	22.9192	3	441.258	1320.75	-1.92196e-06	-0.0014552	3.75389	LKQHIEAIDVR		P04114	P04114			Apolipoprotein B-100 OS=Homo sapiens GN=APOB PE=1 SV=2 - [APOB_HUMAN]	True	14.6003	B-ALL	Control	0.341747	303.37	0	25.9907	25753.8	1557.19	0	0	0	17556.1	0	0	2318.34	1482	0	4238.07	5158.7	592.983	24.9771	1787.09	1653.83	2942.24	626949	162.639	35.2379	112809	10258	0	933.605	0	118728
1517	23.5687	2	487.251	972.487	-0.000430073	-0.44224	2.44345	QIDDIDVR		P04114	P04114			Apolipoprotein B-100 OS=Homo sapiens GN=APOB PE=1 SV=2 - [APOB_HUMAN]	True	1.12663	Control	B-ALL	0.0323323	95.3516	3.53784e+07	2.92916e+07	3.36754e+07	3.24107e+07	2.26657e+07	2.37938e+07	2.28938e+07	2.8032e+07	2.2639e+07	2.32627e+07	2.8548e+07	2.76748e+07	2.40883e+07	2.48668e+07	2.54893e+07	1.87939e+07	2.11062e+07	2.62953e+07	1.05215e+07	6.05363e+06	26902.7	5.57475e+07	5.17871e+07	2.5525e+07	7.3611e+06	5.89264e+07	5.37157e+06	5.20639e+07	1.92423e+07
1548	28.9752	2	384.752	767.49	-0.000867473	-1.13027	1.7669	INPLALK		P04114	P04114			Apolipoprotein B-100 OS=Homo sapiens GN=APOB PE=1 SV=2 - [APOB_HUMAN]	True	1.17924	B-ALL	Control	0.0904366	106.438	1.72871e+07	2.42732e+07	1.39414e+07	1.85472e+07	1.99765e+07	4.3695e+06	2.24748e+07	1.40397e+07	1.90954e+07	4.59987e+06	1.61669e+07	1.09335e+07	2.07483e+07	1.39748e+07	1.18838e+07	3.57364e+06	2.11294e+07	1.58748e+07	3.98883e+06	3.78182e+06	2717.87	3.86121e+07	4.86194e+07	1.84656e+07	3.21507e+06	3.96638e+07	3.53686e+06	4.9426e+07	1.0046e+07
62675	31.4775	2	384.752	767.49	-0.000825947	-1.07617	1.95854	INPLALK		P04114	P04114			Apolipoprotein B-100 OS=Homo sapiens GN=APOB PE=1 SV=2 - [APOB_HUMAN]	True	178.629	B-ALL	Control	0.375769	424.264	0	0	0	0	0	0	0	0	0	0	0	0	0	0	0	1453.13	0	0	0	0	102947	0	0	0	0	0	0	0	0
174600	29.8943	2	384.752	767.49	-0.000956858	-1.24674	1.96324	INPLALK		P04114	P04114			Apolipoprotein B-100 OS=Homo sapiens GN=APOB PE=1 SV=2 - [APOB_HUMAN]	True	Infinity	B-ALL	Control	0.077096	379.815	0	0	0	0	0	0	0	0	0	0	0	0	0	0	0	0	0	0	0	0	0	0	0	0	0	5397.41	0	0	0
1583	11.8102	2	467.248	932.481	-0.000771984	-0.827881	2.22047	IEDGTLASK		P04114	P04114			Apolipoprotein B-100 OS=Homo sapiens GN=APOB PE=1 SV=2 - [APOB_HUMAN]	True	1.49183	B-ALL	Control	0.582487	138.097	6.7421e+06	8.86063e+07	1.41152e+07	8.92665e+06	1.04383e+08	1.55288e+07	8.60626e+07	8.28055e+06	3.09351e+07	1.26838e+07	5.28789e+06	2.37252e+07	4.30868e+07	827492	1.37181e+07	5.07259e+06	3.15842e+07	1.14764e+06	4.38426e+06	1.16573e+07	521554	1.24779e+08	1.3286e+08	1.15295e+06	2.59863e+06	1.75407e+08	1.11054e+07	1.02642e+08	2.98623e+06
1586	30.4627	2	387.238	772.462	-0.000929845	-1.20374	1.84087	LLLMGAR		P04114	P04114			Apolipoprotein B-100 OS=Homo sapiens GN=APOB PE=1 SV=2 - [APOB_HUMAN]	True	1.14047	B-ALL	Control	0.114894	97.8048	2.80511e+07	3.20975e+07	2.59468e+07	1.52655e+07	3.79974e+07	1.59479e+07	3.96366e+07	2.30074e+07	2.75002e+07	1.50943e+07	1.52741e+07	2.22786e+07	2.75139e+07	1.67086e+07	1.8608e+07	1.26701e+07	3.90618e+07	1.31323e+07	9.30335e+06	7.82091e+06	2360.9	5.84956e+07	6.94814e+07	2.52582e+07	7.35038e+06	5.99786e+07	7.92067e+06	6.39103e+07	2.2747e+07
287438	79.5884	2	387.238	772.462	-0.00109387	-1.41609	1.81116	LLLMGAR		P04114	P04114			Apolipoprotein B-100 OS=Homo sapiens GN=APOB PE=1 SV=2 - [APOB_HUMAN]	True	1.23633	B-ALL	Control	0.746272	164.386	5393.57	6038.63	2417.74	8302.99	15514.6	1093.58	8159.59	2710.89	9276.02	888.789	5480.9	3292.95	6834.63	3126.54	0	1619.14	4462.72	2339.67	992.281	2166.04	1698.81	4180.06	11501.3	6247.72	981.411	42721.9	1858.35	12557.1	6690.39
1589	26.6179	2	509.3	1016.59	-0.000991135	-0.974964	2.5255	LATALSLSNK		P04114	P04114			Apolipoprotein B-100 OS=Homo sapiens GN=APOB PE=1 SV=2 - [APOB_HUMAN]	True	1.01217	Control	B-ALL	0.0879976	93.8614	4.02937e+07	5.52831e+07	3.18318e+07	4.00664e+07	4.75285e+07	1.05182e+07	3.47204e+07	2.81356e+07	3.5025e+07	1.01695e+07	2.4076e+07	2.27017e+07	2.99169e+07	2.79401e+07	2.46517e+07	7.67051e+06	3.81115e+07	2.41151e+07	1.17361e+07	8.45821e+06	293561	7.24208e+07	7.51131e+07	4.64108e+07	8.59029e+06	4.99872e+07	7.84654e+06	6.10594e+07	2.8697e+07
1602	31.6307	3	514.295	1539.86	0.000607808	0.394716	3.24586	LLSGGNTLHLVSTTK		P04114	P04114			Apolipoprotein B-100 OS=Homo sapiens GN=APOB PE=1 SV=2 - [APOB_HUMAN]	True	1.01809	B-ALL	Control	0.115991	78.7709	7.96115e+07	5.71931e+07	6.54618e+07	6.81203e+07	5.803e+07	3.45814e+07	6.05255e+07	7.39025e+07	4.85927e+07	3.5562e+07	6.49738e+07	5.50934e+07	4.87185e+07	6.48493e+07	5.72156e+07	2.92455e+07	6.90736e+07	5.96447e+07	3.86655e+07	2.73305e+07	239057	1.18879e+08	1.1773e+08	5.93562e+07	3.17351e+07	1.28736e+08	2.64365e+07	1.1145e+08	5.55487e+07
4099	31.5601	2	770.938	1539.86	-0.000743263	-0.482681	5.00341	LLSGGNTLHLVSTTK		P04114	P04114			Apolipoprotein B-100 OS=Homo sapiens GN=APOB PE=1 SV=2 - [APOB_HUMAN]	True	1.05593	B-ALL	Control	0.0807698	98.6668	3.66856e+07	3.23192e+07	2.75803e+07	2.77499e+07	2.80768e+07	1.67348e+07	2.81558e+07	3.19811e+07	2.69704e+07	1.65642e+07	2.65203e+07	2.45181e+07	2.82638e+07	2.68556e+07	2.51971e+07	1.42533e+07	2.72894e+07	2.47318e+07	9.72337e+06	9.48202e+06	889180	6.49441e+07	6.4716e+07	2.0771e+07	8.3213e+06	7.28834e+07	8.92473e+06	6.02872e+07	2.01605e+07
42828	33.6206	3	514.295	1539.86	0.00157324	1.02168	3.11908	LLSGGNTLHLVSTTK		P04114	P04114			Apolipoprotein B-100 OS=Homo sapiens GN=APOB PE=1 SV=2 - [APOB_HUMAN]	True	1.97369	B-ALL	Control	0.722847	139.163	403934	169508	338509	307945	123934	138374	128112	448998	188865	134709	309848	195565	162003	311258	215047	129319	99617.6	258156	15769.4	46103.3	2.33936e+06	530802	467743	266712	24208.8	574227	47051.9	558492	247941
50663	33.227	3	514.295	1539.86	0.0016221	1.05341	2.82574	LLSGGNTLHLVSTTK		P04114	P04114			Apolipoprotein B-100 OS=Homo sapiens GN=APOB PE=1 SV=2 - [APOB_HUMAN]	True	1.33462	B-ALL	Control	0.131559	174.584	75555.7	51034.8	87149.2	87595	11588.3	42383.1	58301.2	62368.9	106374	26350.2	88580	24919.7	44274.8	149807	30760.8	16102.3	66104.6	73840.7	3459.09	33308.8	599085	50295.2	117343	25274.8	1068.12	21131.4	0	164989	14810.9
106897	32.8625	3	514.295	1539.86	0.000581016	0.377317	2.96655	LLSGGNTLHLVSTTK		P04114	P04114			Apolipoprotein B-100 OS=Homo sapiens GN=APOB PE=1 SV=2 - [APOB_HUMAN]	True	2.08231	B-ALL	Control	0.0343576	159.416	41231.9	17554.7	39413.9	83373.9	27739.3	5007.52	48493.7	25055.1	26004	41013.9	47961.3	13951.9	36382.1	57691.8	12311.2	7480.85	29824.6	53097.5	9508.83	0	0	157587	380948	12181.4	10728.5	43473.7	0	167339	0
378253	80.8441	3	514.295	1539.86	0.000308238	0.200173	3.27129	LLSGGNTLHLVSTTK		P04114	P04114			Apolipoprotein B-100 OS=Homo sapiens GN=APOB PE=1 SV=2 - [APOB_HUMAN]	True	1.05872	B-ALL	Control	0.196085	229.224	13941.3	6754.58	6071.9	5844.09	11395	10184.6	4043.35	1464.53	9108.14	1509.17	3521.51	5749.99	955.065	1586.27	4955.06	5.73311	3070.55	2025.9	4612.17	1190.39	0	1019.12	6527.85	54304.6	1677.87	908.341	6152.07	1768.34	8201.41
1625	16.3413	3	435.565	1303.67	-0.000606557	-0.465267	3.15418	KGNVATEISTER		P04114	P04114			Apolipoprotein B-100 OS=Homo sapiens GN=APOB PE=1 SV=2 - [APOB_HUMAN]	True	12.2812	Control	B-ALL	4.27264e-06	163.144	5.62514e+07	5.60379e+07	3.97383e+07	5.1605e+07	5.61886e+07	2.10181e+07	5.36826e+07	4.9243e+07	5.48685e+07	437190	4.90137e+07	3.5305e+07	4.75377e+07	3.90585e+07	3.3778e+07	1.27455e+07	5.15701e+07	4.27689e+07	1.32967e+07	423146	2917.48	48564.6	2.17584e+06	11.9323	1.04622e+07	7055	1.11403e+07	958526	1.7424e+07
2303	16.3492	2	652.843	1303.67	-0.00115509	-0.886029	4.15482	KGNVATEISTER		P04114	P04114			Apolipoprotein B-100 OS=Homo sapiens GN=APOB PE=1 SV=2 - [APOB_HUMAN]	True	14.1308	Control	B-ALL	3.1825e-05	176.775	6.46212e+07	6.61242e+07	4.6277e+07	5.99349e+07	6.33169e+07	2.28673e+07	5.9144e+07	5.2249e+07	6.04767e+07	124989	5.67181e+07	3.94267e+07	5.47643e+07	4.43583e+07	3.9086e+07	1.51445e+07	6.2253e+07	4.99794e+07	1.38584e+07	261581	0	13269.9	444538	860.685	1.05185e+07	0	1.07271e+07	597783	1.94773e+07
3250	16.9477	2	652.843	1303.67	-0.00171327	-1.31419	3.93839	KGNVATEISTER		P04114	P04114			Apolipoprotein B-100 OS=Homo sapiens GN=APOB PE=1 SV=2 - [APOB_HUMAN]	True	14.7551	B-ALL	Control	0.262209	166.019	1.08128e+06	3.30298e+06	1.48942e+06	1.31371e+06	4.20178e+06	1.011e+06	4.15354e+06	565324	1.74368e+06	2.25163e+07	861939	1.33674e+06	1.73526e+06	630642	1.43916e+06	3.34228e+06	2.78741e+06	770709	2.19975e+06	1.40357e+07	0	9.71057e+07	1.12112e+08	4.53385e+07	1.13775e+06	1.01848e+08	2.37569e+06	1.05653e+08	2.56274e+07
3255	16.9054	3	435.565	1303.67	-0.000766061	-0.587617	3.34674	KGNVATEISTER		P04114	P04114			Apolipoprotein B-100 OS=Homo sapiens GN=APOB PE=1 SV=2 - [APOB_HUMAN]	True	15.6628	B-ALL	Control	0.00340773	213.719	1.36177e+06	2.05912e+06	844532	878889	2.05929e+06	1.62502e+06	1.81648e+06	821230	741357	2.15754e+07	503633	801615	522850	755618	724759	2.67614e+06	765095	401296	2.21794e+06	1.32837e+07	276224	7.80794e+07	8.44761e+07	4.45768e+07	1.15623e+06	7.93945e+07	2.4335e+06	8.12773e+07	2.32682e+07
18114	18.4366	2	652.843	1303.67	-0.00161619	-1.23972	4.08168	KGNVATEISTER		P04114	P04114			Apolipoprotein B-100 OS=Homo sapiens GN=APOB PE=1 SV=2 - [APOB_HUMAN]	True	4.96913	B-ALL	Control	0.0054455	288.931	0	0	231074	74223.4	0	0	47492.6	14248.8	22831.6	3728.98	227560	68755.2	17533.6	337622	449347	26466.9	600714	242598	7175.04	0	0	0	0	20050.7	0	0	0	0	0
1629	33.489	2	571.308	1140.6	-0.00242905	-2.12962	1.91184	HINIDQFVR		P04114	P04114			Apolipoprotein B-100 OS=Homo sapiens GN=APOB PE=1 SV=2 - [APOB_HUMAN]	True	1.0159	B-ALL	Control	0.226766	78.1755	7.51602e+07	9.02686e+07	6.98004e+07	7.05538e+07	8.28878e+07	2.93504e+07	9.06926e+07	7.00015e+07	7.54646e+07	2.83088e+07	6.89701e+07	6.74976e+07	7.88898e+07	5.72463e+07	6.37706e+07	2.42763e+07	8.08732e+07	6.58938e+07	1.76204e+07	2.323e+07	3.48199e+07	1.24166e+08	1.36269e+08	7.37988e+07	1.51089e+07	1.30934e+08	2.4553e+07	1.43602e+08	7.32822e+07
6538	33.5125	3	381.208	1140.6	-0.00144113	-1.26348	2.84206	HINIDQFVR		P04114	P04114			Apolipoprotein B-100 OS=Homo sapiens GN=APOB PE=1 SV=2 - [APOB_HUMAN]	True	1.14575	Control	B-ALL	0.0423574	121.754	5.32072e+06	5.86958e+06	4.69071e+06	3.88074e+06	5.94911e+06	1.28183e+06	6.25249e+06	3.72989e+06	4.3973e+06	1.27279e+06	3.27247e+06	3.78128e+06	4.46747e+06	3.49668e+06	3.66088e+06	1.27084e+06	5.19616e+06	3.70755e+06	338096	940206	17480.1	8.45791e+06	9.94017e+06	1.35443e+06	331138	8.51618e+06	904485	9.7034e+06	1.14584e+06
43043	34.8291	2	571.309	1140.6	-0.000746609	-0.654573	2.33462	HINIDQFVR		P04114	P04114			Apolipoprotein B-100 OS=Homo sapiens GN=APOB PE=1 SV=2 - [APOB_HUMAN]	True	3.99889	B-ALL	Control	0.525409	194.106	43712.3	89857.9	35528.4	33143.9	45074.6	19901.9	152554	0	17766.1	8099.78	54517.3	4682.91	24463.6	39389.4	15622	42606.5	26692.2	12026.7	31522.6	20470.1	1.00196e+06	58193.7	33498.4	88826.5	25907	41887.3	22052.5	26136.5	50378.9
1676	32.9019	2	511.269	1020.52	-0.000358948	-0.351729	2.66021	NNALDFVTK		P04114	P04114			Apolipoprotein B-100 OS=Homo sapiens GN=APOB PE=1 SV=2 - [APOB_HUMAN]	True	1.10339	B-ALL	Control	0.12012	88.3586	3.02484e+07	2.89248e+07	2.66764e+07	2.56438e+07	2.74239e+07	1.9036e+07	2.59696e+07	2.82876e+07	2.57063e+07	1.79234e+07	2.37958e+07	2.28631e+07	2.67725e+07	2.32785e+07	2.23673e+07	1.63229e+07	2.69639e+07	2.31038e+07	1.44901e+07	1.23484e+07	467557	5.38131e+07	5.80509e+07	2.13292e+07	1.0261e+07	5.97631e+07	1.21487e+07	6.41279e+07	2.06935e+07
161207	79.7709	2	511.27	1020.52	0.000721936	0.707417	2.93333	NNALDFVTK		P04114	P04114			Apolipoprotein B-100 OS=Homo sapiens GN=APOB PE=1 SV=2 - [APOB_HUMAN]	True	2.21789	Control	B-ALL	0.228737	172.943	31333.9	10635.9	4331.73	6552.49	46282.4	3187.15	28951.9	2652.79	15532.7	1315.61	7382.65	1909.4	130352	12961.6	0	1365.78	13743.1	1880.2	3457.91	3922.2	555.718	4475.83	19894.4	13666.8	0	1685.05	50477.4	23659.7	3297.64
1697	16.4093	2	371.732	741.449	-0.000635784	-0.857488	1.9535	AAIQALR		P04114	P04114;Q9BY43	Q9BY43		Apolipoprotein B-100 OS=Homo sapiens GN=APOB PE=1 SV=2 - [APOB_HUMAN]	True	1.42086	B-ALL	Control	0.0589918	108.763	2.33398e+07	7.35107e+07	3.25311e+07	2.17604e+07	6.3765e+07	5.03127e+07	5.55982e+07	2.50023e+07	4.99315e+07	4.35118e+07	1.53745e+07	3.57489e+07	4.91816e+07	4.70435e+06	3.07213e+07	2.7648e+07	3.79826e+07	6.53255e+06	3.78735e+07	3.20193e+07	0	1.25529e+08	1.28895e+08	8916.32	2.34723e+07	1.3256e+08	2.92889e+07	1.25059e+08	5.17579e+06
7465	18.0421	2	371.732	741.449	-0.000332652	-0.448651	1.9299	AAIQALR		P04114	P04114;Q9BY43	Q9BY43		Apolipoprotein B-100 OS=Homo sapiens GN=APOB PE=1 SV=2 - [APOB_HUMAN]	True	1.85526	B-ALL	Control	0.142639	205.835	1.21409e+06	5.91361e+06	2.99755e+06	1.82993e+06	2.22231e+06	1.53665e+06	1.81333e+06	1.83751e+06	4.17651e+06	1.74842e+06	1.41791e+06	3.6315e+06	4.00932e+06	126764	2.8768e+06	2.50144e+06	906087	542340	1.33057e+06	2.13444e+06	2478.93	2.21377e+06	1.54826e+06	7306.07	1.25661e+06	2.78677e+06	1.74337e+06	1.5924e+06	26435.5
9166	20.6719	2	371.732	741.45	0.000200623	0.270583	2.0528	AAIQALR		P04114	P04114;Q9BY43	Q9BY43		Apolipoprotein B-100 OS=Homo sapiens GN=APOB PE=1 SV=2 - [APOB_HUMAN]	True	21.6291	B-ALL	Control	0.355494	417.183	92468.9	46599.5	26516.6	90669.4	291959	11883	223111	77256.3	80794.8	6612.71	36787.6	15788.5	43877.2	97196.5	14397.2	459.86	256594	38554.5	6090.89	35021.6	3.09003e+07	52943.8	48092.6	55412.4	2360.57	11921.2	0	44484	18178.9
1743	25.8232	2	601.33	1200.65	-0.000308596	-0.257025	2.92493	LTISEQNIQR		P04114	P04114			Apolipoprotein B-100 OS=Homo sapiens GN=APOB PE=1 SV=2 - [APOB_HUMAN]	True	1.15902	B-ALL	Control	0.106309	98.7762	3.93229e+07	3.62307e+07	2.99326e+07	3.23083e+07	3.95953e+07	1.75709e+07	3.44102e+07	3.051e+07	3.25673e+07	1.68839e+07	2.90769e+07	2.43738e+07	2.94607e+07	2.93871e+07	2.39233e+07	1.61108e+07	3.35175e+07	2.69566e+07	1.11132e+07	9.53215e+06	48258.5	7.2871e+07	8.43986e+07	3.60004e+07	8.76617e+06	7.94249e+07	1.01875e+07	8.70398e+07	2.3197e+07
1745	26.9973	3	393.545	1177.61	-0.00142859	-1.21313	2.6338	VLVDHFGYTK		P04114	P04114			Apolipoprotein B-100 OS=Homo sapiens GN=APOB PE=1 SV=2 - [APOB_HUMAN]	False	1.04769	B-ALL	Control	0.0890126	114.392	3.06482e+07	4.05549e+07	2.07756e+07	2.605e+07	4.10264e+07	4.98731e+06	4.76324e+07	2.67459e+07	3.63595e+07	4.7931e+06	2.23647e+07	1.80089e+07	3.53511e+07	2.08767e+07	1.60488e+07	4.49145e+06	4.89839e+07	1.96257e+07	3.02794e+06	4.01052e+06	707173	5.34921e+07	7.32352e+07	2.29497e+07	2.46368e+06	5.62875e+07	4.17112e+06	7.57584e+07	2.004e+07
3296	26.9973	2	589.813	1177.61	-0.000825556	-0.701042	1.88976	VLVDHFGYTK		P04114	P04114			Apolipoprotein B-100 OS=Homo sapiens GN=APOB PE=1 SV=2 - [APOB_HUMAN]	False	1.25498	B-ALL	Control	0.229114	114.306	1.85168e+07	2.72028e+07	1.31977e+07	1.81481e+07	3.48047e+07	4.15963e+06	3.56004e+07	1.64283e+07	2.35876e+07	3.69456e+06	1.65874e+07	1.0758e+07	2.43793e+07	1.46925e+07	1.04703e+07	3.302e+06	3.27298e+07	1.48219e+07	2.49008e+06	2.25492e+06	1.90635e+06	4.53195e+07	6.62035e+07	2.05127e+07	1.85335e+06	4.8259e+07	2.7235e+06	6.50571e+07	1.65835e+07
159643	29.349	3	393.545	1177.61	-0.000887574	-0.753706	2.56919	VLVDHFGYTK		P04114	P04114			Apolipoprotein B-100 OS=Homo sapiens GN=APOB PE=1 SV=2 - [APOB_HUMAN]	True	3.68206	B-ALL	Control	0.650759	324.383	280.781	0	2200.14	1769.21	3944.53	0	0	28.064	2750.45	0	717.597	0	0	4611.95	10174.6	3147.49	0	1755.3	40.5684	2089.08	0	0	0	0	121.223	0	3963.95	6423.75	1762.27
1763	45.3708	2	506.824	1011.63	0.000175667	0.173647	2.72705	TGISPLALIK		P04114	P04114			Apolipoprotein B-100 OS=Homo sapiens GN=APOB PE=1 SV=2 - [APOB_HUMAN]	True	1.30145	B-ALL	Control	0.891188	64.9304	3.25479e+07	3.08152e+07	3.47381e+07	2.84932e+07	1.7923e+07	3.91722e+07	2.14555e+07	3.4515e+07	3.05304e+07	3.9152e+07	2.96565e+07	3.3464e+07	2.9335e+07	3.16237e+07	3.58957e+07	3.57591e+07	2.52507e+07	2.92406e+07	3.40579e+07	2.53282e+07	7.2405e+06	6.88534e+07	6.75135e+07	3.09791e+07	2.83043e+07	8.14645e+07	2.75112e+07	7.56197e+07	2.7111e+07
1778	15.0413	2	401.21	800.406	-0.000750543	-0.937702	1.93719	VSSFYAK		P04114	P04114			Apolipoprotein B-100 OS=Homo sapiens GN=APOB PE=1 SV=2 - [APOB_HUMAN]	True	1.63206	B-ALL	Control	0.801247	118.233	1.48358e+06	3.07548e+07	3.83587e+06	1.53846e+06	3.61261e+07	1.22444e+07	2.69909e+07	2.02399e+06	1.14455e+07	9.4163e+06	1.08447e+06	7.22714e+06	1.35618e+07	462538	4.13782e+06	3.24963e+06	5.50469e+06	360113	903964	5.85935e+06	3.2124e+06	4.61759e+07	4.50573e+07	987456	824519	5.3786e+07	6.43382e+06	3.42246e+07	950866
1791	36.2425	2	636.345	1270.68	-0.000629787	-0.495631	2.89339	SVSLPSLDPASAK		P04114	P04114			Apolipoprotein B-100 OS=Homo sapiens GN=APOB PE=1 SV=2 - [APOB_HUMAN]	True	1.00141	Control	B-ALL	0.139141	76.4637	6.81739e+07	5.59659e+07	5.81156e+07	5.74322e+07	5.97245e+07	4.42961e+07	6.13429e+07	6.62221e+07	5.22343e+07	4.0854e+07	5.72713e+07	5.07393e+07	5.34679e+07	5.88927e+07	4.84816e+07	3.69592e+07	6.09182e+07	5.15669e+07	3.33764e+07	2.77102e+07	7.93461e+06	9.39144e+07	1.12812e+08	4.90638e+07	2.67602e+07	1.01398e+08	2.76266e+07	1.17976e+08	4.16078e+07
1804	28.3604	2	570.272	1138.53	-0.000864743	-0.759526	2.46732	EVYGFNPEGK		P04114	P04114			Apolipoprotein B-100 OS=Homo sapiens GN=APOB PE=1 SV=2 - [APOB_HUMAN]	True	1.11467	Control	B-ALL	0.0423867	98.3862	4.08886e+07	4.33387e+07	3.58649e+07	4.44271e+07	4.84972e+07	1.30862e+07	5.25093e+07	3.80818e+07	3.79359e+07	1.29861e+07	4.08238e+07	3.30315e+07	3.928e+07	3.0992e+07	3.41115e+07	1.10598e+07	4.60004e+07	3.51788e+07	7.45861e+06	8.97874e+06	181939	6.39028e+07	7.95937e+07	3.52135e+07	5.732e+06	6.80346e+07	1.15923e+07	8.05044e+07	2.75195e+07
68229	29.0917	2	570.274	1138.53	0.0035083	3.08143	2.0024	EVYGFNPEGK		P04114	P04114			Apolipoprotein B-100 OS=Homo sapiens GN=APOB PE=1 SV=2 - [APOB_HUMAN]	True	9.33995	B-ALL	Control	0.0210538	302.413	13856.2	0	48.3659	341.859	120.902	28.3721	0	418.534	80.0837	0.25923	2615.59	966.573	0.0473578	49147.1	153.418	265.885	271.485	1616.22	257.908	0	10.8317	3354.8	1576.37	12664.9	4622.95	2366.14	186.709	1837.9	21941.4
267359	79.8904	2	570.273	1138.53	0.00167823	1.47404	1.7307	EVYGFNPEGK		P04114	P04114			Apolipoprotein B-100 OS=Homo sapiens GN=APOB PE=1 SV=2 - [APOB_HUMAN]	True	6.29056	B-ALL	Control	0.374115	272.945	765.188	3054.51	559.143	0	3878.1	0	1664.2	706.209	2793.91	1496.19	1260.09	2241.04	23032	0	3776.17	4428.84	4744.89	1930.52	0	1481.28	0	425.345	4377.09	76303.6	5253.53	2542.37	1752.36	223233	12458.7
424911	80.9718	2	570.269	1138.52	-0.00529424	-4.65007	1.72548	EVYGFNPEGK		P04114	P04114			Apolipoprotein B-100 OS=Homo sapiens GN=APOB PE=1 SV=2 - [APOB_HUMAN]	True	1.22659	Control	B-ALL	0.318668	288.592	1273.54	0	937.591	619.049	502.709	542.477	31590.3	597.933	0	1334.31	1154.44	684.718	1.61	1328.84	485.338	583.308	3942	0	1612.08	776.171	16.7771	109.191	866.358	11586.9	198.43	397.48	1119.75	1512.4	7601.21
1808	38.3622	2	524.29	1046.57	0.000932551	0.891059	2.25347	FPEVDVLTK		P04114	P04114			Apolipoprotein B-100 OS=Homo sapiens GN=APOB PE=1 SV=2 - [APOB_HUMAN]	True	1.20493	B-ALL	Control	0.179665	109.453	3.48094e+07	4.5884e+07	2.85053e+07	3.02232e+07	4.99601e+07	1.16274e+07	5.31987e+07	3.37149e+07	3.71306e+07	1.17634e+07	3.11971e+07	2.50808e+07	3.74738e+07	2.72255e+07	2.41626e+07	9.8477e+06	4.88105e+07	2.60148e+07	6.14234e+06	7.90675e+06	6.37464e+06	6.81461e+07	1.07777e+08	3.07794e+07	4.79843e+06	7.73493e+07	7.91247e+06	1.10092e+08	2.35148e+07
1820	26.0991	2	508.277	1014.54	9.47487e-05	0.0933909	2.56676	VSTAFVYTK		P04114	P04114			Apolipoprotein B-100 OS=Homo sapiens GN=APOB PE=1 SV=2 - [APOB_HUMAN]	True	1.16263	B-ALL	Control	0.119001	98.2983	4.27184e+07	4.88127e+07	3.4823e+07	3.78153e+07	4.74446e+07	1.63784e+07	4.36115e+07	3.3543e+07	4.15262e+07	1.54162e+07	3.35739e+07	2.81169e+07	3.78908e+07	3.15437e+07	2.80018e+07	1.29557e+07	4.21151e+07	3.20946e+07	8.43885e+06	9.60536e+06	1.745e+06	8.83936e+07	9.91839e+07	5.23266e+07	7.9843e+06	8.30822e+07	9.57338e+06	9.79467e+07	3.301e+07
59812	28.3513	2	508.28	1014.54	0.00614332	6.05529	2.57278	VSTAFVYTK		P04114	P04114			Apolipoprotein B-100 OS=Homo sapiens GN=APOB PE=1 SV=2 - [APOB_HUMAN]	True	5.66415	B-ALL	Control	0.0494413	303.928	43921.9	8020.37	47185.6	37205.3	0	5641.41	8886.74	12402	6499.25	2144.8	8977.73	1184.07	0	0	8584.34	0	1047.64	0	47060.5	3333.51	790191	6773.84	1036.49	29237.5	8088.7	0	20695.8	10133.1	3148.97
1823	26.9213	2	606.769	1211.52	-0.0005436	-0.448691	3.63346	NSEEFAAAMSR		P04114	P04114			Apolipoprotein B-100 OS=Homo sapiens GN=APOB PE=1 SV=2 - [APOB_HUMAN]	True	1.10159	B-ALL	Control	0.159152	87.7538	3.49757e+07	3.81117e+07	3.34679e+07	3.74887e+07	4.25927e+07	2.32381e+07	4.4936e+07	3.45973e+07	3.65295e+07	2.22069e+07	3.60517e+07	3.04639e+07	3.51994e+07	2.89434e+07	2.95225e+07	1.73325e+07	4.10704e+07	3.17317e+07	1.95567e+07	1.47106e+07	1.14639e+06	7.67015e+07	8.49679e+07	3.26751e+07	1.66682e+07	8.07964e+07	1.82286e+07	8.61693e+07	2.53397e+07
39733	29.8044	2	606.77	1211.53	0.00139616	1.1524	3.60506	NSEEFAAAMSR		P04114	P04114			Apolipoprotein B-100 OS=Homo sapiens GN=APOB PE=1 SV=2 - [APOB_HUMAN]	True	3.94433	B-ALL	Control	0.509528	337.86	45891.4	194105	186827	95612.5	88698.4	73205.4	102460	86800.6	161264	94053.1	190295	186373	215596	103597	106588	43062.4	65082.8	14436.3	10669.5	37795.2	6.5327e+06	227654	206880	54939.1	17065.9	298995	19950.6	239040	16488.5
361122	77.5557	2	606.769	1211.52	-0.00072617	-0.599386	3.27585	NSEEFAAAMSR		P04114	P04114			Apolipoprotein B-100 OS=Homo sapiens GN=APOB PE=1 SV=2 - [APOB_HUMAN]	True	5.36457	B-ALL	Control	0.313983	363.708	1399.48	1517.9	0	2652.5	1747.45	956.587	951.186	3113.65	2719.74	643.747	0	1556.97	3575.25	3785.12	1721.65	1028.16	966.762	2050.79	756.763	0	170.168	1512.31	3254.99	0	768.537	7478.94	49.9559	3717.14	937.336
1833	39.5055	2	431.245	860.475	-0.000256518	-0.298112	2.10833	ITLPDFR		P04114	P04114			Apolipoprotein B-100 OS=Homo sapiens GN=APOB PE=1 SV=2 - [APOB_HUMAN]	True	1.39935	B-ALL	Control	0.285326	100.457	1.93699e+07	2.55378e+07	1.85984e+07	2.51218e+07	2.51336e+07	7.19299e+06	2.32915e+07	1.86191e+07	2.34314e+07	7.48888e+06	2.40909e+07	1.66425e+07	2.18938e+07	1.69306e+07	1.64564e+07	6.39745e+06	2.59688e+07	2.19808e+07	4.99664e+06	4.41736e+06	1.19871e+06	5.08626e+07	6.74314e+07	2.83963e+07	4.5127e+06	5.26917e+07	4.54454e+06	6.99523e+07	2.9539e+07
1839	25.9344	2	753.394	1504.77	-0.000165683	-0.110105	4.64205	IGQDGISTSATTNLK		P04114	P04114			Apolipoprotein B-100 OS=Homo sapiens GN=APOB PE=1 SV=2 - [APOB_HUMAN]	True	1.20946	B-ALL	Control	0.25246	104.582	3.67224e+07	4.94441e+07	2.94506e+07	2.33385e+07	6.01582e+07	1.05744e+07	5.06007e+07	3.11032e+07	4.69234e+07	1.04386e+07	2.02861e+07	2.61359e+07	4.62469e+07	2.53257e+07	2.52264e+07	9.38944e+06	4.59601e+07	2.01152e+07	9.70115e+06	7.0736e+06	2.89979e+06	8.57997e+07	1.06347e+08	3.94726e+07	9.53477e+06	8.91549e+07	7.90093e+06	1.06373e+08	2.37461e+07
20248	25.9241	3	502.598	1504.77	-0.00137011	-0.910512	2.14754	IGQDGISTSATTNLK		P04114	P04114			Apolipoprotein B-100 OS=Homo sapiens GN=APOB PE=1 SV=2 - [APOB_HUMAN]	True	1.798	Control	B-ALL	0.0221172	127.065	732864	881933	382873	286209	1.16037e+06	27605.3	764953	413723	667518	7947.93	474786	376662	361197	905602	682292	39230.6	899511	344575	44718.4	136542	189139	926530	1.04034e+06	84866.3	33427.6	603028	25678.5	913476	15640.5
45993	28.1547	2	753.395	1504.78	0.00230551	1.53213	3.99699	IGQDGISTSATTNLK		P04114	P04114			Apolipoprotein B-100 OS=Homo sapiens GN=APOB PE=1 SV=2 - [APOB_HUMAN]	True	28.7981	B-ALL	Control	0.0282281	380.709	0	20218.9	90.4973	0	20128.8	0	0	9524.37	0	11216.9	0	0	0	26734.8	0	0	4185.19	0	0	0	2.39343e+06	14465.5	4856.26	35162.5	1764.18	5627.27	0	53319.8	76720.8
1863	43.5182	2	715.898	1429.78	-0.000508221	-0.355454	3.92781	ALVEQGFTVPEIK		P04114	P04114			Apolipoprotein B-100 OS=Homo sapiens GN=APOB PE=1 SV=2 - [APOB_HUMAN]	True	1.13522	B-ALL	Control	0.179596	87.5452	8.97244e+07	8.35662e+07	7.48856e+07	8.26803e+07	6.92886e+07	4.85954e+07	7.55658e+07	8.40686e+07	7.65731e+07	4.6116e+07	8.18346e+07	7.12231e+07	7.79423e+07	7.62041e+07	6.52451e+07	3.94051e+07	7.9009e+07	7.49417e+07	3.66187e+07	3.41571e+07	3.95128e+06	1.68194e+08	1.73391e+08	8.20346e+07	3.19667e+07	1.77349e+08	3.38902e+07	1.80112e+08	7.83584e+07
30982	43.5031	3	477.601	1429.78	7.38507e-05	0.0516517	2.75011	ALVEQGFTVPEIK		P04114	P04114			Apolipoprotein B-100 OS=Homo sapiens GN=APOB PE=1 SV=2 - [APOB_HUMAN]	True	1.50521	B-ALL	Control	0.270509	122.831	692517	619326	528197	582344	716074	59723.8	585148	366345	518238	54976.9	399852	232853	663314	352528	275718	45703.5	639245	246704	37693.1	63671.2	19753	1.63837e+06	1.90996e+06	445067	43932.9	1.56525e+06	39680.5	1.73045e+06	358449
34679	44.1447	2	715.898	1429.78	-0.000668547	-0.467587	3.40245	ALVEQGFTVPEIK		P04114	P04114			Apolipoprotein B-100 OS=Homo sapiens GN=APOB PE=1 SV=2 - [APOB_HUMAN]	True	8.05636	B-ALL	Control	0.240784	343.843	99535.9	93633.3	149796	119686	400079	133701	215773	139089	174849	174259	78301.4	163660	273711	91774.8	100338	143402	99017.2	84095.7	389722	295900	32856.8	315566	295657	177270	104972	358855	291068	176447	25547.2
291535	78.15	2	715.898	1429.78	-0.000680887	-0.476218	2.84846	ALVEQGFTVPEIK		P04114	P04114			Apolipoprotein B-100 OS=Homo sapiens GN=APOB PE=1 SV=2 - [APOB_HUMAN]	True	19.2518	B-ALL	Control	0.455086	404.974	0	2323.26	2223.37	8496.7	395.548	292.618	2765.66	0	2534.76	871.649	2510.47	2122.56	518.282	116.467	130.477	45.7692	3173.37	3478.98	653.034	0	6281.24	589557	3242.02	1559.69	672.58	0	3430.26	0	0
1889	49.6797	2	653.856	1305.7	-0.000304514	-0.233219	2.29944	EFQVPTFTIPK		P04114	P04114			Apolipoprotein B-100 OS=Homo sapiens GN=APOB PE=1 SV=2 - [APOB_HUMAN]	True	1.07455	B-ALL	Control	0.14908	80.7065	5.29186e+07	4.98382e+07	5.11251e+07	5.47679e+07	3.68447e+07	3.39082e+07	3.88401e+07	5.60867e+07	5.07207e+07	3.48432e+07	5.58673e+07	4.84155e+07	5.02243e+07	5.34628e+07	4.94924e+07	3.37395e+07	4.5165e+07	5.31667e+07	2.10451e+07	1.94693e+07	2.02793e+06	9.57093e+07	9.33275e+07	5.6315e+07	1.95794e+07	1.08933e+08	2.14003e+07	1.02203e+08	5.41781e+07
1906	61.1599	3	754.752	2261.23	-0.000811349	-0.358808	5.62366	LPYTIITTPPLKDFSLWEK		P04114	P04114			Apolipoprotein B-100 OS=Homo sapiens GN=APOB PE=1 SV=2 - [APOB_HUMAN]	True	1.25024	B-ALL	Control	0.501823	91.0537	6.84929e+07	7.26913e+07	9.49635e+07	7.4253e+07	1.47684e+07	1.01901e+08	1.69153e+07	7.43058e+07	7.10985e+07	1.07036e+08	8.49546e+07	8.29065e+07	6.76408e+07	7.29048e+07	7.3953e+07	9.65912e+07	2.25221e+07	7.44281e+07	6.63398e+07	3.24758e+07	4.6108e+06	2.15171e+08	1.72763e+08	3.66618e+07	6.13295e+07	2.226e+08	3.95905e+07	1.8794e+08	3.57376e+07
17227	61.1432	2	1131.62	2261.23	-0.000265761	-0.117529	5.97137	LPYTIITTPPLKDFSLWEK		P04114	P04114			Apolipoprotein B-100 OS=Homo sapiens GN=APOB PE=1 SV=2 - [APOB_HUMAN]	True	1.36119	B-ALL	Control	0.223369	106.482	4.8537e+06	4.05718e+06	6.74025e+06	4.61739e+06	915740	5.26223e+06	1.16727e+06	5.59403e+06	5.01125e+06	5.70729e+06	5.10515e+06	6.1592e+06	3.97743e+06	5.51086e+06	6.01134e+06	5.05974e+06	1.41731e+06	5.27711e+06	1.42528e+06	1.45385e+06	18836.9	1.56751e+07	1.31793e+07	3.07559e+06	1.92142e+06	1.64188e+07	1.73973e+06	1.49343e+07	3.51244e+06
1922	16.8551	2	521.243	1040.47	-0.000169831	-0.163226	2.10828	GTYGLSCQR	[7] Carbamidomethyl	P04114	P04114			Apolipoprotein B-100 OS=Homo sapiens GN=APOB PE=1 SV=2 - [APOB_HUMAN]	True	1.03079	Control	B-ALL	0.232005	93.1072	3.41298e+07	6.63385e+07	2.73689e+07	2.39061e+07	8.57415e+07	8.47342e+06	8.65689e+07	3.11606e+07	5.77857e+07	9.97584e+06	2.3746e+07	2.53857e+07	5.54919e+07	2.31886e+07	2.34438e+07	6.82792e+06	7.3336e+07	1.97847e+07	1.40573e+07	9.75089e+06	1.41262e+07	7.14641e+07	8.91334e+07	3.93829e+07	1.00151e+07	7.72634e+07	7.72763e+06	8.40507e+07	2.94614e+07
66929	18.2973	2	521.244	1040.47	0.00191812	1.84351	2.05329	GTYGLSCQR	[7] Carbamidomethyl	P04114	P04114			Apolipoprotein B-100 OS=Homo sapiens GN=APOB PE=1 SV=2 - [APOB_HUMAN]	True	2.11226	B-ALL	Control	0.570371	88.5588	70638.1	42408.5	170707	89078.1	49687.3	44072.9	45600.9	137874	92329.1	27284.8	97646.4	82792	32329.7	66099.7	67803.2	11105.2	0	45306.1	163980	182873	14226.2	65559.6	114420	244232	72016	0	220947	74891.1	222521
1966	25.4456	2	456.761	911.507	-0.000750737	-0.823621	1.7771	VEDIPLAR		P04114	P04114			Apolipoprotein B-100 OS=Homo sapiens GN=APOB PE=1 SV=2 - [APOB_HUMAN]	False	1.01531	Control	B-ALL	0.367513	51.6795	3.73869e+07	4.1587e+07	2.79498e+07	3.92774e+07	5.82504e+07	2.05765e+07	5.58486e+07	3.04514e+07	3.67958e+07	1.80878e+07	3.65079e+07	2.35043e+07	3.42355e+07	2.91322e+07	2.21564e+07	1.62814e+07	5.99816e+07	3.17273e+07	3.03966e+07	2.29829e+07	41388	4.10984e+07	5.98798e+07	5.79137e+07	2.58805e+07	4.42207e+07	2.08226e+07	5.88123e+07	4.3803e+07
1981	33.9038	2	621.822	1241.63	-0.000422411	-0.340207	3.47164	ATGVLYDYVNK		P04114	P04114			Apolipoprotein B-100 OS=Homo sapiens GN=APOB PE=1 SV=2 - [APOB_HUMAN]	True	1.01266	B-ALL	Control	0.102466	94.9567	5.1261e+07	4.87966e+07	4.19243e+07	4.93997e+07	4.57459e+07	1.52372e+07	5.23492e+07	4.97896e+07	3.81199e+07	1.51854e+07	4.77882e+07	3.54695e+07	4.2696e+07	4.3272e+07	3.47821e+07	1.17163e+07	5.22199e+07	4.35465e+07	1.10956e+07	1.24927e+07	2.61861e+06	9.11674e+07	8.98873e+07	4.19531e+07	9.03911e+06	1.0005e+08	1.33405e+07	8.7982e+07	3.56937e+07
75839	34.5749	2	621.823	1241.63	0.00186218	1.49979	3.04301	ATGVLYDYVNK		P04114	P04114			Apolipoprotein B-100 OS=Homo sapiens GN=APOB PE=1 SV=2 - [APOB_HUMAN]	True	3.05763	B-ALL	Control	0.219891	126.471	26979.2	8761.41	2879.54	1302.61	31421.9	11632.4	53105.7	21286.2	0	7909.55	15406.3	8050.25	2166.45	11213.4	850.747	3426.67	4316.11	6283.61	48798.1	12763.5	10333.8	6275.24	47144.5	93688.1	13389.4	38164.5	26890.8	31157.3	12660.9
196505	33.9807	3	414.884	1241.63	0.000960042	0.773212	2.20123	ATGVLYDYVNK		P04114	P04114			Apolipoprotein B-100 OS=Homo sapiens GN=APOB PE=1 SV=2 - [APOB_HUMAN]	True	2.25287	B-ALL	Control	0.874889	183.953	0	6955.75	4300.01	0	21979.9	0	0	19956.2	0	0	7487.33	4180.4	7326.16	8682.2	0	0	6610.14	1651.91	0	4265.04	0	61015.4	65090.5	0	0	11568.8	0	6100.27	1353.01
1995	20.3894	3	478.921	1433.74	-0.000354049	-0.24694	4.20919	KIISDYHQQFR		P04114	P04114			Apolipoprotein B-100 OS=Homo sapiens GN=APOB PE=1 SV=2 - [APOB_HUMAN]	True	1.28685	B-ALL	Control	0.181169	93.968	2.52216e+06	1.65772e+07	1.79915e+07	2.00707e+07	8.42537e+06	1.88736e+07	8.33281e+06	2.17669e+07	1.72308e+07	1.83374e+07	1.67047e+07	1.63851e+07	1.59494e+07	2.25677e+06	1.81342e+07	1.52405e+07	1.52964e+07	1.76226e+07	1.31202e+07	9.3392e+06	2.32838e+07	4.03551e+07	3.9675e+07	1.20604e+06	1.20427e+07	4.13405e+07	9.75964e+06	4.56666e+07	10789.4
3640	20.3369	4	359.442	1433.74	-0.00100033	-0.697709	2.66482	KIISDYHQQFR		P04114	P04114			Apolipoprotein B-100 OS=Homo sapiens GN=APOB PE=1 SV=2 - [APOB_HUMAN]	True	1.45255	B-ALL	Control	0.175261	97.7258	691570	4.53309e+06	5.23124e+06	5.37321e+06	1.69208e+06	5.45029e+06	2.36153e+06	5.11796e+06	4.83676e+06	4.88561e+06	4.24526e+06	4.09908e+06	3.662e+06	292145	4.2523e+06	3.63148e+06	3.72859e+06	4.38037e+06	3.49317e+06	3.13622e+06	144809	1.20638e+07	1.238e+07	6.72302e+06	2.86834e+06	1.27585e+07	2.99889e+06	1.38874e+07	13505
6079	20.0616	3	478.921	1433.74	-1.26418e-05	-0.00881733	4.14269	KIISDYHQQFR		P04114	P04114			Apolipoprotein B-100 OS=Homo sapiens GN=APOB PE=1 SV=2 - [APOB_HUMAN]	True	1.52338	Control	B-ALL	0.950604	277.567	2.14394e+07	18261.8	106869	34442.1	0	48977.7	10018.9	0	131.29	286763	11905.5	33207.6	0	1.98066e+07	55588.8	1.02258e+06	67123.5	132818	282883	52266.2	963.509	0	252037	1.3916e+07	137285	0	79468.6	234211	22954.1
8158	20.3573	2	717.878	1433.74	-0.000409423	-0.285562	3.8928	KIISDYHQQFR		P04114	P04114			Apolipoprotein B-100 OS=Homo sapiens GN=APOB PE=1 SV=2 - [APOB_HUMAN]	True	1.35211	B-ALL	Control	0.121367	107.083	487874	4.13723e+06	4.51585e+06	5.5192e+06	2.37751e+06	4.92885e+06	1.82798e+06	4.07842e+06	4.77959e+06	4.3218e+06	3.73692e+06	3.737e+06	3.66006e+06	315765	3.9727e+06	4.01299e+06	3.16751e+06	4.27904e+06	2.65764e+06	2.10535e+06	1.15448e+06	1.12184e+07	1.07998e+07	1.51194e+06	2.61367e+06	1.11364e+07	1.92659e+06	1.26247e+07	0
13021	20.0616	4	359.443	1433.74	-0.000374977	-0.261538	2.72916	KIISDYHQQFR		P04114	P04114			Apolipoprotein B-100 OS=Homo sapiens GN=APOB PE=1 SV=2 - [APOB_HUMAN]	True	1.11952	Control	B-ALL	0.335713	280.902	7.32595e+06	4873.34	61754.6	5695.44	747.73	21746.1	5639.62	12569.5	17.6156	106310	407.635	19920.3	414.156	5.23368e+06	36567.5	249734	20215.2	39195.3	111967	23412.3	577757	1495.64	73502.1	2.01826e+06	42942.3	4556.33	15529.7	50106.5	6.10808e+06
14568	19.6402	3	478.921	1433.74	-0.000264023	-0.18415	4.33394	KIISDYHQQFR		P04114	P04114			Apolipoprotein B-100 OS=Homo sapiens GN=APOB PE=1 SV=2 - [APOB_HUMAN]	True	258.67	B-ALL	Control	0.23526	421.794	5557.86	56.9632	6037.98	464.56	3796.47	5893.15	2547.05	9.90018	17.399	995.21	2078.19	943.307	3439.55	104.958	5694.96	2418.41	4396.02	681.188	3312.56	799.078	978.838	0	7761.03	2456.22	695.41	588.692	9219.34	574.793	1.16104e+07
20169	20.0865	2	717.878	1433.74	-0.000636041	-0.443623	4.13866	KIISDYHQQFR		P04114	P04114			Apolipoprotein B-100 OS=Homo sapiens GN=APOB PE=1 SV=2 - [APOB_HUMAN]	True	1.48269	Control	B-ALL	0.461078	290.588	5.94083e+06	0	0	0	0	0	0	0	0	0	0	0	0	4.73042e+06	0	84012.6	0	0	0	0	0	0	40993.1	3.21917e+06	0	0	0	0	947839
35379	21.5074	3	478.921	1433.74	0.000161485	0.112632	4.16219	KIISDYHQQFR		P04114	P04114			Apolipoprotein B-100 OS=Homo sapiens GN=APOB PE=1 SV=2 - [APOB_HUMAN]	True	166.621	B-ALL	Control	0.00413427	285.885	661.293	0	3511.27	2267.16	0	381.91	0	0	338.274	377.996	2989.08	0	0	0	0	9175.76	0	1544.15	7614.07	0	672402	28343.9	29174.7	9663.35	1191.34	21469.1	0	29834.3	0
35703	19.6402	4	359.442	1433.74	-0.00125207	-0.873288	2.52009	KIISDYHQQFR		P04114	P04114			Apolipoprotein B-100 OS=Homo sapiens GN=APOB PE=1 SV=2 - [APOB_HUMAN]	True	227.381	B-ALL	Control	0.314335	424.264	0	0	0	8004.66	0	0	0	0	0	0	0	0	0	0	0	0	0	0	0	0	0	0	0	0	0	0	0	0	1.81825e+06
37924	22.9636	3	478.921	1433.74	0.000617646	0.430793	4.17594	KIISDYHQQFR		P04114	P04114			Apolipoprotein B-100 OS=Homo sapiens GN=APOB PE=1 SV=2 - [APOB_HUMAN]	True	48.7865	B-ALL	Control	0.307881	412.407	0	0	0	0	0	5631.1	0	0	4795.91	12989.6	0	0	11011.9	9785.2	0	12518.2	0	0	4861.87	7293.26	2.69451e+06	0	4282.92	30690.5	0	0	0	0	13125.6
42748	21.3777	3	478.921	1433.74	-0.000180752	-0.12607	3.66775	KIISDYHQQFR		P04114	P04114			Apolipoprotein B-100 OS=Homo sapiens GN=APOB PE=1 SV=2 - [APOB_HUMAN]	True	1099.87	B-ALL	Control	0.00226055	414.481	0	0	0	0	0	0	0	0	0	1073	0	0	0	0	0	896.478	0	0	1796.84	6322.95	14473.8	2419.78	0	0	0	0	0	14743.9	0
46611	19.6402	2	717.877	1433.74	-0.00167673	-1.16948	4.04019	KIISDYHQQFR		P04114	P04114			Apolipoprotein B-100 OS=Homo sapiens GN=APOB PE=1 SV=2 - [APOB_HUMAN]	True	Infinity	B-ALL	Control	0.0985464	423.868	0	0	0	0	0	0	0	0	0	0	0	0	0	0	0	0	0	0	0	0	1875.08	0	0	0	0	0	0	0	2.49164e+06
77215	22.9636	4	359.442	1433.74	-0.000802247	-0.559548	2.964	KIISDYHQQFR		P04114	P04114			Apolipoprotein B-100 OS=Homo sapiens GN=APOB PE=1 SV=2 - [APOB_HUMAN]	True	24.2161	B-ALL	Control	0.407937	377.515	0	0	0	0	3293.33	3922.08	0	0	0	0	0	2119.02	0	0	0	0	0	10316.5	0	0	425247	0	0	351.563	0	0	0	0	25061.1
2039	28.2649	2	500.272	998.529	-0.000607525	-0.60842	2.30919	SVGFHLPSR		P04114	P04114			Apolipoprotein B-100 OS=Homo sapiens GN=APOB PE=1 SV=2 - [APOB_HUMAN]	True	1.04555	B-ALL	Control	0.127657	86.8169	2.15052e+07	2.771e+07	1.81954e+07	1.91626e+07	2.2048e+07	1.33424e+07	2.15866e+07	1.82498e+07	2.16979e+07	1.4192e+07	1.88755e+07	1.60884e+07	2.10907e+07	1.76097e+07	1.61912e+07	1.03494e+07	1.64036e+07	1.32941e+07	8.63568e+06	8.0521e+06	1.98815e+06	4.09081e+07	4.2487e+07	1.67728e+07	8.12935e+06	4.25199e+07	8.88856e+06	4.11856e+07	1.62975e+07
2041	32.6758	2	586.796	1171.58	0.000401068	0.342332	2.56815	YENYELTLK		P04114	P04114			Apolipoprotein B-100 OS=Homo sapiens GN=APOB PE=1 SV=2 - [APOB_HUMAN]	True	1.17252	B-ALL	Control	0.152764	108.365	2.04283e+07	2.93309e+07	1.73294e+07	2.45751e+07	3.47316e+07	5.96849e+06	3.59892e+07	2.13373e+07	2.50227e+07	5.64296e+06	2.36156e+07	1.49702e+07	2.66709e+07	1.82949e+07	1.43375e+07	4.9185e+06	3.61442e+07	2.25161e+07	5.2071e+06	6.22188e+06	1.35864e+06	4.41552e+07	7.30063e+07	2.39343e+07	2.64886e+06	4.91673e+07	6.02853e+06	7.21671e+07	2.07375e+07
421812	79.8596	2	586.795	1171.58	-0.000669049	-0.571068	1.74265	YENYELTLK		P04114	P04114			Apolipoprotein B-100 OS=Homo sapiens GN=APOB PE=1 SV=2 - [APOB_HUMAN]	True	5.93744	Control	B-ALL	0.26403	392.042	868.611	0	216.54	0	502.362	0	0	0	0	0	0	0	61078.7	2129.83	0	1049.66	0	0	814.243	599.182	7.49468	260.105	342.056	0	2766.31	252.352	435.912	1279.76	0
492284	83.0836	2	586.796	1171.58	0.000859051	0.733244	2.21562	YENYELTLK		P04114	P04114			Apolipoprotein B-100 OS=Homo sapiens GN=APOB PE=1 SV=2 - [APOB_HUMAN]	True	1.98021	B-ALL	Control	0.103589	326.516	924.209	1286.69	1319.97	7493.98	1979.37	306.848	1038.61	393.633	563.521	0	0	388.753	449.05	372.428	235.051	0	699.983	319.944	592.411	0	0	0	260.742	577.315	364.338	0	0	0	27287
2062	28.3513	2	611.806	1221.6	-0.0008521	-0.697528	3.07138	YNALDLTNNGK		P04114	P04114			Apolipoprotein B-100 OS=Homo sapiens GN=APOB PE=1 SV=2 - [APOB_HUMAN]	True	1.06216	B-ALL	Control	0.414093	80.865	3.5934e+07	4.36954e+07	2.89254e+07	3.50868e+07	5.06487e+07	4.93358e+06	4.53666e+07	3.67556e+07	3.66263e+07	1.30339e+07	3.83282e+07	2.57534e+07	4.14495e+07	2.98351e+07	2.60925e+07	6.12994e+06	4.50675e+07	2.46731e+07	1.6799e+07	1.54587e+07	1.05112e+07	5.81709e+07	7.41826e+07	3.89775e+07	1.1892e+07	6.0607e+07	1.62121e+07	7.74689e+07	3.22249e+07
2085	30.4024	2	405.763	809.512	-0.000480696	-0.59381	1.7333	AQIPILR		P04114	P04114			Apolipoprotein B-100 OS=Homo sapiens GN=APOB PE=1 SV=2 - [APOB_HUMAN]	True	1.27013	B-ALL	Control	0.214955	79.5876	2.76716e+07	3.25952e+07	2.44587e+07	2.85777e+07	2.88251e+07	1.79724e+07	2.6448e+07	2.26547e+07	2.65335e+07	1.62277e+07	2.60523e+07	2.01859e+07	2.75539e+07	1.82452e+07	1.9525e+07	1.37331e+07	2.4875e+07	2.46024e+07	2.163e+07	1.29167e+07	2768.85	5.58422e+07	6.34411e+07	2.97929e+07	1.68253e+07	5.84451e+07	1.25929e+07	6.49305e+07	2.59207e+07
25287	32.8625	2	405.763	809.512	-9.74832e-06	-0.0120422	1.73416	AQIPILR		P04114	P04114			Apolipoprotein B-100 OS=Homo sapiens GN=APOB PE=1 SV=2 - [APOB_HUMAN]	True	2.35755	B-ALL	Control	0.106134	219.781	311046	183574	417578	273912	83066.1	225109	242051	212509	240294	221675	301960	451226	210584	230479	438112	227323	196890	294430	2692.67	292961	4.42466e+06	140065	99927.5	283602	4381.42	180009	304579	197521	92849.8
128812	80.5319	2	405.763	809.511	-0.000861166	-1.06381	1.55843	AQIPILR		P04114	P04114			Apolipoprotein B-100 OS=Homo sapiens GN=APOB PE=1 SV=2 - [APOB_HUMAN]	True	99.4049	B-ALL	Control	0.472378	422.261	350.965	96.3124	162.305	68.1576	240.983	42.0187	82.8925	33.3787	149.61	67.6387	301.13	222.729	88.673	119.918	161.903	9.9704	99.7342	0	65.0921	120.076	21.6723	237.728	227445	97.9232	7.88759	3.77927	52.875	45.0273	83.5131
171238	79.5956	2	405.763	809.512	-0.000287773	-0.35549	1.68111	AQIPILR		P04114	P04114			Apolipoprotein B-100 OS=Homo sapiens GN=APOB PE=1 SV=2 - [APOB_HUMAN]	True	35.0644	B-ALL	Control	0.89965	412.052	288.929	428.654	121.566	324.495	830.125	85.3879	764.935	274.385	801.833	0	425.861	300.02	397.76	215.586	0	0	255.629	245.082	139.773	187.997	213.465	574.908	1345.68	547.268	0	196482	177.157	1260.39	186.048
174205	81.3408	2	405.763	809.512	-0.000124873	-0.154257	1.46766	AQIPILR		P04114	P04114			Apolipoprotein B-100 OS=Homo sapiens GN=APOB PE=1 SV=2 - [APOB_HUMAN]	True	1.3864	B-ALL	Control	0.581636	398.368	252.118	0	16.4205	29.3724	6.30453	976.27	4.04763	17.8165	3473.82	0.657243	0	45312.7	30.1643	2.43193	18397.9	0	186.702	0	0	0	0	42.7344	167.387	4.48288	2367.26	27.7631	0.147852	40.2973	14.9696
347159	79.7991	2	405.763	809.512	-0.000532562	-0.65788	1.57412	AQIPILR		P04114	P04114			Apolipoprotein B-100 OS=Homo sapiens GN=APOB PE=1 SV=2 - [APOB_HUMAN]	True	61.2188	B-ALL	Control	0.794861	422.273	255.697	12.7736	5.78134	0.0607538	19.8642	0	20.7957	0.0286922	9.75908	0	37.2605	0	2.02836	5.03792	0	0	9.50947	883.348	11.2265	0	0	0.933155	245.266	41.8526	31.2808	0.133953	0	76912	0
2105	32.6327	2	401.247	800.479	-0.000445318	-0.556314	1.76678	FIIPSPK		P04114	P04114			Apolipoprotein B-100 OS=Homo sapiens GN=APOB PE=1 SV=2 - [APOB_HUMAN]	True	1.1081	B-ALL	Control	0.086675	96.6355	2.42546e+07	2.44021e+07	2.06706e+07	2.41469e+07	2.48684e+07	1.20461e+07	2.55957e+07	2.03353e+07	2.00391e+07	1.06676e+07	2.17061e+07	1.69405e+07	2.05459e+07	1.90706e+07	1.61321e+07	1.0078e+07	2.58815e+07	2.0106e+07	9.94565e+06	8.21213e+06	6104.63	4.33345e+07	5.71681e+07	1.79394e+07	7.53188e+06	4.55387e+07	7.37944e+06	5.55654e+07	1.60972e+07
74541	34.1576	2	401.247	800.479	-0.0002685	-0.335424	1.76328	FIIPSPK		P04114	P04114			Apolipoprotein B-100 OS=Homo sapiens GN=APOB PE=1 SV=2 - [APOB_HUMAN]	True	Infinity	B-ALL	Control	0.087635	422.4	0	0	0	0	0	0	0	0	0	0	0	0	0	0	0	0	0	0	0	1923.02	1375.98	0	0	0	0	0	0	0	0
75114	33.5049	2	401.247	800.48	-0.000120028	-0.149945	1.46369	FIIPSPK		P04114	P04114			Apolipoprotein B-100 OS=Homo sapiens GN=APOB PE=1 SV=2 - [APOB_HUMAN]	True	Infinity	B-ALL	Control	0.0989934	423.531	0	0	0	0	0	0	0	0	0	0	0	0	0	0	0	0	0	0	0	0	205.879	0	0	0	0	0	0	0	0
88723	33.6583	2	401.247	800.48	0.000451993	0.564652	1.78244	FIIPSPK		P04114	P04114			Apolipoprotein B-100 OS=Homo sapiens GN=APOB PE=1 SV=2 - [APOB_HUMAN]	True	1505.48	B-ALL	Control	0.187719	424.264	0	0	0	0	0	0	0	0	0	282.304	0	0	0	0	0	0	0	0	0	0	409973	0	0	0	0	0	0	0	0
2124	30.6095	3	421.885	1262.63	0.00471488	3.73418	2.31965	IYSLWEHSTK		P04114	P04114			Apolipoprotein B-100 OS=Homo sapiens GN=APOB PE=1 SV=2 - [APOB_HUMAN]	True	2.30821	B-ALL	Control	0.529422	134.073	397728	4.3209e+06	1.3693e+06	655899	5.63719e+06	1.51233e+06	3.89434e+06	571426	3.69269e+06	966694	276240	974007	4.92806e+06	360.057	280347	1.46171e+06	403141	40868.5	28839.7	808254	7827.55	6.1218e+06	1.32881e+07	392789	1.94974e+06	9.51753e+06	2.07543e+06	148631	2600.77
2349	30.4627	3	421.884	1262.63	-0.000520915	-0.412564	2.41729	IYSLWEHSTK		P04114	P04114			Apolipoprotein B-100 OS=Homo sapiens GN=APOB PE=1 SV=2 - [APOB_HUMAN]	True	2.04583	Control	B-ALL	0.000193958	85.3823	2.24137e+07	1.54729e+07	2.03971e+07	2.20216e+07	1.13028e+07	8.56693e+06	1.63374e+07	2.03347e+07	1.46653e+07	8.82379e+06	2.30797e+07	1.74909e+07	1.54869e+07	1.35709e+07	1.6903e+07	7.07449e+06	1.9792e+07	2.07121e+07	8.14801e+06	6.11782e+06	2.0891e+06	2.34529e+06	2.29068e+07	1.95496e+07	3.14872e+06	1.13406e+07	4.90253e+06	914128	1.90578e+07
4222	30.5509	2	632.323	1262.63	0.0024251	1.92068	2.48858	IYSLWEHSTK		P04114	P04114			Apolipoprotein B-100 OS=Homo sapiens GN=APOB PE=1 SV=2 - [APOB_HUMAN]	True	1.57962	B-ALL	Control	0.734142	76.5811	1.93168e+07	1.9435e+07	1.74007e+07	1.86101e+07	2.8149e+07	6.96478e+06	2.98207e+07	1.7551e+07	1.79198e+07	7.00463e+06	1.77536e+07	1.45148e+07	1.96747e+07	9.72355e+06	1.27971e+07	6.28828e+06	3.36657e+07	1.72098e+07	7.81197e+06	4.76588e+06	3.28958e+07	4.30885e+07	4.73686e+07	2.52076e+07	9.32847e+06	3.75069e+07	6.00326e+06	6.85181e+07	5.81329e+07
28320	30.0293	3	421.884	1262.63	-0.000823359	-0.652099	1.53113	IYSLWEHSTK		P04114	P04114			Apolipoprotein B-100 OS=Homo sapiens GN=APOB PE=1 SV=2 - [APOB_HUMAN]	True	8.25406	B-ALL	Control	0.860675	383.439	7736.45	171761	60896.8	58223.2	59157.4	37996.1	91727.4	20029.9	29149.8	43499.6	167377	34977.7	22676.9	299072	62612.4	37297.4	105469	128216	129389	40297.4	31029.8	56102.5	20610.8	172686	175180	75835.3	26908.7	33286.6	127602
2134	37.373	2	801.43	1600.85	-0.000668087	-0.417334	4.11649	VSALLTPAEQTGTWK		P04114	P04114			Apolipoprotein B-100 OS=Homo sapiens GN=APOB PE=1 SV=2 - [APOB_HUMAN]	True	1.15993	B-ALL	Control	0.209985	91.7808	9.06635e+07	9.29606e+07	7.96935e+07	8.86856e+07	9.39707e+07	4.80795e+07	9.61095e+07	8.86526e+07	9.09741e+07	4.5863e+07	8.23795e+07	7.24483e+07	9.39121e+07	7.60165e+07	7.07681e+07	3.90465e+07	9.52588e+07	8.06968e+07	4.73329e+07	3.77721e+07	4.42556e+06	1.80925e+08	2.12419e+08	7.00918e+07	4.16709e+07	1.96152e+08	4.02954e+07	2.28173e+08	5.53521e+07
33543	37.4166	3	534.623	1600.85	-0.000102493	-0.0640245	---	VSALLTPAEQTGTWK		P04114	P04114			Apolipoprotein B-100 OS=Homo sapiens GN=APOB PE=1 SV=2 - [APOB_HUMAN]	True	1.53815	Control	B-ALL	0.0360026	99.4316	151811	98910	104789	121828	82910.7	10879.3	27548.8	34564.5	51501.7	20142.1	200896	65275.3	153827	83454.1	54416.1	59664.7	62987.5	29230	0	20245.4	0	75017.2	174555	114061	39783.3	77101	49865.6	73806.4	97391.1
2136	36.9845	2	669.858	1337.7	-0.00040938	-0.306032	4.00878	YGMVAQVTQTLK		P04114	P04114			Apolipoprotein B-100 OS=Homo sapiens GN=APOB PE=1 SV=2 - [APOB_HUMAN]	True	1.26638	B-ALL	Control	0.143685	108.348	1.95062e+07	2.36994e+07	1.86211e+07	2.0609e+07	2.58789e+07	6.26911e+06	2.63843e+07	2.06803e+07	2.48026e+07	6.3505e+06	1.89585e+07	1.96437e+07	2.3241e+07	1.57568e+07	1.82629e+07	6.35812e+06	2.74173e+07	1.83121e+07	2.66039e+06	5.26553e+06	844849	4.87858e+07	5.09738e+07	2.25429e+07	2.6549e+06	5.42356e+07	5.50087e+06	6.85794e+07	1.88747e+07
2140	37.339	2	537.813	1073.61	-0.00014282	-0.133028	2.17432	NIILPVYDK		P04114	P04114			Apolipoprotein B-100 OS=Homo sapiens GN=APOB PE=1 SV=2 - [APOB_HUMAN]	True	1.16342	Control	B-ALL	0.0258733	104.197	3.54459e+07	3.85413e+07	3.06428e+07	3.65881e+07	3.85519e+07	8.67354e+06	3.85526e+07	3.21391e+07	3.48336e+07	8.11427e+06	3.47717e+07	2.71363e+07	3.60707e+07	2.62614e+07	2.69472e+07	7.08079e+06	3.98653e+07	3.25427e+07	3.98032e+06	4.71292e+06	161283	4.74718e+07	6.65701e+07	3.17023e+07	2.92645e+06	5.06625e+07	5.35915e+06	6.84022e+07	2.55016e+07
2142	81.454	3	719.717	2156.13	0.000559133	0.259322	5.81287	HSITNPLAVLCEFISQSIK	[11] Carbamidomethyl	P04114	P04114			Apolipoprotein B-100 OS=Homo sapiens GN=APOB PE=1 SV=2 - [APOB_HUMAN]	True	1.22429	Control	B-ALL	0.286407	72.8778	7.02446e+07	8.15785e+07	7.46734e+07	5.0209e+07	4.86659e+07	4.13338e+07	8.55131e+06	2.29226e+07	3.13965e+07	2.62184e+07	1.08883e+07	5.51731e+07	2.83525e+07	5.04084e+07	2.33898e+07	3.90362e+07	4.76855e+06	2.75331e+07	3.7911e+07	2.58296e+07	5.10687e+06	7.90942e+07	8.19404e+07	2.94979e+07	2.15439e+07	3.81008e+07	2.70245e+07	1.99616e+07	2.97053e+07
4904	81.454	2	1079.07	2156.13	0.000359467	0.166719	7.61984	HSITNPLAVLCEFISQSIK	[11] Carbamidomethyl	P04114	P04114			Apolipoprotein B-100 OS=Homo sapiens GN=APOB PE=1 SV=2 - [APOB_HUMAN]	True	1.12603	B-ALL	Control	0.451876	46.9714	3.64584e+07	3.20198e+07	4.48428e+07	3.37734e+07	1.78935e+07	4.04918e+07	6.12797e+06	2.15219e+07	2.44946e+07	3.21628e+07	1.54483e+07	4.16262e+07	2.03704e+07	2.91547e+07	2.84366e+07	2.66962e+07	3.95705e+06	2.7455e+07	4.6158e+07	2.87355e+07	1.29199e+07	5.39215e+07	5.26968e+07	3.03488e+07	5.49036e+07	3.30308e+07	2.72804e+07	1.77046e+07	2.08271e+07
265963	88.2667	3	719.717	2156.13	0.000680683	0.315697	3.97526	HSITNPLAVLCEFISQSIK	[11] Carbamidomethyl	P04114	P04114			Apolipoprotein B-100 OS=Homo sapiens GN=APOB PE=1 SV=2 - [APOB_HUMAN]	True	2.33982	B-ALL	Control	0.0901907	387.537	2944.24	0	5983.52	2612.78	22275.5	287.908	11035.2	4361.69	6422.16	429.855	3520.77	7858.63	2611.54	5587.35	2797.41	357.64	2644.1	1770.29	0	737.854	398.048	0	1862.36	1111.23	0	217.548	1265.48	1117.78	605.989
2170	26.4856	2	618.305	1234.59	0.000371539	0.30094	2.85303	ENFAGEATLQR		P04114	P04114			Apolipoprotein B-100 OS=Homo sapiens GN=APOB PE=1 SV=2 - [APOB_HUMAN]	True	1.28245	B-ALL	Control	0.161754	112.751	3.42755e+07	4.60677e+07	2.32513e+07	2.82483e+07	4.82847e+07	6.05955e+06	4.23773e+07	2.96083e+07	3.75066e+07	5.98129e+06	2.65582e+07	2.10192e+07	3.74535e+07	2.25345e+07	1.98909e+07	4.69575e+06	3.93021e+07	2.37915e+07	3.60756e+06	4.81747e+06	115887	6.92906e+07	1.01052e+08	3.8128e+07	3.26101e+06	7.66243e+07	5.44118e+06	1.03413e+08	2.73428e+07
2176	28.0019	2	680.804	1359.59	0.000165791	0.121942	2.95655	SEYQADYESLR		P04114	P04114			Apolipoprotein B-100 OS=Homo sapiens GN=APOB PE=1 SV=2 - [APOB_HUMAN]	True	1.05129	B-ALL	Control	0.099647	96.3549	3.72438e+07	4.55767e+07	3.403e+07	3.6543e+07	4.70373e+07	2.04204e+07	4.05695e+07	3.7916e+07	4.26351e+07	2.07759e+07	3.72434e+07	3.2127e+07	4.05968e+07	2.96877e+07	3.16952e+07	1.76076e+07	3.60588e+07	3.246e+07	1.32625e+07	1.37579e+07	224275	7.12807e+07	9.21419e+07	2.86689e+07	1.16582e+07	7.57229e+07	1.67611e+07	9.47033e+07	2.46651e+07
18726	29.3183	2	680.801	1359.59	-0.00609469	-4.48273	2.43629	SEYQADYESLR		P04114	P04114			Apolipoprotein B-100 OS=Homo sapiens GN=APOB PE=1 SV=2 - [APOB_HUMAN]	True	13.3772	B-ALL	Control	0.328147	318.46	127817	278978	141879	99477.4	23875.8	119709	51266.5	166264	60630.5	103860	137705	48506.8	53812.9	74585.9	89868.3	26555.2	115257	146893	78314.2	2061.14	82671.2	132204	52246.1	307456	88586.3	38607	74441.3	112917	270232
57736	30.2954	2	680.805	1359.6	0.00108367	0.797057	2.28795	SEYQADYESLR		P04114	P04114			Apolipoprotein B-100 OS=Homo sapiens GN=APOB PE=1 SV=2 - [APOB_HUMAN]	True	3.84025	B-ALL	Control	0.0739347	165.46	41107.2	84608.5	22052	38433.6	41341.8	57090.1	83710.3	0	32217	0	71012.8	52516.4	64031.2	37829.4	19126.6	14491	19275.1	32166.6	20955.8	12766.4	1.08057e+06	64436.3	296823	170091	16538.3	15063.6	80519.4	24117.8	212477
205575	82.5682	2	680.801	1359.59	-0.00611499	-4.49766	2.88903	SEYQADYESLR		P04114	P04114			Apolipoprotein B-100 OS=Homo sapiens GN=APOB PE=1 SV=2 - [APOB_HUMAN]	True	11.0353	Control	B-ALL	0.169341	416.436	389343	2229.46	0	9.66919	0	0.00312359	549.783	0	1.47349	10.1436	57.3288	0	0	291.011	18.4828	0	0	3759.42	19494.6	1486.34	734.573	0	1.81191	0	171.11	0.65186	2421.31	0	1728.5
274418	84.409	2	680.805	1359.6	0.00088147	0.648333	2.11758	SEYQADYESLR		P04114	P04114			Apolipoprotein B-100 OS=Homo sapiens GN=APOB PE=1 SV=2 - [APOB_HUMAN]	True	20.6114	B-ALL	Control	0.726139	410.632	140.481	866.103	368.652	55.0511	274.912	143.611	178.072	125.457	64.6906	227.206	123.884	149.753	23.4951	590.673	0	843.243	221.565	26.2941	59.9502	88395.8	53.3972	67.6016	151.496	426.587	88.7658	8.00592	117.16	8.53724	83.9029
468673	83.3414	2	680.802	1359.59	-0.00454732	-3.34461	2.01742	SEYQADYESLR		P04114	P04114			Apolipoprotein B-100 OS=Homo sapiens GN=APOB PE=1 SV=2 - [APOB_HUMAN]	True	23.861	Control	B-ALL	0.0164573	368.158	29.0659	1132.77	14.0143	47186.5	0	6.41364	0	1269.62	666.301	177.298	0.896308	515.382	259.496	853.776	33.9145	528.05	1292.52	0	2.61516	228.835	0.0539376	0	0	0	0	649.52	0	15.2218	3.08645
2189	13.9405	2	496.242	990.469	-0.00133784	-1.35071	1.91519	SLHMYANR		P04114	P04114			Apolipoprotein B-100 OS=Homo sapiens GN=APOB PE=1 SV=2 - [APOB_HUMAN]	True	2.25286	B-ALL	Control	0.832684	123.834	1.66184e+06	2.84027e+07	2.74219e+06	2.34932e+06	2.23395e+07	2.5493e+07	1.70338e+07	1.85076e+06	1.01928e+07	1.81152e+07	2.78585e+06	7.83198e+06	9.97869e+06	779910	3.54164e+06	5.67803e+06	3.51369e+06	676643	3.9793e+06	1.27829e+07	105366	6.04315e+07	5.8402e+07	1.62609e+06	1.43974e+06	7.42438e+07	9.05996e+06	4.75049e+07	964200
11919	17.8474	2	496.245	990.476	0.00551748	5.57056	1.99641	SLHMYANR		P04114	P04114			Apolipoprotein B-100 OS=Homo sapiens GN=APOB PE=1 SV=2 - [APOB_HUMAN]	True	1.40612	B-ALL	Control	0.667638	150.326	1.76933e+06	622494	1.11103e+06	1.52283e+06	1.64996e+06	677129	1.8931e+06	1.42615e+06	585257	366198	1.53521e+06	763073	573527	2.16627e+06	1.01234e+06	369365	2.58904e+06	1.85136e+06	305193	381295	1.14589e+07	1.02991e+06	1.26944e+06	2.07925e+06	373828	2.36428e+06	212616	1.21698e+06	2.95258e+06
14401	15.7727	2	496.242	990.47	-0.000712377	-0.719231	1.9836	SLHMYANR		P04114	P04114			Apolipoprotein B-100 OS=Homo sapiens GN=APOB PE=1 SV=2 - [APOB_HUMAN]	True	1.03231	B-ALL	Control	0.140239	127.5	2.45166e+06	2.27284e+06	1.30196e+06	2.51408e+06	1.57281e+06	566793	1.73621e+06	2.49746e+06	1.08337e+06	430979	2.0982e+06	1.16887e+06	2.41665e+06	2.25947e+06	1.21206e+06	609390	3.37376e+06	1.73499e+06	345440	748214	8776.18	2.004e+06	2.14736e+06	2.04849e+06	512078	2.90971e+06	777985	1.7035e+06	1.79627e+06
15855	16.3063	2	496.242	990.469	-0.0012263	-1.23809	1.77426	SLHMYANR		P04114	P04114			Apolipoprotein B-100 OS=Homo sapiens GN=APOB PE=1 SV=2 - [APOB_HUMAN]	True	1.07375	Control	B-ALL	0.205331	112.674	1.50018e+06	2.93942e+06	2.09012e+06	1.6592e+06	4.33904e+06	1.39104e+06	3.80569e+06	1.2502e+06	2.56379e+06	809985	1.88964e+06	1.53024e+06	2.2415e+06	846224	1.68234e+06	667209	2.76572e+06	960303	1.92517e+06	1.05112e+06	35486.5	1.74325e+06	2.28632e+06	1.10382e+06	1.16953e+06	1.46282e+06	1.55913e+06	2.45001e+06	1.37349e+06
2276	44.8062	3	438.611	1312.81	-0.00033711	-0.256785	3.16934	VLADKFIIPGLK		P04114	P04114			Apolipoprotein B-100 OS=Homo sapiens GN=APOB PE=1 SV=2 - [APOB_HUMAN]	True	1.26372	B-ALL	Control	0.160715	99.1666	1.85636e+07	1.56286e+07	1.64439e+07	1.72033e+07	8.49001e+06	8.46332e+06	8.16137e+06	2.05248e+07	1.42186e+07	8.6939e+06	2.07183e+07	1.57702e+07	1.50296e+07	1.78219e+07	1.59851e+07	7.8449e+06	7.87444e+06	1.57152e+07	3.52351e+06	6.002e+06	191150	4.48594e+07	3.45475e+07	1.72485e+07	3.42862e+06	4.77284e+07	5.81588e+06	3.68331e+07	1.45329e+07
4110	44.7863	2	657.413	1312.81	-0.000483043	-0.367945	3.73604	VLADKFIIPGLK		P04114	P04114			Apolipoprotein B-100 OS=Homo sapiens GN=APOB PE=1 SV=2 - [APOB_HUMAN]	True	1.00982	Control	B-ALL	0.157668	81.4119	2.61746e+07	2.25734e+07	2.14326e+07	2.62441e+07	6.12229e+06	1.14196e+07	7.33644e+06	2.72181e+07	1.50357e+07	1.05934e+07	2.59473e+07	1.80593e+07	2.02101e+07	2.57509e+07	1.88428e+07	9.79877e+06	7.32852e+06	2.07614e+07	1.10411e+07	1.04661e+07	370057	3.88869e+07	3.13916e+07	1.57978e+07	8.24589e+06	4.1533e+07	9.50702e+06	3.18058e+07	1.3405e+07
2307	60.8943	2	917.489	1832.96	-0.00358805	-1.95751	3.86263	ATFQTPDFIVPLTDLR		P04114	P04114			Apolipoprotein B-100 OS=Homo sapiens GN=APOB PE=1 SV=2 - [APOB_HUMAN]	True	1.13216	B-ALL	Control	0.142809	89.966	8.37027e+07	7.03231e+07	9.37865e+07	9.901e+07	5.39337e+07	7.16896e+07	6.45141e+07	1.01682e+08	7.48585e+07	7.60161e+07	1.04154e+08	8.64574e+07	7.02085e+07	9.62908e+07	8.69091e+07	6.74511e+07	7.28396e+07	1.12604e+08	3.95115e+07	3.86701e+07	969916	1.76369e+08	2.0163e+08	6.39029e+07	3.93885e+07	2.01504e+08	4.40656e+07	2.23518e+08	6.62681e+07
7649	60.8778	3	611.997	1832.97	0.00132543	0.723106	3.22224	ATFQTPDFIVPLTDLR		P04114	P04114			Apolipoprotein B-100 OS=Homo sapiens GN=APOB PE=1 SV=2 - [APOB_HUMAN]	True	1.04289	B-ALL	Control	0.152854	76.5719	9.2121e+06	6.84178e+06	1.13019e+07	1.09379e+07	5.42e+06	7.39831e+06	5.50282e+06	8.26834e+06	6.88784e+06	7.35759e+06	1.05039e+07	8.56446e+06	6.4232e+06	9.94812e+06	8.7735e+06	7.19108e+06	7.12528e+06	1.08287e+07	5.39005e+06	4.15862e+06	224481	1.54375e+07	1.59422e+07	7.43484e+06	5.40333e+06	1.5842e+07	3.64124e+06	1.77984e+07	8.07554e+06
2309	44.5616	2	779.902	1557.79	-9.67233e-05	-0.0620901	4.67211	ITENDIQIALDDAK		P04114	P04114			Apolipoprotein B-100 OS=Homo sapiens GN=APOB PE=1 SV=2 - [APOB_HUMAN]	True	1.44949	B-ALL	Control	0.595516	119.139	2.41322e+07	5.29454e+07	2.13992e+07	5.35307e+06	6.76224e+07	1.9668e+07	5.16381e+07	1.60518e+07	9.28994e+07	1.20715e+07	5.28528e+06	2.28285e+07	3.4042e+07	2.53851e+06	2.01182e+07	1.12075e+07	3.78266e+07	2.80562e+06	4.75476e+06	1.01777e+07	1.08076e+06	7.2324e+07	1.07501e+08	2.31415e+07	9.03214e+06	9.75008e+07	1.40606e+07	1.12093e+08	1.13323e+07
13425	44.5861	3	520.27	1557.79	0.000465998	0.29914	3.80342	ITENDIQIALDDAK		P04114	P04114			Apolipoprotein B-100 OS=Homo sapiens GN=APOB PE=1 SV=2 - [APOB_HUMAN]	True	1.33582	B-ALL	Control	0.146629	112.87	1.62328e+06	1.96505e+06	1.67261e+06	1.40542e+06	2.17987e+06	462079	2.7258e+06	1.14067e+06	1.51418e+06	385651	1.59265e+06	1.28691e+06	1.57241e+06	901470	1.00836e+06	294693	3.4939e+06	836405	321142	462704	17616.9	4.10082e+06	4.9455e+06	2.29486e+06	208439	4.19303e+06	303845	4.65649e+06	1.67599e+06
2331	28.2884	2	468.281	934.548	-0.000875356	-0.936662	3.01045	TGLKEFLK		P04114	P04114			Apolipoprotein B-100 OS=Homo sapiens GN=APOB PE=1 SV=2 - [APOB_HUMAN]	True	1.00044	Control	B-ALL	0.0939948	76.3468	1.45014e+07	1.44279e+07	1.45581e+07	1.36098e+07	7.74817e+06	1.08477e+07	8.12304e+06	1.15322e+07	1.27733e+07	1.05895e+07	1.2258e+07	1.37052e+07	1.22622e+07	1.24352e+07	1.2599e+07	8.57567e+06	5.62094e+06	1.02875e+07	6.94333e+06	7.93394e+06	6575.57	2.56271e+07	2.1039e+07	9.8196e+06	4.91935e+06	2.64151e+07	9.03654e+06	2.00068e+07	9.64663e+06
28334	29.3886	2	468.282	934.549	-0.000208359	-0.222952	2.31316	TGLKEFLK		P04114	P04114			Apolipoprotein B-100 OS=Homo sapiens GN=APOB PE=1 SV=2 - [APOB_HUMAN]	True	23.4204	B-ALL	Control	0.959175	423.821	0	0	0	0	20683.2	0	0	0	0	0	0	0	6777.34	0	0	0	0	0	0	0	634.633	0	0	0	0	0	0	0	0
30111	30.6704	2	468.281	934.548	-0.000580635	-0.6213	3.07445	TGLKEFLK		P04114	P04114			Apolipoprotein B-100 OS=Homo sapiens GN=APOB PE=1 SV=2 - [APOB_HUMAN]	True	12.0178	B-ALL	Control	0.172581	349.171	0	2709.54	0	0	0	12312.7	0	0	7887.27	10142.6	0	1780.92	14880.3	0	6016.04	17145.4	0	0	0	0	477.586	34136.8	3177.21	0	27336.8	2788.59	5048.08	45979	0
33281	31.0294	2	468.282	934.549	0.000486128	0.520175	2.46603	TGLKEFLK		P04114	P04114			Apolipoprotein B-100 OS=Homo sapiens GN=APOB PE=1 SV=2 - [APOB_HUMAN]	True	712.71	B-ALL	Control	0.0988446	417.632	1048.75	0	0	0	0	0	0	0	0	0	0	36.0768	0	0	0	0	0	0	0	0	761730	0	4255.89	0	0	0	0	4282.18	0
2338	41.209	2	816.923	1631.83	0.00050078	0.306882	3.95466	ALYWVNGQVPDGVSK		P04114	P04114			Apolipoprotein B-100 OS=Homo sapiens GN=APOB PE=1 SV=2 - [APOB_HUMAN]	True	1.33264	B-ALL	Control	0.484852	70.7801	5.18796e+07	4.5669e+07	4.53957e+07	2.6433e+07	4.22338e+07	2.05281e+07	4.44046e+07	6.06962e+07	4.55304e+07	2.08258e+07	2.59972e+07	4.47904e+07	4.57871e+07	4.9817e+07	3.9855e+07	1.75963e+07	4.5304e+07	2.4615e+07	3.59587e+07	2.79343e+07	2.26402e+07	9.86032e+07	9.70992e+07	2.43651e+07	3.14857e+07	1.11316e+08	2.85342e+07	1.05203e+08	2.47928e+07
2347	34.5233	2	655.353	1308.69	-0.000631879	-0.482832	3.55697	EVGTVLSQVYSK		P04114	P04114			Apolipoprotein B-100 OS=Homo sapiens GN=APOB PE=1 SV=2 - [APOB_HUMAN]	True	1.20096	B-ALL	Control	0.326113	98.2121	2.35959e+07	4.0106e+07	2.36986e+07	2.89629e+07	4.7659e+07	7.01028e+06	4.28383e+07	2.26064e+07	2.95683e+07	8.36559e+06	2.7438e+07	2.07346e+07	3.51249e+07	1.80911e+07	1.88561e+07	6.15583e+06	4.05789e+07	2.68258e+07	4.20103e+06	6.24939e+06	3.99435e+06	6.5973e+07	7.51141e+07	2.95955e+07	3.51026e+06	7.53977e+07	6.37779e+06	7.37934e+07	2.90604e+07
2361	32.5746	2	455.228	908.442	-0.000898204	-0.988729	2.62801	GMALFGEGK		P04114	P04114			Apolipoprotein B-100 OS=Homo sapiens GN=APOB PE=1 SV=2 - [APOB_HUMAN]	True	1.17519	B-ALL	Control	0.23578	85.2853	1.85217e+07	2.25219e+07	1.7373e+07	1.90895e+07	1.95371e+07	9.66871e+06	2.09359e+07	1.64305e+07	1.91666e+07	9.80363e+06	1.75557e+07	1.63806e+07	1.91584e+07	1.32264e+07	1.52986e+07	8.25725e+06	2.10128e+07	1.62874e+07	1.16098e+07	1.13654e+07	142232	3.40401e+07	4.6466e+07	1.43857e+07	9.36617e+06	3.66493e+07	1.14107e+07	4.7557e+07	1.20365e+07
2396	26.5805	2	481.27	960.524	0.000478522	0.498188	2.41435	LDVTTSIGR		P04114	P04114			Apolipoprotein B-100 OS=Homo sapiens GN=APOB PE=1 SV=2 - [APOB_HUMAN]	True	1.16369	B-ALL	Control	0.14045	109.718	2.39997e+07	3.20034e+07	1.7761e+07	2.37018e+07	4.25044e+07	4.50138e+06	2.02409e+07	1.29458e+07	1.45722e+07	3.77763e+06	1.15576e+07	9.51406e+06	1.54133e+07	1.45688e+07	1.28678e+07	2.93001e+06	2.70996e+07	1.32987e+07	1.11292e+06	4.99802e+06	9.9986e+06	4.62495e+07	7.25643e+07	2.63755e+07	926077	3.2037e+07	4.41096e+06	4.59465e+07	1.57846e+07
2414	36.8905	2	634.864	1267.71	-0.000813358	-0.641595	2.8252	DLKVEDIPLAR		P04114	P04114			Apolipoprotein B-100 OS=Homo sapiens GN=APOB PE=1 SV=2 - [APOB_HUMAN]	True	1.28481	B-ALL	Control	0.984785	70.4808	3.8882e+07	3.50411e+07	3.69404e+07	3.35863e+07	2.45044e+07	3.54167e+07	2.52104e+07	4.07257e+07	3.23812e+07	3.67659e+07	3.4164e+07	3.49253e+07	3.2353e+07	3.39572e+07	3.2447e+07	3.16876e+07	2.51302e+07	3.01739e+07	3.06499e+07	2.33339e+07	1.04789e+07	8.28442e+07	7.982e+07	3.18838e+07	2.68314e+07	8.95422e+07	2.39684e+07	8.03842e+07	2.47463e+07
2472	36.8982	3	423.578	1267.71	-0.000778872	-0.614391	2.78611	DLKVEDIPLAR		P04114	P04114			Apolipoprotein B-100 OS=Homo sapiens GN=APOB PE=1 SV=2 - [APOB_HUMAN]	True	1.28463	B-ALL	Control	0.892065	75.3363	2.10252e+07	1.8859e+07	2.02443e+07	1.83364e+07	1.42344e+07	1.68807e+07	1.49321e+07	2.10448e+07	1.75797e+07	1.77598e+07	1.70844e+07	1.83858e+07	1.75814e+07	1.90957e+07	1.70093e+07	1.62988e+07	1.56202e+07	1.64059e+07	1.6927e+07	1.25264e+07	5.86712e+06	4.70263e+07	4.48031e+07	1.26611e+07	1.43243e+07	4.7609e+07	1.15161e+07	4.51444e+07	1.07585e+07
2422	19.9511	2	393.195	784.374	-0.00105921	-1.35039	1.4919	FFGEGTK		P04114	P04114			Apolipoprotein B-100 OS=Homo sapiens GN=APOB PE=1 SV=2 - [APOB_HUMAN]	True	1.08055	B-ALL	Control	0.129508	97.1769	1.47085e+07	1.43113e+07	1.48133e+07	1.2324e+07	1.16409e+07	8.29242e+06	1.26343e+07	1.22554e+07	1.228e+07	8.60209e+06	1.19518e+07	1.15932e+07	1.19384e+07	1.18751e+07	1.07607e+07	6.79304e+06	1.3604e+07	1.04634e+07	8.05299e+06	6.01208e+06	9246.87	2.37438e+07	3.53381e+07	6.39056e+06	6.7425e+06	2.43983e+07	5.54576e+06	3.65147e+07	5.47402e+06
16026	21.7966	2	393.195	784.375	-0.000622723	-0.793909	1.41377	FFGEGTK		P04114	P04114			Apolipoprotein B-100 OS=Homo sapiens GN=APOB PE=1 SV=2 - [APOB_HUMAN]	True	2.7459	B-ALL	Control	0.0947084	263.576	107375	112003	63074.7	99630.1	352995	9191.52	401928	43579.1	97240.2	36612.6	100462	85985.7	125389	81585.2	68865.5	24030.2	333729	123473	16784.2	46670.6	153504	10538.3	35399.3	37904.4	12423.2	5119.7	39304.3	15502	34195.2
20478	23.0189	2	393.195	784.376	0.000434457	0.553889	1.3691	FFGEGTK		P04114	P04114			Apolipoprotein B-100 OS=Homo sapiens GN=APOB PE=1 SV=2 - [APOB_HUMAN]	True	21.288	B-ALL	Control	0.475944	339.278	22381	2843.98	8934.97	18086.4	508.838	5206.38	14092.3	20293.3	0	0	15134.9	7779.29	418.356	17314.6	4266.27	0	56750.1	18034.6	8544.34	3821.28	3.6134e+06	4382.39	15738	112811	17792.2	6137.51	1411.71	21301.2	83812.4
2436	19.9317	3	367.541	1099.6	-0.000735802	-0.669153	2.71522	LVELAHQYK		P04114	P04114			Apolipoprotein B-100 OS=Homo sapiens GN=APOB PE=1 SV=2 - [APOB_HUMAN]	True	1.20455	B-ALL	Control	0.0643121	129.808	1.28724e+07	2.39202e+07	1.23948e+07	1.9005e+07	2.70129e+07	709851	2.5898e+07	1.0501e+07	1.89755e+07	586178	1.65697e+07	9.22099e+06	1.95217e+07	1.04992e+07	9.16321e+06	669910	2.70744e+07	1.59198e+07	425891	680983	501786	3.21876e+07	5.65853e+07	1.09935e+07	286192	3.33971e+07	701080	6.11235e+07	1.21268e+07
4256	19.8266	2	550.809	1099.6	0.000107694	0.0979391	2.48545	LVELAHQYK		P04114	P04114			Apolipoprotein B-100 OS=Homo sapiens GN=APOB PE=1 SV=2 - [APOB_HUMAN]	True	1.07848	B-ALL	Control	0.0614075	120.455	1.18743e+07	3.21834e+07	8.51487e+06	1.87016e+07	3.6937e+07	424812	3.59089e+07	9.80464e+06	2.29923e+07	407081	1.71532e+07	6.87076e+06	2.47752e+07	7.74303e+06	6.26031e+06	349926	3.28411e+07	1.51363e+07	209392	328233	159971	3.81126e+07	5.39682e+07	1.62975e+07	85558.9	3.64489e+07	375902	5.44919e+07	1.56914e+07
137668	21.5242	3	367.541	1099.6	-0.00118961	-1.08185	2.33055	LVELAHQYK		P04114	P04114			Apolipoprotein B-100 OS=Homo sapiens GN=APOB PE=1 SV=2 - [APOB_HUMAN]	True	7.76523	B-ALL	Control	0.527764	424.246	6131.54	0	0	0	0	0	0	991.571	0	0	1564.84	0	0	0	0	0	0	0	0	0	2.68246	0	0	0	0	0	0	0	0
2445	19.2401	2	407.234	812.454	-0.00069922	-0.860626	2.13654	TPALHFK		P04114	P04114			Apolipoprotein B-100 OS=Homo sapiens GN=APOB PE=1 SV=2 - [APOB_HUMAN]	True	1.18452	B-ALL	Control	0.136699	96.8714	2.88019e+07	2.80046e+07	1.9425e+07	2.2848e+07	1.98387e+07	1.88247e+07	1.83728e+07	2.36491e+07	2.15175e+07	1.62289e+07	1.98852e+07	1.56653e+07	2.20767e+07	1.99707e+07	1.49716e+07	1.40359e+07	1.81062e+07	1.77972e+07	1.85389e+07	1.031e+07	1.38472e+06	5.01973e+07	5.59274e+07	3.81333e+06	1.52975e+07	5.70282e+07	9.21732e+06	5.5819e+07	1.34413e+07
34082	22.9545	2	407.234	812.454	-0.000764798	-0.941343	1.94868	TPALHFK		P04114	P04114			Apolipoprotein B-100 OS=Homo sapiens GN=APOB PE=1 SV=2 - [APOB_HUMAN]	True	14.2065	B-ALL	Control	0.526618	299.332	20836	715.254	17974.9	14162.4	2536.55	2157	383.81	16460.1	0	4214.18	3095.5	1485.14	0	45144	5652.08	4459.18	111010	5826.74	1805.86	0	2.55758e+06	10437.8	19052.8	594799	0	25377.1	12886.6	8535.97	229230
2467	51.6606	2	783.403	1564.79	-0.00106411	-0.680033	3.6682	AVSMPSFSILGSDVR		P04114	P04114			Apolipoprotein B-100 OS=Homo sapiens GN=APOB PE=1 SV=2 - [APOB_HUMAN]	True	1.108	B-ALL	Control	0.152134	91.7736	5.61678e+07	5.7003e+07	6.20096e+07	4.76216e+07	5.41237e+07	2.9417e+07	5.46516e+07	6.07274e+07	5.5543e+07	3.33466e+07	4.89093e+07	5.93376e+07	5.73496e+07	4.8709e+07	5.58775e+07	2.69209e+07	5.5747e+07	4.56261e+07	1.79662e+07	1.35985e+07	5.905e+06	1.02708e+08	1.23012e+08	4.16913e+07	2.15126e+07	1.21318e+08	1.50837e+07	1.38202e+08	4.09887e+07
24455	51.6524	3	522.605	1564.79	0.000244788	0.156435	2.77081	AVSMPSFSILGSDVR		P04114	P04114			Apolipoprotein B-100 OS=Homo sapiens GN=APOB PE=1 SV=2 - [APOB_HUMAN]	True	1.09907	B-ALL	Control	0.130543	87.6947	719931	972638	1.25068e+06	1.03797e+06	785740	609959	795541	603135	851340	587189	1.02381e+06	1.17599e+06	998490	660850	1.20706e+06	623581	774758	816793	309047	489520	20917.1	2.26025e+06	1.98066e+06	944787	257222	2.13064e+06	332913	1.88673e+06	871547
2473	14.8297	3	372.193	1113.56	-0.000885036	-0.794783	2.57953	AGHIAWTSSGK		P04114	P04114			Apolipoprotein B-100 OS=Homo sapiens GN=APOB PE=1 SV=2 - [APOB_HUMAN]	True	1.67344	B-ALL	Control	0.174656	130.187	3.03148e+06	3.13809e+07	5.67026e+06	3.47734e+06	2.65549e+07	7.6196e+06	2.42561e+07	4.03331e+06	1.81548e+07	7.21852e+06	2.15164e+06	9.93272e+06	2.20146e+07	208109	6.52127e+06	3.47604e+06	9.22494e+06	400138	3.27904e+06	6.32263e+06	158946	4.62271e+07	5.39359e+07	99897.9	1.69241e+06	4.81381e+07	6.24998e+06	5.2318e+07	235234
3791	14.8376	2	557.785	1113.56	-0.000461822	-0.414727	2.97699	AGHIAWTSSGK		P04114	P04114			Apolipoprotein B-100 OS=Homo sapiens GN=APOB PE=1 SV=2 - [APOB_HUMAN]	True	1.73293	B-ALL	Control	0.148714	129.381	1.96117e+06	2.89609e+07	4.37537e+06	1.66411e+06	2.60584e+07	7.52977e+06	2.20834e+07	2.82127e+06	1.67498e+07	7.1568e+06	1.10219e+06	8.25062e+06	1.93195e+07	61269	4.74218e+06	3.0673e+06	7.48936e+06	87420.7	2.93265e+06	6.70442e+06	93093.1	4.27245e+07	5.0392e+07	29496	1.27885e+06	4.44618e+07	6.03628e+06	4.71805e+07	67177.7
35991	19.3094	3	372.193	1113.56	-1.68133e-05	-0.0150988	2.27215	AGHIAWTSSGK		P04114	P04114			Apolipoprotein B-100 OS=Homo sapiens GN=APOB PE=1 SV=2 - [APOB_HUMAN]	True	4.77117	B-ALL	Control	0.0277282	379.708	17397.8	5493.95	5405.37	8067.95	14751.3	0.945142	20091.2	15597.3	0	3964.24	15221.1	3543.06	41316.7	4135.56	14920.4	6733.16	8994.61	8575.89	0	0	833784	37235.5	10457.3	9033.36	0	4277.28	5250.8	1591.16	0
2480	22.3419	3	507.272	1518.79	0.00514506	3.3876	3.60053	CVQSTKPSLMIQK	[1] Carbamidomethyl	P04114	P04114			Apolipoprotein B-100 OS=Homo sapiens GN=APOB PE=1 SV=2 - [APOB_HUMAN]	True	1.15567	B-ALL	Control	0.68656	59.8548	2.89316e+07	1.78868e+07	2.76648e+07	3.29213e+07	1.14014e+07	2.32099e+07	1.28096e+07	2.57537e+07	1.35977e+07	2.24235e+07	2.95619e+07	1.96721e+07	1.45104e+07	2.64303e+07	2.59537e+07	1.81294e+07	1.40445e+07	2.55164e+07	4.33808e+07	1.5334e+07	1.1788e+06	3.78619e+07	4.17716e+07	1.51992e+07	3.91896e+07	4.14476e+07	1.74278e+07	4.19473e+07	1.12649e+07
5803	22.3669	2	760.402	1518.79	-0.000391894	-0.25803	4.42939	CVQSTKPSLMIQK	[1] Carbamidomethyl	P04114	P04114			Apolipoprotein B-100 OS=Homo sapiens GN=APOB PE=1 SV=2 - [APOB_HUMAN]	True	1.30312	B-ALL	Control	0.0379286	121.824	1.11252e+07	9.24643e+06	1.17565e+07	6.25268e+06	4.6636e+06	1.26618e+07	4.08452e+06	8.26199e+06	8.86181e+06	9.80136e+06	8.51235e+06	9.16566e+06	8.18103e+06	5.94636e+06	1.1551e+07	8.0252e+06	3.28505e+06	5.23433e+06	5.13748e+06	2.27001e+06	20241.4	2.7982e+07	2.9903e+07	864265	3.95172e+06	2.93511e+07	2.05145e+06	3.11611e+07	83384.4
57900	21.5852	2	760.402	1518.79	-0.00078581	-0.517392	4.31478	CVQSTKPSLMIQK	[1] Carbamidomethyl	P04114	P04114			Apolipoprotein B-100 OS=Homo sapiens GN=APOB PE=1 SV=2 - [APOB_HUMAN]	True	8.89086	B-ALL	Control	0.826608	229.384	0	23489.5	20310.2	208.271	0	112324	255.332	0	11522.2	206869	178.417	14435.9	18963.1	0	0	43133.2	0	681.382	9162.23	0	13777.2	0	13669	1.00686e+06	6871.79	0	0	0	1.67399e+06
58132	24.5682	2	760.402	1518.79	0.000203886	0.134242	4.32424	CVQSTKPSLMIQK	[1] Carbamidomethyl	P04114	P04114			Apolipoprotein B-100 OS=Homo sapiens GN=APOB PE=1 SV=2 - [APOB_HUMAN]	True	14.2171	B-ALL	Control	3.38794e-05	291.37	49865.7	0	0	19842.3	0.271499	68648	41249.3	97.1571	0	71264.7	17448.8	0	840.308	0	0	0	4867.34	21937.6	128312	119745	2.95258e+06	20594.9	18101.5	101002	115291	32462.2	53510.8	46690.4	50750.5
58299	25.194	2	760.401	1518.79	-0.00183188	-1.20615	3.13345	CVQSTKPSLMIQK	[1] Carbamidomethyl	P04114	P04114			Apolipoprotein B-100 OS=Homo sapiens GN=APOB PE=1 SV=2 - [APOB_HUMAN]	True	24.7383	B-ALL	Control	0.00453766	206.91	0	25145.4	0	0	0	18701.2	0	20587.6	4535.38	0	0	0	0	0	0	2544.04	0	0	250239	2017.51	1343.58	4186.07	0	306014	12786.2	2249.3	4423.04	0	19747.4
2548	40.4369	2	693.895	1385.78	-0.000624191	-0.450427	3.95411	IAELSATAQEIIK		P04114	P04114			Apolipoprotein B-100 OS=Homo sapiens GN=APOB PE=1 SV=2 - [APOB_HUMAN]	True	1.18945	B-ALL	Control	0.367975	85.2362	4.87312e+07	4.84324e+07	4.75304e+07	4.3467e+07	4.0387e+07	3.60473e+07	3.94815e+07	4.22389e+07	4.301e+07	3.39116e+07	4.23139e+07	3.99622e+07	4.17162e+07	3.75298e+07	3.9166e+07	2.82249e+07	3.82587e+07	3.70747e+07	3.12316e+07	2.10515e+07	8.51488e+06	9.57947e+07	1.00786e+08	2.79393e+07	2.4686e+07	1.06352e+08	2.17188e+07	1.12082e+08	2.69067e+07
32169	40.4504	3	462.933	1385.78	-0.000848511	-0.6123	3.22341	IAELSATAQEIIK		P04114	P04114			Apolipoprotein B-100 OS=Homo sapiens GN=APOB PE=1 SV=2 - [APOB_HUMAN]	True	1.13536	B-ALL	Control	0.02109	125.458	353833	326233	352619	167318	352127	159448	511174	237943	302883	108817	240438	206303	279264	197468	232661	185399	495898	134936	134801	156785	13622.2	761874	912758	17258.3	5669.54	721445	91016.1	991488	16872.6
2564	20.8554	2	590.797	1179.58	-0.000283083	-0.239986	2.81831	NMEVSVATTTK		P04114	P04114			Apolipoprotein B-100 OS=Homo sapiens GN=APOB PE=1 SV=2 - [APOB_HUMAN]	True	1.20712	B-ALL	Control	0.0760173	112.138	2.21126e+07	3.53398e+07	2.44839e+07	1.25171e+07	3.79813e+07	1.52454e+07	3.46409e+07	1.97326e+07	3.39791e+07	1.56407e+07	1.37005e+07	2.08712e+07	2.54172e+07	1.54349e+07	1.80593e+07	1.08507e+07	2.7531e+07	9.07379e+06	1.22896e+07	1.03734e+07	7089.48	5.07323e+07	7.13637e+07	2.15941e+06	1.23584e+07	5.85833e+07	1.20167e+07	8.1232e+07	3.00345e+06
26083	23.2315	2	590.798	1179.58	0.000842955	0.714622	2.53561	NMEVSVATTTK		P04114	P04114			Apolipoprotein B-100 OS=Homo sapiens GN=APOB PE=1 SV=2 - [APOB_HUMAN]	True	1.79475	B-ALL	Control	0.500999	179.989	410558	442044	481046	162371	11560.2	578930	97337.3	85020.9	322216	527568	313158	474625	262122	391032	285607	707530	20212.3	335046	61846.7	109954	4.59727e+06	342071	843241	144668	177630	276252	250525	342933	252183
30465	20.3826	2	590.798	1179.58	0.000543255	0.460549	2.34797	NMEVSVATTTK		P04114	P04114			Apolipoprotein B-100 OS=Homo sapiens GN=APOB PE=1 SV=2 - [APOB_HUMAN]	True	38.8709	B-ALL	Control	0.460487	413.927	0	0	0	18181.6	181859	0	9303.75	0	0	0	15522.6	0	5194.55	0	0	245.203	761.726	0	0	56.8688	0	3543.09	27755.4	8.7743e+06	1.67618	124578	0	8387.96	38067.3
39662	19.857	2	590.798	1179.58	0.000865663	0.733874	2.56081	NMEVSVATTTK		P04114	P04114			Apolipoprotein B-100 OS=Homo sapiens GN=APOB PE=1 SV=2 - [APOB_HUMAN]	True	1.73884	B-ALL	Control	0.566797	147.951	646686	1.00503e+06	160280	53252.3	527755	844507	711689	95051.5	967400	1.08421e+06	151898	314637	846116	2595.42	91838.7	765066	634298	63335.5	1.06646e+06	991990	0	363334	953409	724876	306764	26532.4	740707	1.05573e+06	5.76444e+06
2625	15.0718	3	367.873	1100.6	-0.00119652	-1.08715	2.8577	HKFLDSNIK		P04114	P04114			Apolipoprotein B-100 OS=Homo sapiens GN=APOB PE=1 SV=2 - [APOB_HUMAN]	True	1.59989	Control	B-ALL	0.019092	106.458	1.0689e+07	4.5137e+06	9.76793e+06	6.68751e+06	936217	9.69508e+06	615254	9.39063e+06	3.9973e+06	9.81469e+06	6.86582e+06	8.29416e+06	3.76739e+06	7.65083e+06	8.04557e+06	7.73606e+06	339074	5.58133e+06	0	5.19571e+06	478746	1.30306e+07	4.39963e+06	1.89054e+06	0	1.20572e+07	5.95136e+06	4.43907e+06	4.70768e+06
5541	15.0718	2	551.306	1100.6	-0.000498373	-0.45282	3.05926	HKFLDSNIK		P04114	P04114			Apolipoprotein B-100 OS=Homo sapiens GN=APOB PE=1 SV=2 - [APOB_HUMAN]	True	1.68109	Control	B-ALL	0.0229217	115.156	7.00118e+06	36236.8	6.41777e+06	4.98451e+06	81652.1	5.99969e+06	54888.6	4.95415e+06	1.91702e+06	5.72798e+06	4.04222e+06	5.13742e+06	2.10914e+06	4.60855e+06	5.02216e+06	4.83704e+06	17641.1	3.69619e+06	0	3.73469e+06	18244.4	7.76919e+06	2.54604e+06	574047	0	7.11863e+06	3.18291e+06	2.24495e+06	1.92458e+06
8558	14.7602	3	367.873	1100.6	-0.00194153	-1.76407	2.98886	HKFLDSNIK		P04114	P04114			Apolipoprotein B-100 OS=Homo sapiens GN=APOB PE=1 SV=2 - [APOB_HUMAN]	True	114.637	B-ALL	Control	0.019953	246.677	0	293.09	174.109	0	28147.9	41843.6	3716.28	0	507.198	18037.9	0	1168.89	1530.77	0	366.45	498.701	9040.44	0	5.81256e+06	404.361	27297.7	8892.19	614.032	0	4.21665e+06	3123.87	821.476	427.328	11189
11834	14.608	3	367.872	1100.59	-0.0029601	-2.68954	2.78114	HKFLDSNIK		P04114	P04114			Apolipoprotein B-100 OS=Homo sapiens GN=APOB PE=1 SV=2 - [APOB_HUMAN]	True	195.466	B-ALL	Control	0.00366501	392.928	0	0	0	0	0	1259.45	130.551	0	0	789.002	0	0	0	0	0	35.4892	29051.4	0	0	16.5813	11049.7	0	0	3187.92	64.3865	21.6238	22865.6	0	3612.14
17969	14.7602	2	551.306	1100.6	-0.000785117	-0.713355	3.47647	HKFLDSNIK		P04114	P04114			Apolipoprotein B-100 OS=Homo sapiens GN=APOB PE=1 SV=2 - [APOB_HUMAN]	True	Infinity	B-ALL	Control	0.00280702	281.355	0	0	0	0	0	0	0	0	0	0	0	0	0	0	0	0	0	0	3.4046e+06	0	0	25.3047	0	211.816	1.92587e+06	0	0	0	0
26042	14.6133	2	551.303	1100.59	-0.00589226	-5.35369	3.12106	HKFLDSNIK		P04114	P04114			Apolipoprotein B-100 OS=Homo sapiens GN=APOB PE=1 SV=2 - [APOB_HUMAN]	True	72.4503	B-ALL	Control	0.110837	290.17	0	0	14254.7	0	0	0	0	13618.9	15164.8	0	0	0	1486.47	0	0	7117.78	1891.83	0	113725	297.778	0	116.626	0	13391.7	0	0	25365.9	0	41081.1
2629	29.0523	3	413.556	1237.64	-0.00070077	-0.566212	3.29672	SEILAHWSPAK		P04114	P04114			Apolipoprotein B-100 OS=Homo sapiens GN=APOB PE=1 SV=2 - [APOB_HUMAN]	True	1.09944	B-ALL	Control	0.138533	74.6216	2.75322e+07	2.76542e+07	2.57531e+07	2.73484e+07	2.73243e+07	1.83243e+07	3.04028e+07	2.52147e+07	2.46707e+07	1.82165e+07	2.58014e+07	2.15213e+07	2.55713e+07	2.41969e+07	2.26642e+07	1.48118e+07	3.07027e+07	2.48856e+07	1.88869e+07	1.36837e+07	22382.1	4.94696e+07	5.56551e+07	3.2537e+07	1.51278e+07	5.17849e+07	1.36398e+07	5.68678e+07	2.66851e+07
3104	29.0996	2	619.83	1237.65	-0.000255941	-0.206797	3.43902	SEILAHWSPAK		P04114	P04114			Apolipoprotein B-100 OS=Homo sapiens GN=APOB PE=1 SV=2 - [APOB_HUMAN]	True	1.296	B-ALL	Control	0.215819	91.9282	3.23187e+07	3.72647e+07	2.81371e+07	3.12684e+07	2.82959e+07	2.62147e+07	2.94832e+07	2.82486e+07	3.07394e+07	2.62598e+07	2.74395e+07	2.57779e+07	3.34426e+07	2.59085e+07	2.75147e+07	2.07408e+07	2.68556e+07	2.82905e+07	2.35765e+07	1.66178e+07	163741	7.80805e+07	8.37033e+07	2.08852e+07	1.92943e+07	8.67599e+07	1.66964e+07	8.86218e+07	1.76883e+07
39105	32.0186	3	413.556	1237.65	-1.19263e-05	-0.00963624	3.54727	SEILAHWSPAK		P04114	P04114			Apolipoprotein B-100 OS=Homo sapiens GN=APOB PE=1 SV=2 - [APOB_HUMAN]	True	3.19085	B-ALL	Control	0.572666	199.114	77679.4	112167	81165.4	166579	129498	117441	67678.2	57768.1	60754.6	101105	86460.1	57681.7	73450	112497	178010	136928	291471	94753	377563	24184.1	2.34666e+06	102812	121349	83472.3	232421	86089.2	20466.2	121712	65161.9
59710	30.0487	3	413.556	1237.65	-0.000270611	-0.21865	3.4573	SEILAHWSPAK		P04114	P04114			Apolipoprotein B-100 OS=Homo sapiens GN=APOB PE=1 SV=2 - [APOB_HUMAN]	True	68.327	B-ALL	Control	0.0619495	410.182	0	0	0	0	0	708.904	0	0	3624.4	2923.06	0	0	0	0	3541.72	15054.4	0	0	0	1545.72	0	3933.7	3533.07	4120.37	0	15080.8	0	11335.4	0.588704
68255	30.0293	2	619.83	1237.65	-0.000148464	-0.119957	4.00872	SEILAHWSPAK		P04114	P04114			Apolipoprotein B-100 OS=Homo sapiens GN=APOB PE=1 SV=2 - [APOB_HUMAN]	True	13.9569	B-ALL	Control	0.170878	358.294	8226.14	42331	220.184	11334.8	3863.28	15622.6	15407.4	26777.7	15741.3	19164.3	9722.82	18930.4	0	202.552	14822.1	45975.1	25.3075	0	39214.6	42329.1	16537.7	130081	52543.5	11.7711	8509.92	68779.5	31302.5	11487.8	13736.1
248440	79.6433	3	413.556	1237.65	-0.000194238	-0.156942	3.32925	SEILAHWSPAK		P04114	P04114			Apolipoprotein B-100 OS=Homo sapiens GN=APOB PE=1 SV=2 - [APOB_HUMAN]	True	126.795	B-ALL	Control	0.619833	417.404	83.1455	18.1535	0	13.9964	62.9125	0	138.118	46.3224	41.8032	0	81.0398	0	74.9756	63.4138	0	0	9.87852	23.605	0	0	15.9074	52.6755	75.3372	375.322	0	82076.1	46.8197	223.44	343.93
313404	79.6485	2	619.83	1237.65	9.85688e-05	0.0796422	2.97565	SEILAHWSPAK		P04114	P04114			Apolipoprotein B-100 OS=Homo sapiens GN=APOB PE=1 SV=2 - [APOB_HUMAN]	True	2.34085	B-ALL	Control	0.948944	334.424	2102.15	1038.34	0	2162.73	12600.2	0	7460.64	620.677	4578.47	0	1340.17	0	2135.13	1387.07	3297.93	2282.95	3878.7	1626.39	46.9871	0	344.175	1779.85	2958.77	698.156	1006.7	86918.4	0	3844.73	666.184
376055	82.2565	3	413.555	1237.64	-0.000948941	-0.766731	1.79845	SEILAHWSPAK		P04114	P04114			Apolipoprotein B-100 OS=Homo sapiens GN=APOB PE=1 SV=2 - [APOB_HUMAN]	True	1005.94	B-ALL	Control	0.574207	424.264	0	0	0	0	0	0	42.2166	0	0	0	0	0	0	0	0	0	0	0	42467.3	0	0	0	0	0	0	0	0	0	0
432587	77.399	3	413.556	1237.65	-0.000422607	-0.341461	2.52773	SEILAHWSPAK		P04114	P04114			Apolipoprotein B-100 OS=Homo sapiens GN=APOB PE=1 SV=2 - [APOB_HUMAN]	True	Infinity	B-ALL	Control	0.324375	424.264	0	0	0	0	0	0	0	0	0	0	0	0	0	0	0	0	0	0	0	0	0	0	0	0	0	0	0	0	0
2633	44.5943	2	829.441	1656.87	-0.000687635	-0.415021	5.06685	SVSDGIAALDLNAVANK		P04114	P04114			Apolipoprotein B-100 OS=Homo sapiens GN=APOB PE=1 SV=2 - [APOB_HUMAN]	True	1.24684	B-ALL	Control	0.548512	79.7022	3.78182e+07	3.49652e+07	3.22328e+07	3.37627e+07	2.92568e+07	2.70772e+07	2.92262e+07	4.1094e+07	3.00955e+07	2.68171e+07	3.71519e+07	3.14663e+07	3.17704e+07	3.99556e+07	2.94196e+07	2.19066e+07	2.98274e+07	2.99508e+07	2.34174e+07	1.88959e+07	5.26866e+06	8.3764e+07	6.80588e+07	3.25588e+07	2.11111e+07	9.51348e+07	1.97926e+07	6.56869e+07	2.64809e+07
2656	22.8335	2	680.857	1359.7	-0.00041156	-0.302684	3.75673	INNQLTLDSNTK		P04114	P04114			Apolipoprotein B-100 OS=Homo sapiens GN=APOB PE=1 SV=2 - [APOB_HUMAN]	True	1.18071	B-ALL	Control	0.147708	105.655	2.03039e+07	4.56107e+07	1.91656e+07	2.08001e+07	3.73318e+07	8.56902e+06	2.79808e+07	1.91546e+07	4.06682e+07	8.99706e+06	1.95835e+07	1.84051e+07	3.6403e+07	1.49278e+07	1.59766e+07	7.23628e+06	2.59085e+07	1.75871e+07	6.81706e+06	4.91641e+06	2.91502e+06	5.5618e+07	7.19316e+07	2.42285e+07	5.24462e+06	5.67543e+07	5.21787e+06	7.65986e+07	2.11198e+07
92172	23.5159	2	680.858	1359.7	0.00208329	1.53217	2.50314	INNQLTLDSNTK		P04114	P04114			Apolipoprotein B-100 OS=Homo sapiens GN=APOB PE=1 SV=2 - [APOB_HUMAN]	True	1207.34	B-ALL	Control	0.0316292	362.268	0	19.5846	110.453	0	0	0	0	0	0	0	0	0	0	0	0	0	0	0	11815.6	0	0	0	0	0	0	19769.7	0	55.2842	0
2658	32.7345	2	492.247	982.48	0.000148488	0.151136	1.92232	MGLAFESTK		P04114	P04114			Apolipoprotein B-100 OS=Homo sapiens GN=APOB PE=1 SV=2 - [APOB_HUMAN]	False	1.52435	Control	B-ALL	0.31619	83.1201	2.03881e+07	2.10937e+07	1.40909e+07	1.50524e+07	4.07737e+07	849456	4.05041e+07	1.96224e+07	1.81811e+07	792143	1.43529e+07	1.27184e+07	1.90407e+07	1.79708e+07	1.22245e+07	781747	4.46855e+07	1.36954e+07	4.08342e+06	3.65863e+06	1.06691e+07	1.05759e+07	1.55609e+07	3.01617e+07	3.26088e+06	1.11865e+07	3.51668e+06	1.72706e+07	3.00354e+07
2735	14.8297	2	478.264	954.513	-0.000114955	-0.120433	2.27599	SISAALEHK		P04114	P04114			Apolipoprotein B-100 OS=Homo sapiens GN=APOB PE=1 SV=2 - [APOB_HUMAN]	True	1.41471	B-ALL	Control	0.0802072	119.17	7.32689e+06	2.60517e+07	8.92563e+06	6.82059e+06	2.00219e+07	9.6682e+06	1.90932e+07	7.6625e+06	1.82638e+07	9.40474e+06	6.14843e+06	1.06367e+07	1.94239e+07	2.23028e+06	8.47659e+06	6.60424e+06	1.24548e+07	2.8132e+06	7.02755e+06	8.43913e+06	224588	3.90566e+07	4.66414e+07	260309	3.5184e+06	4.05531e+07	7.18556e+06	4.60571e+07	930567
2757	29.5556	2	368.733	735.452	-0.000675574	-0.918582	1.34027	LYSILK		P04114	P04114;P33981;Q15022	P33981;Q15022		Apolipoprotein B-100 OS=Homo sapiens GN=APOB PE=1 SV=2 - [APOB_HUMAN]	True	1.01746	Control	B-ALL	0.0522187	104.865	2.03143e+07	2.20564e+07	1.6773e+07	2.12477e+07	1.87711e+07	6.8012e+06	1.89173e+07	1.81739e+07	1.88837e+07	6.5824e+06	1.97585e+07	1.53723e+07	1.92371e+07	1.58297e+07	1.43613e+07	6.08484e+06	1.77484e+07	1.85971e+07	3.91464e+06	4.73888e+06	470.981	3.32102e+07	4.37432e+07	1.33342e+07	3.65694e+06	3.65347e+07	4.86629e+06	4.43861e+07	1.15002e+07
90727	30.4182	2	368.734	735.453	-0.000460133	-0.625645	1.0541	LYSILK		P04114	P04114;P33981;Q15022	P33981;Q15022		Apolipoprotein B-100 OS=Homo sapiens GN=APOB PE=1 SV=2 - [APOB_HUMAN]	True	1436.62	B-ALL	Control	0.394469	424.264	0	0	0	0	0	0	0	0	0	113.41	0	0	0	0	0	0	0	0	0	0	93.6179	0	0	0	0	0	0	0	0
103391	32.4962	2	368.733	735.452	-0.000654724	-0.890232	1.10193	LYSILK		P04114	P04114;P33981;Q15022	P33981;Q15022		Apolipoprotein B-100 OS=Homo sapiens GN=APOB PE=1 SV=2 - [APOB_HUMAN]	True	68.0599	B-ALL	Control	0.526292	422.26	0	0	0	0	0	0	1.0283	194.119	0	0	0	0	0	0	25.4503	0	2222.63	0	0	0	165544	0	0	0	0	0	0	0	0
104948	32.2642	2	368.734	735.453	-0.000561964	-0.764106	1.5815	LYSILK		P04114	P04114;P33981;Q15022	P33981;Q15022		Apolipoprotein B-100 OS=Homo sapiens GN=APOB PE=1 SV=2 - [APOB_HUMAN]	True	Infinity	B-ALL	Control	0.047473	414.924	0	0	0	0	0	0	0	0	0	0	0	0	0	0	0	0	0	0	0	0	6441.97	0	365.123	0	0	0	0	0	0
375471	77.3904	2	368.733	735.452	-0.000794909	-1.08084	1.30217	LYSILK		P04114	P04114;P33981;Q15022	P33981;Q15022		Apolipoprotein B-100 OS=Homo sapiens GN=APOB PE=1 SV=2 - [APOB_HUMAN]	True	20.1049	B-ALL	Control	0.67675	406.616	101.085	69.0374	69.5486	23.6532	61.2983	114.419	70.0031	7.02763	140.853	17.4495	47.8703	93.2712	9.24043	139.295	43.4671	29.2736	31.3869	4.1464	39.476	15.4886	57.2285	65.4878	27.3697	61.0792	40.7853	111.945	16.1972	49.2367	59.6738
2800	56.3252	4	653.599	2610.37	-0.000170678	-0.0653849	6.30035	NFVASHIANILNSEELDIQDLKK		P04114	P04114			Apolipoprotein B-100 OS=Homo sapiens GN=APOB PE=1 SV=2 - [APOB_HUMAN]	True	1.05542	Control	B-ALL	0.0458555	98.1858	3.63284e+07	5.63448e+07	2.69525e+07	5.47194e+07	3.14352e+07	1.10755e+07	3.42847e+07	3.81754e+07	5.0817e+07	1.2325e+07	5.98709e+07	2.31692e+07	6.01828e+07	4.1814e+07	2.47148e+07	1.32597e+07	4.1486e+07	5.41629e+07	4.18067e+06	6.6345e+06	477850	4.92373e+07	7.46102e+07	5.6935e+07	4.37776e+06	5.25442e+07	7.45997e+06	9.24302e+07	5.93802e+07
4270	56.3345	3	871.129	2610.36	-0.00128687	-0.492985	6.94693	NFVASHIANILNSEELDIQDLKK		P04114	P04114			Apolipoprotein B-100 OS=Homo sapiens GN=APOB PE=1 SV=2 - [APOB_HUMAN]	True	1.23704	B-ALL	Control	0.265937	97.439	2.85916e+07	4.83918e+07	2.0239e+07	3.69725e+07	3.24104e+07	9.82804e+06	2.62582e+07	3.25406e+07	4.36552e+07	1.07402e+07	4.22174e+07	1.84755e+07	5.05395e+07	3.14282e+07	1.94957e+07	1.03374e+07	4.06827e+07	3.91541e+07	2.22638e+06	3.79977e+06	4.86539e+06	5.9765e+07	8.41432e+07	4.53413e+07	2.3065e+06	6.65737e+07	5.11086e+06	1.01538e+08	4.4191e+07
2808	43.3805	4	604.798	2415.16	0.000612514	0.253612	5.6703	SGVQMNTNFFHESGLEAHVALK		P04114	P04114			Apolipoprotein B-100 OS=Homo sapiens GN=APOB PE=1 SV=2 - [APOB_HUMAN]	True	1.19399	B-ALL	Control	0.2373	96.6658	2.75291e+07	2.39252e+07	2.71657e+07	1.76858e+07	1.89209e+07	1.21298e+07	2.55466e+07	2.67237e+07	2.563e+07	1.29202e+07	1.81069e+07	2.45165e+07	2.47208e+07	2.35659e+07	2.46447e+07	9.66347e+06	2.67591e+07	1.68237e+07	8.15873e+06	7.44144e+06	2.61999e+06	5.3813e+07	5.95675e+07	1.91692e+07	6.3138e+06	5.66458e+07	7.68151e+06	6.21239e+07	1.7661e+07
8130	43.4184	3	806.064	2415.17	0.00683258	2.82903	6.72483	SGVQMNTNFFHESGLEAHVALK		P04114	P04114			Apolipoprotein B-100 OS=Homo sapiens GN=APOB PE=1 SV=2 - [APOB_HUMAN]	False	1.00589	Control	B-ALL	0.0473499	103.998	1.38317e+07	1.38046e+07	1.21298e+07	1.108e+07	9.07305e+06	7.42737e+06	9.66787e+06	1.20035e+07	1.24319e+07	7.07211e+06	8.83061e+06	1.04024e+07	1.2845e+07	1.12573e+07	1.05148e+07	5.1055e+06	1.02025e+07	8.62633e+06	3.60463e+06	2.51718e+06	1.9579e+06	2.2876e+07	2.5074e+07	5.42772e+06	2.69738e+06	2.43318e+07	2.8458e+06	2.50579e+07	4.39534e+06
21757	43.3255	4	604.817	2415.24	0.0751161	31.1018	---	SGVQMNTNFFHESGLEAHVALK		P04114	P04114			Apolipoprotein B-100 OS=Homo sapiens GN=APOB PE=1 SV=2 - [APOB_HUMAN]	False	1.47475	B-ALL	Control	0.715511	81.5455	2.00065e+06	3.05909e+06	3.54171e+06	2.02415e+06	1.03823e+06	1.54554e+06	2.04201e+06	2.87354e+06	2.66057e+06	1.51243e+06	1.59062e+06	2.89827e+06	2.93271e+06	2.01177e+06	2.09464e+06	1.00781e+06	2.40153e+06	1.728e+06	1.49925e+06	608495	2.58875e+06	6.22254e+06	6.81202e+06	1.77487e+06	1.1502e+06	7.23996e+06	777140	6.27414e+06	867988
369773	89.565	4	604.799	2415.17	0.00265766	1.10041	2.37539	SGVQMNTNFFHESGLEAHVALK		P04114	P04114			Apolipoprotein B-100 OS=Homo sapiens GN=APOB PE=1 SV=2 - [APOB_HUMAN]	True	1.32779	B-ALL	Control	0.163005	128.518	20356.2	17189.6	20942	29798.7	24278.1	34263.3	19422.8	53642	44919	40514.2	28180.6	52124.1	43187.1	21832.6	46054.8	36101.3	10678.7	47001.9	3451.51	8065.16	8224.1	122407	171653	20607.8	6881.88	98140.2	11126.5	110308	22139.8
2814	23.4377	3	475.238	1422.69	-0.00105445	-0.741165	3.65101	MNFKQELNGNTK		P04114	P04114			Apolipoprotein B-100 OS=Homo sapiens GN=APOB PE=1 SV=2 - [APOB_HUMAN]	True	1.10917	Control	B-ALL	0.215687	72.6619	1.24562e+07	6.03537e+06	1.08525e+07	8.31706e+06	1.71985e+06	1.26667e+07	1.57229e+06	1.18462e+07	4.91919e+06	1.36488e+07	8.33402e+06	1.11199e+07	5.22808e+06	8.17883e+06	9.80215e+06	9.59991e+06	1.40704e+06	8.04985e+06	1.40458e+07	8.55924e+06	395495	1.4333e+07	4.91748e+06	2.94238e+06	1.15021e+07	1.62997e+07	8.88878e+06	5.51039e+06	3.59357e+06
6779	23.4523	2	712.352	1422.69	-0.00257797	-1.81204	4.27955	MNFKQELNGNTK		P04114	P04114			Apolipoprotein B-100 OS=Homo sapiens GN=APOB PE=1 SV=2 - [APOB_HUMAN]	True	1.26158	Control	B-ALL	0.117688	60.0245	1.10059e+07	1.05754e+07	9.01194e+06	7.57841e+06	1.37715e+07	9.14437e+06	7.50016e+06	9.92694e+06	8.70482e+06	1.01043e+07	7.1665e+06	8.77324e+06	1.03064e+07	6.25908e+06	7.35296e+06	7.66001e+06	905760	6.36993e+06	9.62322e+06	6.43903e+06	20790.3	1.19759e+07	4.53656e+06	8.25647e+06	7.79004e+06	1.28321e+07	5.53278e+06	5.56563e+06	1.40217e+07
21236	26.3285	3	475.239	1422.69	0.00152075	1.06893	---	MNFKQELNGNTK		P04114	P04114			Apolipoprotein B-100 OS=Homo sapiens GN=APOB PE=1 SV=2 - [APOB_HUMAN]	True	1.75809	B-ALL	Control	0.315115	57.8993	1.21322e+06	685249	1.27826e+06	978843	242835	1.59036e+06	323394	982733	572766	1.92546e+06	739757	1.08015e+06	568748	879616	1.12863e+06	1.31918e+06	228289	866708	2.69928e+06	1.74625e+06	4.44523e+06	1.75565e+06	1.39915e+06	1.65251e+06	1.10336e+06	1.73971e+06	1.90116e+06	1.32488e+06	1.26351e+06
27817	24.5253	3	475.238	1422.69	-0.000301831	-0.212155	3.68947	MNFKQELNGNTK		P04114	P04114			Apolipoprotein B-100 OS=Homo sapiens GN=APOB PE=1 SV=2 - [APOB_HUMAN]	True	5.75139	B-ALL	Control	0.95314	321.014	29440.3	15477.2	31161.7	48114.6	52622	22908.1	149279	18550.1	61062.2	19702.1	39372.4	46017.7	11645.4	0	23614.5	11804.2	148547	40048	0	32775.9	34969.1	22567	36.4314	12866.1	17160.6	78381.3	38262	13256.7	179833
31730	24.4562	3	475.238	1422.69	-0.000105607	-0.0742301	3.50368	MNFKQELNGNTK		P04114	P04114			Apolipoprotein B-100 OS=Homo sapiens GN=APOB PE=1 SV=2 - [APOB_HUMAN]	True	10.6939	B-ALL	Control	0.327188	369.867	10931.4	39462.6	0	18230	56421.6	7225.97	18674.3	23593.4	40504.6	27366.9	18273.7	39771.5	9612.61	16485.6	18831.4	0	13427.3	21525	0	0	25026.2	25985.9	159.353	234007	0	26524.9	0	38270.4	34446.5
34613	24.5332	2	712.354	1422.69	0.000211585	0.148721	4.00661	MNFKQELNGNTK		P04114	P04114			Apolipoprotein B-100 OS=Homo sapiens GN=APOB PE=1 SV=2 - [APOB_HUMAN]	True	7.28839	B-ALL	Control	0.523671	263.963	50493.1	27147.3	0	60157.2	152311	38734.9	261490	2343.45	46333.7	24858	14015.9	27197.6	78258.8	18118.9	20226.2	8783.4	98392.2	0	15920.5	15606.3	29310.3	51345	162658	51583.8	0	233321	12359.3	437596	45764.4
36811	26.2716	2	712.352	1422.69	-0.00313693	-2.20493	3.6945	MNFKQELNGNTK		P04114	P04114			Apolipoprotein B-100 OS=Homo sapiens GN=APOB PE=1 SV=2 - [APOB_HUMAN]	True	1.94406	B-ALL	Control	0.259244	109.485	839942	625617	511799	617691	1.42313e+06	610133	628148	767633	336194	359055	532554	377061	507155	516285	521660	386002	557826	488435	366379	344775	5.16079e+06	1.12238e+06	797630	2.62859e+06	171765	1.22698e+06	480169	821652	1.93172e+06
39801	24.4651	2	712.353	1422.69	-0.000534145	-0.375446	3.70494	MNFKQELNGNTK		P04114	P04114			Apolipoprotein B-100 OS=Homo sapiens GN=APOB PE=1 SV=2 - [APOB_HUMAN]	True	24.3923	B-ALL	Control	0.251059	390.525	18914.2	0	13752.5	0	65525.3	14271.6	37502	0	0	26858.9	0	0	0	0	0	0	0	0	0	0	17.5479	11668.7	37735.5	0	0	82197.9	0	35813.3	0
2819	27.7727	2	472.774	943.534	-0.000183577	-0.194563	2.13435	LTLDIQNK		P04114	P04114			Apolipoprotein B-100 OS=Homo sapiens GN=APOB PE=1 SV=2 - [APOB_HUMAN]	True	1.06854	Control	B-ALL	0.0833898	91.7455	1.15246e+07	1.49174e+07	1.17154e+07	1.28448e+07	2.24733e+07	7.27255e+06	1.55258e+07	8.41179e+06	9.86315e+06	5.97861e+06	9.44527e+06	7.98882e+06	1.052e+07	9.66102e+06	8.38797e+06	6.39849e+06	1.58397e+07	7.88105e+06	6.4466e+06	4.92873e+06	1.20692e+06	2.16764e+07	2.83252e+07	9.65142e+06	4.15882e+06	1.80057e+07	3.60955e+06	2.27738e+07	6.7063e+06
63074	28.9425	2	472.774	943.534	0.000447252	0.474018	1.86404	LTLDIQNK		P04114	P04114			Apolipoprotein B-100 OS=Homo sapiens GN=APOB PE=1 SV=2 - [APOB_HUMAN]	True	4.03901	B-ALL	Control	0.326983	208.71	9036.33	12595.9	4509.25	16350.7	0	12381.4	58210.9	0	17072.4	0	85915.9	2503.16	14124.5	4435.04	1300	4858.61	153715	5834.01	38469.1	2604	0	2266.02	1854.47	551889	21330	23001.8	6731.13	10627	544690
2834	22.782	2	700.328	1398.64	-0.000366438	-0.261996	3.89189	AASGTTGTYQEWK		P04114	P04114			Apolipoprotein B-100 OS=Homo sapiens GN=APOB PE=1 SV=2 - [APOB_HUMAN]	True	1.37376	B-ALL	Control	0.129719	112.484	1.70367e+07	3.45839e+07	1.75164e+07	1.69145e+07	3.83587e+07	9.25043e+06	3.42283e+07	1.86959e+07	3.49424e+07	1.01556e+07	1.9473e+07	1.79912e+07	3.25673e+07	1.44824e+07	1.6159e+07	7.63727e+06	2.91105e+07	1.80427e+07	4.18336e+06	4.15541e+06	317018	6.00345e+07	8.14983e+07	2.19082e+07	4.34678e+06	6.57211e+07	5.14978e+06	9.19323e+07	2.29156e+07
47189	24.989	2	700.329	1398.64	0.00288685	2.06404	3.50669	AASGTTGTYQEWK		P04114	P04114			Apolipoprotein B-100 OS=Homo sapiens GN=APOB PE=1 SV=2 - [APOB_HUMAN]	True	4.22207	B-ALL	Control	0.410749	222.763	32848.4	0	0	72371.8	255387	57106.8	142295	0	0	0	13858.4	7112.37	0	0	0	0	42733.4	33085.3	107947	39282.3	1.40758e+06	519058	80100.9	0	0	100163	27984.3	53375	0
2863	22.0008	2	588.797	1175.58	0.000301652	0.256599	2.86278	GNVATEISTER		P04114	P04114			Apolipoprotein B-100 OS=Homo sapiens GN=APOB PE=1 SV=2 - [APOB_HUMAN]	True	1.17636	Control	B-ALL	0.0503979	92.3109	2.92736e+07	2.67122e+07	2.23791e+07	2.63279e+07	2.94329e+07	6.11372e+06	3.09596e+07	2.84005e+07	2.16821e+07	5.98925e+06	2.69424e+07	2.0924e+07	2.32838e+07	2.3478e+07	2.04132e+07	5.18933e+06	2.93403e+07	2.23056e+07	7.08313e+06	5.74463e+06	46542.3	4.07101e+07	4.27658e+07	2.14386e+07	5.68759e+06	4.16954e+07	6.26614e+06	4.4099e+07	1.81393e+07
38547	22.6552	2	588.797	1175.58	0.000579628	0.493058	2.95096	GNVATEISTER		P04114	P04114			Apolipoprotein B-100 OS=Homo sapiens GN=APOB PE=1 SV=2 - [APOB_HUMAN]	True	8.35844	B-ALL	Control	0.0540989	334.726	18740.6	1690.33	6591.17	322.286	58120.8	35974.3	37522.9	2101.14	1032.18	13822.4	14907.6	867.671	1283.95	5508.96	24936.8	609.596	4426.36	9682.21	8515.32	12202.7	8597.46	3787.73	15127.7	85666.2	40426.5	24775.2	60724.1	2234.18	25926.5
2867	49.0935	3	737.396	2209.17	-0.000116174	-0.0525873	5.68054	QVFLYPEKDEPTYILNIK		P04114	P04114			Apolipoprotein B-100 OS=Homo sapiens GN=APOB PE=1 SV=2 - [APOB_HUMAN]	True	1.28266	B-ALL	Control	0.232267	101.284	3.24357e+07	3.35986e+07	3.26181e+07	4.18988e+07	2.7291e+07	1.27047e+07	3.31951e+07	3.25232e+07	2.94617e+07	1.21628e+07	4.22542e+07	2.9946e+07	3.24433e+07	2.81749e+07	2.85922e+07	1.14743e+07	3.31884e+07	3.96165e+07	4.62215e+06	4.96059e+06	1.73023e+07	7.70945e+07	9.09982e+07	3.44507e+07	5.55564e+06	8.91707e+07	7.14458e+06	9.72723e+07	2.50943e+07
14710	49.1114	2	1105.59	2209.17	0.000864653	0.391393	6.04234	QVFLYPEKDEPTYILNIK		P04114	P04114			Apolipoprotein B-100 OS=Homo sapiens GN=APOB PE=1 SV=2 - [APOB_HUMAN]	True	1.61199	B-ALL	Control	0.0224684	121.213	3.70029e+06	4.02552e+06	4.12882e+06	5.22957e+06	3.91852e+06	920714	4.47139e+06	4.01197e+06	4.00598e+06	922797	5.49143e+06	4.11058e+06	4.04121e+06	3.34636e+06	3.23305e+06	859953	4.20213e+06	5.42168e+06	54877.7	19224.3	27303.1	1.37703e+07	1.57083e+07	5.44941e+06	78058.1	1.61551e+07	26172.4	1.64388e+07	3.79041e+06
2914	20.959	2	528.755	1055.5	2.04747e-05	0.0193982	2.37311	QTEATMTFK		P04114	P04114			Apolipoprotein B-100 OS=Homo sapiens GN=APOB PE=1 SV=2 - [APOB_HUMAN]	True	1.00983	B-ALL	Control	0.0068195	131.663	2.66698e+07	2.62791e+07	3.42748e+07	2.77481e+07	2.60451e+07	2.16912e+07	2.6165e+07	2.239e+07	2.07196e+07	1.72156e+07	2.74714e+07	2.50884e+07	2.00927e+07	1.83927e+07	2.55092e+07	1.47137e+07	2.38974e+07	2.16643e+07	4.83306e+06	2.58378e+06	91018.7	5.69853e+07	7.55189e+07	89293.3	4.1889e+06	5.77589e+07	3.35647e+06	7.87339e+07	44130.3
21606	19.9101	2	528.755	1055.5	-0.000491029	-0.465211	2.9466	QTEATMTFK		P04114	P04114			Apolipoprotein B-100 OS=Homo sapiens GN=APOB PE=1 SV=2 - [APOB_HUMAN]	True	216.077	B-ALL	Control	0.659603	366.345	485.46	1318.42	544.408	303.131	248.203	18597.5	288.509	10282.6	965.877	8343.53	0	2024.9	0	1887.55	720.02	5532.07	105.501	0	0	0	64.7023	12113.6	9600.44	0	866.207	3561.9	0	30425.4	9.62089e+06
2919	65.7025	3	748.443	2242.31	-0.00174027	-0.776104	6.78469	VPSYTLILPSLELPVLHVPR		P04114	P04114			Apolipoprotein B-100 OS=Homo sapiens GN=APOB PE=1 SV=2 - [APOB_HUMAN]	True	1.13173	B-ALL	Control	0.100481	99.3828	1.61892e+08	1.71252e+08	8.62174e+07	1.63129e+08	1.3734e+08	1.01619e+08	1.38511e+08	1.80945e+08	1.88648e+08	1.127e+08	1.84023e+08	1.74191e+08	1.85196e+08	1.79712e+08	1.75307e+08	1.0249e+08	1.70559e+08	1.76605e+08	4.88511e+07	5.15977e+07	4.0011e+06	3.74275e+08	4.17815e+08	1.21091e+08	5.19891e+07	4.00194e+08	5.81045e+07	4.53564e+08	1.21673e+08
32598	65.5917	2	1122.16	2242.31	0.00170736	0.761431	5.91009	VPSYTLILPSLELPVLHVPR		P04114	P04114			Apolipoprotein B-100 OS=Homo sapiens GN=APOB PE=1 SV=2 - [APOB_HUMAN]	True	1.49665	B-ALL	Control	0.180793	110.513	5.50684e+06	4.37952e+06	5.28304e+06	4.05277e+06	3.77007e+06	3.40843e+06	3.44968e+06	6.75377e+06	6.14344e+06	3.8097e+06	4.84119e+06	5.32832e+06	5.79241e+06	5.4882e+06	4.57052e+06	2.97686e+06	4.64075e+06	4.83249e+06	1.57189e+06	1.05181e+06	229197	1.56928e+07	1.64674e+07	4.03406e+06	1.13789e+06	1.82282e+07	1.20653e+06	1.92401e+07	3.96949e+06
32670	65.5371	4	561.584	2242.31	-3.69406e-05	-0.0164744	4.61556	VPSYTLILPSLELPVLHVPR		P04114	P04114			Apolipoprotein B-100 OS=Homo sapiens GN=APOB PE=1 SV=2 - [APOB_HUMAN]	True	1.02215	B-ALL	Control	0.0511863	103.474	2.55809e+06	1.73418e+06	852711	2.28349e+06	1.71484e+06	1.23803e+06	1.39297e+06	2.59506e+06	2.27433e+06	1.27826e+06	2.67343e+06	2.18107e+06	2.33299e+06	3.38535e+06	2.50965e+06	1.58619e+06	1.89637e+06	2.62412e+06	375285	451390	27335.9	4.30546e+06	4.95404e+06	1.37651e+06	515134	4.2243e+06	409528	5.30288e+06	1.55666e+06
2950	22.7211	3	481.229	1440.67	-0.00107544	-0.746489	3.90705	TKNSEEFAAAMSR		P04114	P04114			Apolipoprotein B-100 OS=Homo sapiens GN=APOB PE=1 SV=2 - [APOB_HUMAN]	True	1.26605	B-ALL	Control	0.417008	69.0277	1.05615e+07	9.77141e+06	9.99765e+06	8.9488e+06	3.75753e+06	1.09176e+07	2.83668e+06	9.87298e+06	9.10545e+06	1.19356e+07	9.30384e+06	9.23923e+06	8.55776e+06	8.45894e+06	8.90125e+06	8.86427e+06	2.86499e+06	8.10538e+06	8.84818e+06	7.28566e+06	340752	2.40849e+07	1.72385e+07	9.72121e+06	8.0139e+06	2.42838e+07	7.73221e+06	1.73791e+07	9.50206e+06
39864	25.2598	3	481.23	1440.67	0.00175782	1.22014	2.84119	TKNSEEFAAAMSR		P04114	P04114			Apolipoprotein B-100 OS=Homo sapiens GN=APOB PE=1 SV=2 - [APOB_HUMAN]	True	4.06408	B-ALL	Control	0.0506822	160.508	12091.1	57928.6	13887.2	40086	22092.3	379163	5555.72	23487.4	26011.6	306378	15835.4	26274.1	581.474	45740.9	13313.7	170651	18709.5	30089.5	661401	130638	1.74043e+06	11708.8	17094.8	28547.2	469217	4211.65	147665	6388.1	270562
2964	25.6709	2	430.188	858.362	-4.10718e-05	-0.0478491	1.94391	MDMTFSK		P04114	P04114			Apolipoprotein B-100 OS=Homo sapiens GN=APOB PE=1 SV=2 - [APOB_HUMAN]	True	1.9315	B-ALL	Control	0.220724	129.922	6.02609e+06	1.12719e+07	5.8406e+06	2.38386e+06	1.78607e+07	727861	1.35597e+07	4.70471e+06	8.88096e+06	786180	2.3515e+06	4.76795e+06	8.25176e+06	5.22068e+06	4.65328e+06	568875	1.6636e+07	2.21712e+06	785118	334203	1049.31	3.28411e+07	3.79967e+07	6.3278e+06	680132	3.7147e+07	400161	3.88851e+07	4.63417e+06
2969	46.9211	2	944.979	1887.94	-0.00060602	-0.320995	4.87172	VIGNMGQTMEQLTPELK		P04114	P04114			Apolipoprotein B-100 OS=Homo sapiens GN=APOB PE=1 SV=2 - [APOB_HUMAN]	True	1.28965	B-ALL	Control	0.471645	82.0473	6.31787e+07	6.74653e+07	6.74416e+07	7.09535e+07	7.48707e+07	6.23061e+07	7.33568e+07	6.74533e+07	6.56897e+07	6.47488e+07	6.98737e+07	6.38934e+07	6.67158e+07	5.92176e+07	6.65648e+07	5.79915e+07	7.77512e+07	6.6926e+07	5.46774e+07	3.88569e+07	7.34225e+06	1.66536e+08	1.80304e+08	5.89259e+07	5.04909e+07	1.86252e+08	3.95536e+07	1.82166e+08	5.83572e+07
5758	46.929	3	630.322	1887.94	0.000181227	0.0959915	4.54413	VIGNMGQTMEQLTPELK		P04114	P04114			Apolipoprotein B-100 OS=Homo sapiens GN=APOB PE=1 SV=2 - [APOB_HUMAN]	True	1.14368	B-ALL	Control	0.404531	63.5213	1.40249e+07	1.35562e+07	1.42495e+07	1.65772e+07	1.21541e+07	1.05377e+07	1.09052e+07	1.01969e+07	1.17182e+07	1.04766e+07	1.38448e+07	1.1389e+07	1.14084e+07	1.08385e+07	1.15325e+07	9.97389e+06	1.25198e+07	1.23349e+07	1.27156e+07	9.85099e+06	1.0082e+06	2.47409e+07	2.33785e+07	1.31306e+07	9.51839e+06	2.50324e+07	7.53601e+06	2.46003e+07	1.33098e+07
3034	63.5017	2	937.53	1873.05	-0.0010817	-0.577507	3.6311	FSVPAGIVIPSFQALTAR		P04114	P04114			Apolipoprotein B-100 OS=Homo sapiens GN=APOB PE=1 SV=2 - [APOB_HUMAN]	True	1.094	B-ALL	Control	0.251207	75.0782	8.09985e+07	8.62518e+07	7.56847e+07	8.6714e+07	6.74805e+07	8.7586e+07	8.47906e+07	1.00254e+08	9.71293e+07	8.966e+07	9.23835e+07	8.97473e+07	8.19114e+07	1.04269e+08	8.88085e+07	8.32259e+07	7.79306e+07	1.01666e+08	6.19747e+07	4.95778e+07	9.13361e+06	1.67205e+08	1.66169e+08	7.52091e+07	6.23483e+07	1.97566e+08	5.70916e+07	2.00163e+08	6.96494e+07
8136	63.5652	3	625.356	1873.05	0.000744731	0.397604	3.81966	FSVPAGIVIPSFQALTAR		P04114	P04114			Apolipoprotein B-100 OS=Homo sapiens GN=APOB PE=1 SV=2 - [APOB_HUMAN]	True	1.10853	B-ALL	Control	0.301712	72.8112	1.26889e+07	1.1102e+07	1.10168e+07	1.3609e+07	8.42199e+06	1.24858e+07	8.63308e+06	1.19868e+07	1.18373e+07	1.32849e+07	1.39135e+07	1.30139e+07	1.18548e+07	1.40217e+07	1.35421e+07	1.30011e+07	1.10772e+07	1.46634e+07	1.00359e+07	7.58809e+06	1.30979e+06	2.41799e+07	2.49262e+07	9.81134e+06	9.82545e+06	2.5304e+07	6.2739e+06	2.81227e+07	9.35215e+06
3055	55.2966	2	873.956	1745.9	-0.00125536	-0.719031	4.29801	IEGNLIFDPNNYLPK		P04114	P04114			Apolipoprotein B-100 OS=Homo sapiens GN=APOB PE=1 SV=2 - [APOB_HUMAN]	True	1.16566	B-ALL	Control	0.185624	87.0967	7.32185e+07	6.9509e+07	7.88745e+07	7.57173e+07	6.02157e+07	5.7503e+07	6.18564e+07	7.67331e+07	6.42247e+07	5.76692e+07	7.74414e+07	7.06588e+07	6.90555e+07	7.23469e+07	6.61871e+07	5.32621e+07	6.43771e+07	7.19121e+07	3.48159e+07	3.25082e+07	3.58518e+06	1.55397e+08	1.63661e+08	6.50395e+07	3.33846e+07	1.81754e+08	3.59612e+07	1.76615e+08	6.162e+07
28328	55.2006	3	582.974	1745.9	0.000292694	0.167647	3.55213	IEGNLIFDPNNYLPK		P04114	P04114			Apolipoprotein B-100 OS=Homo sapiens GN=APOB PE=1 SV=2 - [APOB_HUMAN]	True	1.17263	B-ALL	Control	0.216251	95.1655	1.20764e+06	1.10868e+06	1.25546e+06	1.03923e+06	672641	736710	485807	634927	712756	653997	961723	795673	849156	949535	721204	541967	629386	787895	347794	352220	130384	1.73883e+06	2.23161e+06	773884	196804	1.97202e+06	252029	2.12668e+06	750686
3080	47.1304	2	622.83	1243.64	-0.000140252	-0.112775	3.71904	IDDIWNLEVK		P04114	P04114			Apolipoprotein B-100 OS=Homo sapiens GN=APOB PE=1 SV=2 - [APOB_HUMAN]	True	1.33035	B-ALL	Control	0.260586	103.619	1.74565e+07	2.49141e+07	1.47234e+07	2.36843e+07	2.2454e+07	3.86041e+06	2.2383e+07	1.80737e+07	2.14102e+07	3.71495e+06	2.31931e+07	1.30021e+07	2.30513e+07	1.72635e+07	1.38168e+07	3.56074e+06	2.54699e+07	2.25378e+07	3.59456e+06	3.73966e+06	837011	4.49328e+07	5.78404e+07	2.42374e+07	3.01736e+06	4.81584e+07	3.95332e+06	6.02816e+07	2.26671e+07
3107	58.3294	2	654.845	1307.68	-0.000305878	-0.233909	2.98264	GFEPTLEALFGK		P04114	P04114			Apolipoprotein B-100 OS=Homo sapiens GN=APOB PE=1 SV=2 - [APOB_HUMAN]	True	1.53482	B-ALL	Control	0.457362	99.1671	3.26607e+07	1.72674e+07	3.41751e+07	2.44863e+07	2.25472e+07	1.92788e+07	2.10988e+07	3.84708e+07	2.93488e+07	2.12132e+07	2.81076e+07	2.69826e+07	2.54426e+07	3.73416e+07	2.66601e+07	2.06055e+07	2.37552e+07	3.09617e+07	6.99212e+06	1.21212e+07	916349	7.75028e+07	9.6127e+07	2.96537e+07	2.7931e+07	9.25848e+07	2.11154e+07	1.11306e+08	2.27024e+07
3135	17.9907	2	447.71	893.405	-0.00130542	-1.46117	2.07574	QSWSVCK	[6] Carbamidomethyl	P04114	P04114			Apolipoprotein B-100 OS=Homo sapiens GN=APOB PE=1 SV=2 - [APOB_HUMAN]	True	1.00056	B-ALL	Control	0.0292661	110.407	2.14098e+07	1.66258e+07	2.58011e+07	2.22325e+07	1.51669e+07	1.90835e+07	1.61165e+07	2.13951e+07	1.58291e+07	1.98561e+07	1.97752e+07	2.23437e+07	1.60405e+07	1.73829e+07	2.16595e+07	1.54861e+07	1.3953e+07	1.81774e+07	8.13793e+06	3.53345e+06	715011	4.18864e+07	4.99837e+07	5.81659e+06	6.20403e+06	4.71756e+07	4.6151e+06	5.20844e+07	1.15321e+07
23773	20.0774	2	447.71	893.406	-0.000233905	-0.261812	1.96756	QSWSVCK	[6] Carbamidomethyl	P04114	P04114			Apolipoprotein B-100 OS=Homo sapiens GN=APOB PE=1 SV=2 - [APOB_HUMAN]	True	4.02831	B-ALL	Control	0.349577	158.648	168295	165166	77693.6	124449	114244	49661.7	258638	54289.4	85674.6	49055.5	98738.1	53597.3	47497.8	96804.5	61915.3	85432.3	414225	119225	56240.8	37089	64631.3	144611	900139	274744	16856.4	143297	49217.6	871657	8746.15
3174	21.0578	3	443.224	1326.65	-4.56158e-05	-0.0343842	2.48735	SKPTVSSSMEFK		P04114	P04114			Apolipoprotein B-100 OS=Homo sapiens GN=APOB PE=1 SV=2 - [APOB_HUMAN]	True	1.22868	B-ALL	Control	0.0122073	149.336	1.53465e+07	2.84412e+07	1.33662e+07	8.06776e+06	3.47747e+07	2.12463e+06	3.66509e+07	9.93493e+06	2.58021e+07	1.84621e+06	8.30518e+06	1.10181e+07	2.25361e+07	1.05933e+07	1.07026e+07	1.53196e+06	3.42212e+07	6.27388e+06	1.06873e+06	1.38736e+06	29993.3	4.22463e+07	7.03896e+07	164375	1.21746e+06	4.25121e+07	1.66125e+06	7.69444e+07	67355.8
4964	21.0737	2	664.331	1326.65	-0.000566734	-0.427192	2.76409	SKPTVSSSMEFK		P04114	P04114			Apolipoprotein B-100 OS=Homo sapiens GN=APOB PE=1 SV=2 - [APOB_HUMAN]	True	1.46094	B-ALL	Control	0.0603154	147.366	1.2654e+07	3.01273e+07	1.19637e+07	6.9652e+06	3.82099e+07	1.29809e+06	4.0316e+07	9.52763e+06	2.82271e+07	1.18764e+06	7.97446e+06	1.03521e+07	2.34467e+07	9.11875e+06	9.90604e+06	1.56802e+06	3.69558e+07	5.84276e+06	440963	774893	187266	4.75261e+07	8.52439e+07	6.85425e+06	653251	4.87887e+07	1.2477e+06	9.16031e+07	2.26286e+06
32498	19.8017	3	443.223	1326.65	-0.00051986	-0.39186	3.06919	SKPTVSSSMEFK		P04114	P04114			Apolipoprotein B-100 OS=Homo sapiens GN=APOB PE=1 SV=2 - [APOB_HUMAN]	True	7.59837	B-ALL	Control	0.0649042	401.408	20914.8	20088.1	12626.3	38784.4	25085.7	19449.2	31047.4	7186.19	38368.8	14794.8	37483.4	34029.6	97758.6	131019	116409	51019.1	124582	137608	8130.9	13989.2	1673.77	7024.91	46607.3	9969.22	5688.76	0	10661.5	46133.5	6.90994e+06
52499	19.8187	2	664.329	1326.64	-0.00493633	-3.7209	2.71537	SKPTVSSSMEFK		P04114	P04114			Apolipoprotein B-100 OS=Homo sapiens GN=APOB PE=1 SV=2 - [APOB_HUMAN]	True	2.75231	B-ALL	Control	0.168208	368.571	163013	87937.6	34908.6	375083	6604.73	0	3124.05	329498	66535.1	23409	290414	17624	15708.8	390962	244251	136029	6315.63	282881	69340.5	5532.76	15204.4	15775.7	68829	0	14641.3	17591.8	21710.5	157177	5.96112e+06
3213	9.58492	3	495.898	1484.67	-0.000684761	-0.46122	4.02528	VNDESTEGKTSYR		P04114	P04114			Apolipoprotein B-100 OS=Homo sapiens GN=APOB PE=1 SV=2 - [APOB_HUMAN]	True	1.34367	B-ALL	Control	0.736776	131.301	8.73019e+06	1.82651e+06	1.10687e+07	3.9311e+06	276717	4.47489e+07	298837	8.38113e+06	2.63213e+06	4.07482e+07	3.92706e+06	8.7576e+06	1.64344e+06	7.86297e+06	9.23373e+06	3.61452e+07	192295	4.08012e+06	5.15747e+07	2.451e+07	42848.1	9.33791e+06	3.51082e+06	255387	4.24677e+07	9.83523e+06	2.50335e+07	3.27543e+06	1.53546e+06
12157	9.59735	2	743.344	1484.67	-0.000685922	-0.462002	3.70349	VNDESTEGKTSYR		P04114	P04114			Apolipoprotein B-100 OS=Homo sapiens GN=APOB PE=1 SV=2 - [APOB_HUMAN]	True	1.42648	B-ALL	Control	0.435966	173.891	1.01812e+06	17049.9	1.3966e+06	205031	6869.28	1.15731e+07	4634.3	1.31728e+06	210867	1.20159e+07	317639	1.60281e+06	62546.9	1.10112e+06	1.47806e+06	1.0168e+07	0	320090	1.35556e+07	5.58973e+06	28746.9	1.09417e+06	21070.8	7566.21	1.19005e+07	1.14365e+06	6.28356e+06	46183.9	43836.4
119920	11.7439	2	743.345	1484.68	0.000820088	0.552369	3.35535	VNDESTEGKTSYR		P04114	P04114			Apolipoprotein B-100 OS=Homo sapiens GN=APOB PE=1 SV=2 - [APOB_HUMAN]	True	7.64611	B-ALL	Control	0.216234	360.225	6424.24	580.636	3374.12	0	4266.2	205.482	53136.2	529.349	11547	470.259	23543.6	864.588	36.1073	363.971	2179.38	470.239	64326.9	12285.2	19998.9	1642.37	1.20943e+06	4796.69	15776.3	17236.5	39197.1	1153.28	1738.64	24821.5	24917.7
3283	38.5755	3	509.249	1524.72	2.35745e-05	0.0154614	3.50685	AEPLAFTFSHDYK		P04114	P04114			Apolipoprotein B-100 OS=Homo sapiens GN=APOB PE=1 SV=2 - [APOB_HUMAN]	True	1.07234	B-ALL	Control	0.0101706	137.875	3.65285e+07	2.84357e+07	2.58019e+07	3.86548e+07	2.56439e+07	4.03462e+06	3.02203e+07	3.52927e+07	2.53972e+07	4.1664e+06	3.77703e+07	2.22889e+07	3.0584e+07	2.98225e+07	2.30699e+07	4.02924e+06	3.34795e+07	3.44211e+07	911574	5.7246e+06	87928.7	6.16744e+07	8.24484e+07	941536	928221	7.13236e+07	6.01148e+06	9.40895e+07	1.22739e+06
15241	38.1751	3	509.249	1524.72	-0.000182228	-0.119515	3.5548	AEPLAFTFSHDYK		P04114	P04114			Apolipoprotein B-100 OS=Homo sapiens GN=APOB PE=1 SV=2 - [APOB_HUMAN]	True	77.5429	B-ALL	Control	0.231072	396.985	30151.8	11505.8	8350.24	41059	3358.77	6479.34	62736.2	7909.13	20868.4	9900.61	18592.4	5673.84	31947.8	12873.8	235.337	15454.3	12337.1	30180.3	170552	158144	4057.34	13831	28392.4	95239.8	369292	30982.2	186433	28019.4	175852
19663	37.5913	3	509.249	1524.73	0.000184017	0.120689	3.74349	AEPLAFTFSHDYK		P04114	P04114			Apolipoprotein B-100 OS=Homo sapiens GN=APOB PE=1 SV=2 - [APOB_HUMAN]	True	10.8353	B-ALL	Control	0.977	327.761	61273.3	185648	76826.2	296130	397044	62670.3	209408	84412.4	153328	48802	291617	82158.5	167653	126900	96564	58402.8	277645	186154	1.94149e+06	300282	9699.63	41688.8	207233	46931.7	1.31869e+06	106166	392580	144280	2.4229e+07
32121	38.1683	2	763.368	1524.72	-0.00386524	-2.53504	3.20363	AEPLAFTFSHDYK		P04114	P04114			Apolipoprotein B-100 OS=Homo sapiens GN=APOB PE=1 SV=2 - [APOB_HUMAN]	True	22.163	B-ALL	Control	0.518423	394.635	29208.5	11185.4	30588.8	53520.8	26442.4	43244.9	33102.1	16740.2	24743.1	15659.7	24297.1	19023.7	11537	29808.9	13354.8	3887.41	20338.8	27465.8	69436.7	34030.1	0	18697	12426.1	44950.5	235862	16911	9754.38	7853.03	26952.5
44798	37.5992	2	763.368	1524.72	-0.00268632	-1.76184	3.79156	AEPLAFTFSHDYK		P04114	P04114			Apolipoprotein B-100 OS=Homo sapiens GN=APOB PE=1 SV=2 - [APOB_HUMAN]	True	15.799	B-ALL	Control	0.341323	288.488	87032.8	36120.9	20792.2	110558	136109	3857.24	156090	60734.8	53000.6	20839.1	41362.9	28601.8	12335.9	24203.1	0	0	37993.4	47261.7	809006	29537.3	858294	46012.1	151959	199981	505366	67139.2	17171.1	36297.4	9.58262e+06
3284	61.119	3	767.399	2299.17	0.00410797	1.78672	6.55675	VNWEEEAASGLLTSLKDNVPK		P04114	P04114			Apolipoprotein B-100 OS=Homo sapiens GN=APOB PE=1 SV=2 - [APOB_HUMAN]	True	1.22453	B-ALL	Control	0.194321	101.725	3.84813e+07	4.28251e+07	4.44248e+07	4.72427e+07	1.45157e+07	1.94808e+07	1.77375e+07	4.33786e+07	4.5993e+07	1.91457e+07	5.34387e+07	3.89893e+07	4.42386e+07	4.14744e+07	3.61491e+07	1.79053e+07	2.34592e+07	4.85496e+07	1.50177e+07	9.73613e+06	1.32785e+06	1.06398e+08	9.63307e+07	2.68297e+07	1.41771e+07	1.10504e+08	1.1254e+07	1.05172e+08	2.65046e+07
46157	61.1104	2	1150.59	2299.17	6.07183e-05	0.0264088	7.42457	VNWEEEAASGLLTSLKDNVPK		P04114	P04114			Apolipoprotein B-100 OS=Homo sapiens GN=APOB PE=1 SV=2 - [APOB_HUMAN]	True	1.89814	B-ALL	Control	0.092837	138.239	664995	746619	778001	1.08917e+06	240519	80481.1	508952	1.03019e+06	966343	48250.4	1.16039e+06	738369	1.01497e+06	963910	555584	37107.9	322539	1.12689e+06	14662.2	30856.7	6818.83	3.57338e+06	3.71696e+06	872341	86195.7	4.07837e+06	67717	4.30643e+06	767219
103842	61.1104	4	575.8	2299.17	-0.00053287	-0.231766	---	VNWEEEAASGLLTSLKDNVPK		P04114	P04114			Apolipoprotein B-100 OS=Homo sapiens GN=APOB PE=1 SV=2 - [APOB_HUMAN]	True	1.03475	Control	B-ALL	0.0821411	116.242	137871	120802	201844	266570	29537.5	45134.5	34591.5	106672	141460	42066.1	162749	116700	134537	137339	99191.9	24285.3	34503.8	164297	40548.1	12949.6	4644.77	389324	230154	105893	25122.5	309302	10922.8	266745	87384.6
168488	61.4395	2	1150.58	2299.15	-0.0186238	-8.10025	7.50404	VNWEEEAASGLLTSLKDNVPK		P04114	P04114			Apolipoprotein B-100 OS=Homo sapiens GN=APOB PE=1 SV=2 - [APOB_HUMAN]	True	14.2109	B-ALL	Control	0.393414	327.675	0	0	26347.3	0	47517.6	0	18744.3	73852.3	14743	0	0	13359.5	1488.91	8689.54	0	11237.6	119753	0	17801.2	11425.3	13261	0	65901.7	630243	0	0	0	113780	21886.2
3381	21.2736	2	395.236	788.458	-0.000356726	-0.452434	1.47881	LLLMGAR	[4] Oxidation	P04114	P04114			Apolipoprotein B-100 OS=Homo sapiens GN=APOB PE=1 SV=2 - [APOB_HUMAN]	True	2.56068	Control	B-ALL	0.00875067	85.2684	2.15194e+07	1.25474e+07	1.49651e+07	4.31205e+07	4.46573e+06	1.62921e+07	4.14992e+06	1.67909e+07	1.14099e+07	1.49778e+07	3.8782e+07	1.18108e+07	1.0586e+07	1.44067e+07	1.1595e+07	1.28994e+07	4.1646e+06	3.12218e+07	1.51562e+07	1.46389e+07	70196.4	8.39326e+06	6.19616e+06	1.34723	1.16824e+07	8.45624e+06	1.35831e+07	6.36735e+06	824006
3407	22.0099	3	358.217	1071.63	-0.00033129	-0.309147	3.01003	LTLDIQNKK		P04114	P04114			Apolipoprotein B-100 OS=Homo sapiens GN=APOB PE=1 SV=2 - [APOB_HUMAN]	True	1.8841	Control	B-ALL	0.00444266	74.5627	3.20689e+07	2.25147e+07	2.64061e+07	2.91453e+07	2.43548e+07	1.50395e+07	2.58801e+07	2.82564e+07	1.78633e+07	1.37216e+07	2.70331e+07	2.22596e+07	1.96174e+07	2.34522e+07	2.16283e+07	1.22401e+07	2.62485e+07	2.43653e+07	2.58104e+07	1.75992e+07	1.08373e+06	2.09943e+07	1.87712e+07	1.15173e+06	1.15178e+07	2.08662e+07	1.61943e+07	1.97219e+07	212812
4942	22.0099	2	536.822	1071.63	-0.000360096	-0.336027	2.41223	LTLDIQNKK		P04114	P04114			Apolipoprotein B-100 OS=Homo sapiens GN=APOB PE=1 SV=2 - [APOB_HUMAN]	True	1.38182	Control	B-ALL	0.0126423	94.496	2.28168e+07	1.84149e+07	2.116e+07	2.19583e+07	1.50566e+07	1.08414e+07	1.53072e+07	1.9079e+07	1.50778e+07	1.04706e+07	2.07052e+07	1.77784e+07	1.57147e+07	1.81629e+07	1.71592e+07	8.06968e+06	1.49878e+07	1.82918e+07	1.27284e+07	8.46984e+06	2499.7	2.87109e+07	2.72627e+07	2.16803e+06	9.58689e+06	2.96223e+07	7.77039e+06	2.75214e+07	338052
42844	24.5022	3	358.217	1071.63	0.000478441	0.446462	1.58525	LTLDIQNKK		P04114	P04114			Apolipoprotein B-100 OS=Homo sapiens GN=APOB PE=1 SV=2 - [APOB_HUMAN]	True	794.13	B-ALL	Control	0.249842	420.551	0	0	0	0	0	0	0	0	0	0	0	816.874	0	0	0	644.16	0	0	0	0	1.15064e+06	0	0	0	0	0	0	0	0
44495	23.269	3	358.217	1071.63	-0.000597333	-0.557407	1.4279	LTLDIQNKK		P04114	P04114			Apolipoprotein B-100 OS=Homo sapiens GN=APOB PE=1 SV=2 - [APOB_HUMAN]	True	14.2446	B-ALL	Control	0.269006	393.58	1377	16734.1	1107.81	0	5842.61	7142.91	14311.3	3258.78	4590.86	1878.39	300.005	3396.69	6418.4	0	4780.96	774.41	0	3888.39	3452.64	3984.47	9.4592	0	11285.1	0	0	25610	3718.28	8802.51	0
48093	23.3001	2	536.822	1071.63	-9.51716e-05	-0.0888102	2.40005	LTLDIQNKK		P04114	P04114			Apolipoprotein B-100 OS=Homo sapiens GN=APOB PE=1 SV=2 - [APOB_HUMAN]	True	Infinity	B-ALL	Control	0.0935774	421.115	0	0	0	0	0	0	0	0	0	0	0	0	0	0	0	0	0	0	0	0	0	0	0	0	0	0	0	9803.41	0
50155	24.5479	2	536.822	1071.63	0.000638174	0.595517	2.51888	LTLDIQNKK		P04114	P04114			Apolipoprotein B-100 OS=Homo sapiens GN=APOB PE=1 SV=2 - [APOB_HUMAN]	True	1539.66	B-ALL	Control	0.27318	424.264	0	0	1148.9	0	0	0	0	0	0	0	0	0	0	0	0	0	0	0	0	0	1.76197e+06	0	0	0	0	0	0	0	0
74258	23.6225	2	536.822	1071.63	5.81477e-06	0.0054261	2.46132	LTLDIQNKK		P04114	P04114			Apolipoprotein B-100 OS=Homo sapiens GN=APOB PE=1 SV=2 - [APOB_HUMAN]	True	Infinity	B-ALL	Control	0.00865997	409.899	0	0	0	0	0	0	0	0	0	0	0	0	0	0	0	0	0	0	198.397	9969.29	0	0	0	0	0	0	9696.44	11921.9	0
3591	52.8556	3	797.404	2389.19	0.0131297	5.49549	8.74822	DKDQEVLLQTFLDDASPGDKR		P04114	P04114			Apolipoprotein B-100 OS=Homo sapiens GN=APOB PE=1 SV=2 - [APOB_HUMAN]	True	1.00545	Control	B-ALL	0.0557699	96.9341	7.21193e+07	1.16271e+08	6.01998e+07	7.68993e+07	7.92802e+07	3.87171e+07	9.22261e+07	8.10131e+07	9.68214e+07	3.58847e+07	8.71974e+07	5.41032e+07	1.00346e+08	7.82538e+07	5.35394e+07	3.44117e+07	9.47856e+07	7.52894e+07	1.41103e+07	1.57066e+07	2.38026e+06	1.53643e+08	1.79497e+08	8.24945e+07	1.51463e+07	1.59911e+08	1.85095e+07	1.90368e+08	7.40288e+07
5081	52.8319	4	598.301	2389.18	-0.000895929	-0.374995	6.07908	DKDQEVLLQTFLDDASPGDKR		P04114	P04114			Apolipoprotein B-100 OS=Homo sapiens GN=APOB PE=1 SV=2 - [APOB_HUMAN]	True	1.07495	B-ALL	Control	0.0737811	93.343	1.9183e+07	2.01395e+07	1.31677e+07	2.06402e+07	1.69253e+07	1.06029e+07	1.91651e+07	2.06406e+07	2.11626e+07	1.10522e+07	2.11118e+07	1.209e+07	2.15527e+07	2.05488e+07	1.18842e+07	1.10251e+07	2.17292e+07	1.93275e+07	4.30672e+06	3.94482e+06	380212	3.14497e+07	4.19221e+07	2.42428e+07	3.95869e+06	3.30779e+07	4.42006e+06	4.73606e+07	2.45221e+07
3665	20.3369	3	452.589	1354.74	-0.000728728	-0.537908	2.8849	STSPPKQAEAVLK		P04114	P04114			Apolipoprotein B-100 OS=Homo sapiens GN=APOB PE=1 SV=2 - [APOB_HUMAN]	True	1.06163	B-ALL	Control	0.582042	155.086	5.55612e+06	472389	5.48072e+06	1.85248e+06	245657	3.25538e+07	287074	3.61268e+06	940614	3.15505e+07	1.64134e+06	4.73244e+06	360762	4.1121e+06	4.59462e+06	2.49362e+07	125714	1.53374e+06	2.70075e+07	1.49962e+07	8869.98	4.64534e+06	53782.8	1.09466e+06	2.35551e+07	4.98851e+06	1.47272e+07	61368.2	382758
6365	20.3177	2	678.38	1354.74	-0.000925878	-0.683433	3.61219	STSPPKQAEAVLK		P04114	P04114			Apolipoprotein B-100 OS=Homo sapiens GN=APOB PE=1 SV=2 - [APOB_HUMAN]	True	1.39238	B-ALL	Control	0.354978	167.424	3.30648e+06	504014	4.07167e+06	1.37741e+06	1467.79	2.83707e+07	85922.2	2.43181e+06	698074	2.73066e+07	1.02124e+06	3.30181e+06	232341	2.52033e+06	3.44924e+06	2.23778e+07	87971.2	1.11374e+06	2.1927e+07	1.31016e+07	1.83216e+07	3.89945e+06	180595	130953	1.77751e+07	3.61314e+06	1.12298e+07	196977	1.95289e+07
36541	21.3777	3	452.589	1354.74	-0.000978384	-0.72219	2.33424	STSPPKQAEAVLK		P04114	P04114			Apolipoprotein B-100 OS=Homo sapiens GN=APOB PE=1 SV=2 - [APOB_HUMAN]	True	65.892	B-ALL	Control	0.0605266	355.91	0	0	0	0	0	20924.5	0	1117	0	8777.58	0	0	1062.91	5552.31	154.961	3647.85	0	29.2168	0	4387.03	71924.8	0	3197.81	0	30378.3	57.785	4683.73	1753.83	7950.62
37310	21.5453	3	452.589	1354.75	-0.000487445	-0.359806	2.46471	STSPPKQAEAVLK		P04114	P04114			Apolipoprotein B-100 OS=Homo sapiens GN=APOB PE=1 SV=2 - [APOB_HUMAN]	True	5.46342	B-ALL	Control	0.411516	368.209	3211.3	2060.6	722.177	6246.55	6994.03	147590	10472.9	0	12651.4	117559	8081.95	1407.77	0	2008.91	624.506	152550	1514.21	0	18584.2	2599.48	3766.8	1532.14	9015.58	33322.9	17769.1	13545.1	13540.8	0	6769.84
40387	22.9636	3	452.589	1354.75	0.000561814	0.414701	2.76583	STSPPKQAEAVLK		P04114	P04114			Apolipoprotein B-100 OS=Homo sapiens GN=APOB PE=1 SV=2 - [APOB_HUMAN]	True	9.75721	B-ALL	Control	0.856944	359.467	15617.7	70682.2	23208.9	9833.09	9079.59	28821.6	10671.2	26635.1	43320.6	31526.9	0	22652.3	28808.9	2054.06	8282.13	5160.71	18381.5	1149.65	4928.79	159.633	2.96694e+06	40109.7	74948.9	4044.96	12105.3	29055.4	22350	141116	2895.62
54041	22.9636	2	678.38	1354.75	0.000590147	0.435615	3.33079	STSPPKQAEAVLK		P04114	P04114			Apolipoprotein B-100 OS=Homo sapiens GN=APOB PE=1 SV=2 - [APOB_HUMAN]	True	110.833	B-ALL	Control	0.075477	402.589	0	0	0	0	0	0	0	0	12919.4	13654.5	0	0	0	0	0	0	0	0	2.88284	0	2.80249e+06	17905.1	46248.3	0	0	40572.6	0	26775.9	0
3688	14.9216	2	510.253	1018.49	1.32661e-05	0.0130252	2.35946	VTQEFHMK		P04114	P04114			Apolipoprotein B-100 OS=Homo sapiens GN=APOB PE=1 SV=2 - [APOB_HUMAN]	True	1.11284	B-ALL	Control	0.0541073	138.937	7.31936e+06	1.86041e+07	8.01785e+06	4.1958e+06	2.9055e+07	2.19727e+06	2.78559e+07	7.34361e+06	1.38639e+07	1.96078e+06	3.82506e+06	8.21327e+06	1.49799e+07	3.6933e+06	6.71486e+06	1.80834e+06	2.37092e+07	1.77558e+06	1.73648e+06	1.60657e+06	115705	2.64481e+07	3.95494e+07	305762	1.19681e+06	2.61098e+07	1.55945e+06	3.9873e+07	1.88495e+06
3742	51.3121	2	796.437	1590.86	-0.00200904	-1.26287	4.23884	VLLDQLGTTISFER		P04114	P04114			Apolipoprotein B-100 OS=Homo sapiens GN=APOB PE=1 SV=2 - [APOB_HUMAN]	True	1.18285	B-ALL	Control	0.0954603	106.46	2.38512e+07	4.30837e+07	3.13891e+07	3.95293e+07	4.68717e+07	6.96527e+06	4.44036e+07	2.47896e+07	4.2421e+07	8.13308e+06	4.26075e+07	2.92563e+07	4.17765e+07	2.20801e+07	2.69679e+07	6.21888e+06	4.14279e+07	3.69596e+07	5.30204e+06	3.4665e+06	336924	6.7489e+07	9.89004e+07	3.91439e+07	5.17655e+06	8.22929e+07	4.15016e+06	9.93069e+07	3.88889e+07
16914	51.3394	3	531.295	1590.86	0.00065466	0.411513	2.42189	VLLDQLGTTISFER		P04114	P04114			Apolipoprotein B-100 OS=Homo sapiens GN=APOB PE=1 SV=2 - [APOB_HUMAN]	True	1.50529	B-ALL	Control	0.0990773	115.386	1.13012e+06	2.49652e+06	1.6377e+06	1.81968e+06	2.12216e+06	224452	1.8777e+06	721990	2.08033e+06	286338	1.69972e+06	1.24176e+06	1.83427e+06	769671	1.17352e+06	210335	2.15345e+06	1.42193e+06	124890	125655	8878.89	4.40723e+06	6.04683e+06	2.03546e+06	71398.5	4.48427e+06	88542.1	5.97092e+06	2.1269e+06
3808	30.1468	3	471.574	1411.7	-0.00080976	-0.573606	2.61703	YHWEHTGLTLR		P04114	P04114			Apolipoprotein B-100 OS=Homo sapiens GN=APOB PE=1 SV=2 - [APOB_HUMAN]	True	1.03622	Control	B-ALL	0.0720467	89.8953	3.25008e+07	2.67822e+07	3.24418e+07	3.72358e+07	2.93769e+07	1.18345e+07	3.53248e+07	3.10911e+07	2.7276e+07	1.07958e+07	3.51257e+07	3.20356e+07	3.33446e+07	2.78022e+07	3.00385e+07	1.11823e+07	4.22657e+07	3.23108e+07	8.697e+06	8.49763e+06	729551	4.17163e+07	5.74671e+07	3.88133e+07	6.94697e+06	5.08583e+07	9.70095e+06	6.33749e+07	3.45323e+07
6695	30.1639	4	353.932	1411.7	-0.00182237	-1.29091	2.53749	YHWEHTGLTLR		P04114	P04114			Apolipoprotein B-100 OS=Homo sapiens GN=APOB PE=1 SV=2 - [APOB_HUMAN]	True	1.00878	Control	B-ALL	0.0664182	91.162	1.00363e+07	7.57217e+06	8.81669e+06	1.12767e+07	7.81834e+06	3.39065e+06	9.30772e+06	9.47318e+06	7.72635e+06	3.28103e+06	1.07435e+07	8.279e+06	8.8117e+06	8.7489e+06	8.41011e+06	3.13337e+06	9.03662e+06	9.62302e+06	2.12727e+06	2.17628e+06	39542.9	1.14129e+07	1.70301e+07	1.19174e+07	1.87719e+06	1.40995e+07	2.16459e+06	1.83072e+07	1.10438e+07
73536	32.2056	3	471.574	1411.7	-0.000502432	-0.355906	2.57897	YHWEHTGLTLR		P04114	P04114			Apolipoprotein B-100 OS=Homo sapiens GN=APOB PE=1 SV=2 - [APOB_HUMAN]	True	7.73282	B-ALL	Control	0.46163	386.993	6186.12	932.492	3914.43	0	14325.2	0	6244.41	1152.17	9583.38	3022.91	5747.8	3599.2	2426	2638.03	287.361	16.2919	7826.64	1764.38	2117.81	0	4668.6	4794.4	4829.94	0	2654	13120.1	109.823	7163.25	1930.89
104274	80.5319	3	471.574	1411.7	-0.000613954	-0.434904	---	YHWEHTGLTLR		P04114	P04114			Apolipoprotein B-100 OS=Homo sapiens GN=APOB PE=1 SV=2 - [APOB_HUMAN]	True	114.251	B-ALL	Control	0.70974	422.439	194.067	124.702	188.044	67.8077	129.621	58.4695	56.1307	12.4401	366.732	139.127	295.46	261.97	63.8631	205.754	140.95	5.98627	118.412	101.999	48.4177	239.968	94.1969	39.1175	288056	41.7898	63.709	1.78041	29.418	101.207	100.993
149387	79.5832	3	471.574	1411.7	0.00053349	0.377906	---	YHWEHTGLTLR		P04114	P04114			Apolipoprotein B-100 OS=Homo sapiens GN=APOB PE=1 SV=2 - [APOB_HUMAN]	True	2.47175	B-ALL	Control	0.422364	280.503	10021.1	24289.5	6785.31	16436.7	33137.9	2161.86	25298.6	8653	36184.5	990.294	17026.6	10004.1	21466.6	7477.4	4759.76	3004.31	9706.62	9747.11	3127.99	751.411	4731.61	19574.3	32517.4	19525.4	0	412759	2975.81	39450.1	22662.8
171990	80.5319	4	353.932	1411.7	-0.00174757	-1.23792	1.24889	YHWEHTGLTLR		P04114	P04114			Apolipoprotein B-100 OS=Homo sapiens GN=APOB PE=1 SV=2 - [APOB_HUMAN]	True	1.54643e+07	B-ALL	Control	0.0958008	424.264	0	0	0	0	0	0	0	0	0	0	0	0	0.00736345	0	0	0	0	0	0	0	160.865	0	113416	0	0	0	0	0	0
228413	79.5884	4	353.932	1411.7	-0.00118469	-0.839192	1.78087	YHWEHTGLTLR		P04114	P04114			Apolipoprotein B-100 OS=Homo sapiens GN=APOB PE=1 SV=2 - [APOB_HUMAN]	True	138.504	B-ALL	Control	0.523202	421.589	0	39.6154	0	0	0	0	0	0	0	0	137.85	398.333	40.3591	0	475.711	0	34.7615	0	0	0	0	75.6603	59.6199	0	0	155113	348.925	189.448	0
364002	79.8043	3	471.573	1411.7	-0.0017129	-1.21336	2.82155	YHWEHTGLTLR		P04114	P04114			Apolipoprotein B-100 OS=Homo sapiens GN=APOB PE=1 SV=2 - [APOB_HUMAN]	True	21.3537	B-ALL	Control	0.786467	363.421	56.2186	39.2567	43.4758	0	120.706	0	142.211	15.3787	138.688	0	87.1453	38.0532	3601.56	5.94672	206.882	45.0369	363.108	0	0	5.62667	0	8.93903	101.09	59.4673	0	0	14490.5	89427.5	60.1927
407582	78.5977	3	471.574	1411.7	-1.2156e-05	-0.0086109	2.21655	YHWEHTGLTLR		P04114	P04114			Apolipoprotein B-100 OS=Homo sapiens GN=APOB PE=1 SV=2 - [APOB_HUMAN]	True	34.4125	B-ALL	Control	0.92673	416.702	13.2512	17.1002	14.3701	27.0339	87.3694	15.8449	21.0781	0.126265	135.097	18.1282	35.0501	84.2522	137.177	22.2022	36.0504	9.3532	9.21767	70.7968	1.71335	14.8277	3.4376	25493	39.3157	34.448	8.47204	23.027	30.944	104.319	67.3689
476605	78.5977	4	353.932	1411.7	-2.21019e-05	-0.0156562	---	YHWEHTGLTLR		P04114	P04114			Apolipoprotein B-100 OS=Homo sapiens GN=APOB PE=1 SV=2 - [APOB_HUMAN]	True	31.1294	B-ALL	Control	0.771214	424.264	0	0	0	0	0	0	299.392	0	0	0	0	0	0	0	0	0	0	0	0	0	0	9319.91	0	0	0	0	0	0	0
3867	58.9242	2	777.937	1553.86	-0.000280288	-0.180382	3.53003	TLQGIPQMIGEVIR		P04114	P04114			Apolipoprotein B-100 OS=Homo sapiens GN=APOB PE=1 SV=2 - [APOB_HUMAN]	True	1.42888	B-ALL	Control	0.198685	114.303	3.7907e+07	4.21765e+07	3.94459e+07	2.09076e+07	3.32388e+07	2.1406e+07	3.49202e+07	4.21091e+07	4.24032e+07	2.1094e+07	2.08452e+07	3.8007e+07	4.17252e+07	3.9529e+07	3.80675e+07	1.95569e+07	3.93492e+07	2.03363e+07	1.27829e+07	9.30252e+06	1.48995e+06	1.00219e+08	1.20319e+08	1.91228e+07	1.14046e+07	1.20105e+08	1.06692e+07	1.34012e+08	1.90936e+07
23238	58.8974	3	518.961	1553.86	-2.44539e-05	-0.0157375	3.75281	TLQGIPQMIGEVIR		P04114	P04114			Apolipoprotein B-100 OS=Homo sapiens GN=APOB PE=1 SV=2 - [APOB_HUMAN]	True	1.69893	B-ALL	Control	0.122726	137.34	1.11017e+06	2.39701e+06	1.17857e+06	355087	2.4984e+06	192546	2.36921e+06	1.02636e+06	1.77577e+06	252837	376136	947814	1.73164e+06	1.11636e+06	917377	246300	2.75174e+06	453962	75729.8	167209	4845.9	3.98108e+06	6.41102e+06	741038	81527.5	4.76942e+06	158259	6.98043e+06	585856
3884	15.0985	2	382.7	763.386	-0.000593749	-0.777784	1.65656	INFNEK		P04114	P04114			Apolipoprotein B-100 OS=Homo sapiens GN=APOB PE=1 SV=2 - [APOB_HUMAN]	True	2.25729	B-ALL	Control	0.328271	146.168	372377	2.50484e+07	1.26564e+06	444699	2.82409e+07	4.55995e+06	1.98071e+07	481663	7.57506e+06	3.24386e+06	110568	3.66163e+06	9.92853e+06	25548.5	1.62904e+06	759358	2.90386e+06	27785.7	373.491	2.34916e+06	74306.4	4.15598e+07	4.89357e+07	18288.4	8064.76	5.8169e+07	2.16288e+06	3.55526e+07	33263.9
31378	17.2847	2	382.702	763.389	0.00215641	2.82479	1.34234	INFNEK		P04114	P04114			Apolipoprotein B-100 OS=Homo sapiens GN=APOB PE=1 SV=2 - [APOB_HUMAN]	True	1.65665	Control	B-ALL	0.0233613	83.1779	657625	489976	285702	386733	874648	92537.6	897372	645703	415410	43049	383972	405896	412849	490691	331695	265798	908133	341511	354427	30305	455131	32481.6	167173	300103	303044	12692.9	178438	109233	555626
3952	66.5434	3	822.796	2465.37	-0.000208259	-0.0844738	5.08338	IADFELPTIIVPEQTIEIPSIK		P04114	P04114			Apolipoprotein B-100 OS=Homo sapiens GN=APOB PE=1 SV=2 - [APOB_HUMAN]	True	1.21208	B-ALL	Control	0.257132	86.0624	6.39688e+07	6.64189e+07	3.68546e+07	5.68902e+07	6.21477e+07	5.0541e+07	5.32902e+07	6.26302e+07	6.98359e+07	5.38732e+07	6.08611e+07	5.7892e+07	6.06507e+07	6.03788e+07	5.60843e+07	4.7756e+07	4.87304e+07	5.58775e+07	3.39036e+07	2.9355e+07	3.29741e+06	1.4931e+08	1.53594e+08	5.73907e+07	3.11016e+07	1.53326e+08	2.8722e+07	1.6387e+08	5.23947e+07
7035	66.6124	2	1233.69	2465.37	0.00233901	0.948748	5.35208	IADFELPTIIVPEQTIEIPSIK		P04114	P04114			Apolipoprotein B-100 OS=Homo sapiens GN=APOB PE=1 SV=2 - [APOB_HUMAN]	True	1.20618	B-ALL	Control	0.176427	91.9441	4.37391e+07	3.96035e+07	3.36776e+07	3.92492e+07	3.36556e+07	3.53967e+07	3.76133e+07	5.48018e+07	4.86231e+07	3.77778e+07	4.35578e+07	4.24667e+07	4.72396e+07	4.718e+07	4.38391e+07	3.44487e+07	4.13525e+07	4.49577e+07	1.97962e+07	1.70126e+07	1.26357e+06	9.83492e+07	1.03295e+08	3.46133e+07	2.14117e+07	1.1759e+08	2.04917e+07	1.14774e+08	3.58506e+07
3995	38.0397	2	726.906	1451.8	-0.000815028	-0.561392	3.50464	LNGEIQALELPQK		P04114	P04114			Apolipoprotein B-100 OS=Homo sapiens GN=APOB PE=1 SV=2 - [APOB_HUMAN]	True	1.06609	B-ALL	Control	0.00823666	139.686	1.42888e+07	2.18124e+07	1.05787e+07	1.46208e+07	3.51578e+07	3.76227e+06	3.62446e+07	1.37745e+07	1.94657e+07	3.4444e+06	1.43522e+07	8.57971e+06	2.04084e+07	1.1745e+07	8.95131e+06	3.02488e+06	3.40509e+07	1.28409e+07	55362.9	1.74839e+06	246593	3.52055e+07	5.96605e+07	43832.6	367619	3.73077e+07	2.01718e+06	6.16601e+07	70310.6
19044	38.4054	3	484.933	1451.78	-0.0205905	-14.1827	3.78692	LNGEIQALELPQK		P04114	P04114			Apolipoprotein B-100 OS=Homo sapiens GN=APOB PE=1 SV=2 - [APOB_HUMAN]	True	4.24177	Control	B-ALL	0.000181252	201.034	1.09252e+06	294087	1.17306e+06	691791	505516	1.82762e+06	460993	1.07571e+06	150070	2.17943e+06	1.02377e+06	1.31748e+06	59214.6	859298	1.14429e+06	1.88536e+06	392472	890702	6555.74	1.13846e+06	124704	56413.1	45513.5	0	3954.46	0	1.18382e+06	0	0
26256	37.4869	2	726.907	1451.8	0.000145105	0.0999485	3.84575	LNGEIQALELPQK		P04114	P04114			Apolipoprotein B-100 OS=Homo sapiens GN=APOB PE=1 SV=2 - [APOB_HUMAN]	True	530.197	B-ALL	Control	0.731983	290.694	0	2086.9	0	0	7858.17	0	114.626	0.000432925	0	0	0	3842.13	4205.75	0	32.8482	0	28930.3	806.301	0	0	0	0	0	1.28686e+07	0	0	0	0	1.24857e+07
41333	38.061	3	484.94	1451.8	-0.000274747	-0.189246	3.48512	LNGEIQALELPQK		P04114	P04114			Apolipoprotein B-100 OS=Homo sapiens GN=APOB PE=1 SV=2 - [APOB_HUMAN]	True	2.29294	B-ALL	Control	0.14452	154.708	199183	164516	91084.1	146819	453909	8449.94	199215	59108.9	257076	1419.51	64782.2	42332	156508	94547	46082.5	2982.85	43104.3	42361.4	105910	9809.24	0	306127	1.05393e+06	9110.19	30450.7	456337	9155.84	1.12457e+06	0
4036	49.1028	2	638.36	1274.71	-0.000445613	-0.349581	3.42356	LIVAMSSWLQK		P04114	P04114			Apolipoprotein B-100 OS=Homo sapiens GN=APOB PE=1 SV=2 - [APOB_HUMAN]	True	1.01547	Control	B-ALL	0.146487	73.6596	2.90616e+07	2.98586e+07	3.8278e+07	3.75241e+07	2.22e+07	1.93785e+07	2.16394e+07	2.96641e+07	2.96491e+07	1.96135e+07	3.77225e+07	3.45778e+07	3.23216e+07	2.82657e+07	3.54938e+07	1.85866e+07	2.45845e+07	3.47447e+07	1.24313e+07	1.06769e+07	4.61636e+06	4.8248e+07	5.10215e+07	3.92594e+07	1.10913e+07	5.74322e+07	1.1428e+07	5.47594e+07	3.4621e+07
4051	37.1322	3	534.947	1601.82	-0.000478656	-0.29882	3.73413	LALWGEHTGQLYSK		P04114	P04114			Apolipoprotein B-100 OS=Homo sapiens GN=APOB PE=1 SV=2 - [APOB_HUMAN]	True	1.03193	Control	B-ALL	0.142124	68.8802	1.75176e+07	1.55411e+07	1.29204e+07	1.32153e+07	1.01256e+07	7.4735e+06	1.18069e+07	1.72115e+07	1.34265e+07	6.75511e+06	1.30467e+07	1.18553e+07	1.3731e+07	1.36812e+07	1.13734e+07	6.21214e+06	1.26017e+07	1.18817e+07	9.90999e+06	5.25361e+06	567636	1.7147e+07	2.33338e+07	1.8221e+07	7.7509e+06	1.82356e+07	5.79276e+06	2.25564e+07	1.52287e+07
43676	38.9251	3	534.948	1601.82	0.000643475	0.401715	4.0936	LALWGEHTGQLYSK		P04114	P04114			Apolipoprotein B-100 OS=Homo sapiens GN=APOB PE=1 SV=2 - [APOB_HUMAN]	True	2.14997	B-ALL	Control	0.592552	135.019	432671	371100	318330	407038	497048	97161.5	649445	511246	687459	94345.1	456628	320428	549049	424287	288550	44748.1	571198	401128	83438.4	73332.9	20976.9	1.51554e+06	2.7944e+06	399271	41154.7	1.91512e+06	95800.8	3.64245e+06	207702
68013	38.6808	3	534.947	1601.82	-0.000181818	-0.113507	3.47802	LALWGEHTGQLYSK		P04114	P04114			Apolipoprotein B-100 OS=Homo sapiens GN=APOB PE=1 SV=2 - [APOB_HUMAN]	True	2.19091	B-ALL	Control	0.269169	158.68	104065	116535	37661.4	30083.1	24551.6	7310.98	275365	57562.5	50405.6	0	85794.4	40012.5	194321	7457.17	38367	8739.05	98219.1	32548.3	6554.13	6287.95	8839.55	605948	594878	0	1387.59	327113	7248.11	283879	0
171776	40.1428	3	534.947	1601.82	-0.00226018	-1.41101	2.92598	LALWGEHTGQLYSK		P04114	P04114			Apolipoprotein B-100 OS=Homo sapiens GN=APOB PE=1 SV=2 - [APOB_HUMAN]	True	2.14308	B-ALL	Control	0.295142	156.548	14302.1	21637	0	24.2127	12077.3	6999.05	23951.1	0	19559.4	7912.25	8987.74	25388	6211.88	3953.12	6046.53	463.737	15828.7	19180.4	3765.21	0	0	121781	89029.3	0	0	69468.3	5583.8	34697.6	0
4062	46.9475	2	706.417	1410.82	-0.000928637	-0.658226	3.56364	QTIIVVLENVQR		P04114	P04114			Apolipoprotein B-100 OS=Homo sapiens GN=APOB PE=1 SV=2 - [APOB_HUMAN]	True	1.35285	B-ALL	Control	0.0247373	114.713	1.18725e+07	1.18207e+07	1.33878e+07	2.06236e+07	1.24249e+07	4.44034e+06	1.21539e+07	1.12899e+07	1.08083e+07	3.9356e+06	1.89098e+07	1.20776e+07	1.22921e+07	1.08041e+07	1.3918e+07	4.23816e+06	1.26173e+07	1.96249e+07	541903	314619	59485.4	3.67499e+07	3.90896e+07	1.61037e+07	366202	4.05068e+07	362061	3.9769e+07	1.52067e+07
26584	46.9395	3	471.28	1410.82	-0.000513344	-0.363862	3.03178	QTIIVVLENVQR		P04114	P04114			Apolipoprotein B-100 OS=Homo sapiens GN=APOB PE=1 SV=2 - [APOB_HUMAN]	True	2.09968	B-ALL	Control	0.0446735	135.121	177478	200907	366272	389216	273968	66582.7	262167	99743	226020	59413.6	290039	273213	219442	245325	354478	79694.7	300505	310176	10911.1	3546.05	1774.08	1.22933e+06	1.01448e+06	209646	3621.44	1.39205e+06	3613.93	1.37774e+06	132656
4068	18.0122	2	527.757	1053.5	0.000697915	0.662474	2.83514	LDNIYSSDK		P04114	P04114			Apolipoprotein B-100 OS=Homo sapiens GN=APOB PE=1 SV=2 - [APOB_HUMAN]	True	1.34007	B-ALL	Control	0.26781	133.28	6.81025e+06	1.80967e+07	5.78074e+06	8.71951e+06	2.78727e+07	1.87032e+06	2.81557e+07	7.56022e+06	1.85544e+07	1.44106e+06	9.30461e+06	5.16722e+06	1.94748e+07	6.40999e+06	5.84271e+06	1.63952e+06	2.67895e+07	9.36579e+06	1.63282e+06	978779	685879	2.39858e+07	5.52556e+07	9.92236e+06	2.90216e+06	2.80803e+07	827995	5.73933e+07	7.58722e+06
4081	13.7089	2	457.242	912.47	-0.000356592	-0.390798	1.82879	FFGEGTKK		P04114	P04114			Apolipoprotein B-100 OS=Homo sapiens GN=APOB PE=1 SV=2 - [APOB_HUMAN]	True	3.4415	B-ALL	Control	0.106478	178.792	104928	1.09475e+07	45321.1	51599.7	6.18563e+06	1.10042e+07	1.96307e+06	74918.1	498475	4.07156e+06	34981.7	162522	539212	52855.9	19594.3	164561	56522.5	725247	152733	4.37486e+06	426393	2.70768e+07	1.5507e+07	76189.3	65216.3	4.54475e+07	2.10523e+06	6.01564e+06	93189.4
6513	17.8289	2	457.244	912.473	0.00240066	2.63095	1.40689	FFGEGTKK		P04114	P04114			Apolipoprotein B-100 OS=Homo sapiens GN=APOB PE=1 SV=2 - [APOB_HUMAN]	True	100.293	B-ALL	Control	0.00080778	271.996	11038.7	17405.8	27346	14836.8	47033.6	50646.6	19747.8	9730	56083.4	58969.1	6601.52	59936.8	7275.85	0	25711.8	24719.7	14429.6	12830.1	83761	3.67865e+06	3.0292e+07	1.65075e+06	374688	935470	7852.17	3.73228e+06	34809	469127	23619.3
4083	34.2617	3	470.922	1409.75	-7.18707e-05	-0.0509813	3.25435	FQFPGKPGIYTR		P04114	P04114			Apolipoprotein B-100 OS=Homo sapiens GN=APOB PE=1 SV=2 - [APOB_HUMAN]	True	1.17643	B-ALL	Control	0.0632256	122.284	1.01314e+07	1.74106e+07	8.21452e+06	1.61482e+07	2.42921e+07	717266	2.03162e+07	9.33264e+06	1.33133e+07	793288	1.65712e+07	7.08336e+06	1.41846e+07	9.37545e+06	6.65023e+06	920873	2.00556e+07	1.34937e+07	408834	714514	272815	2.8264e+07	4.02577e+07	1.64319e+07	285528	3.06636e+07	732414	4.1291e+07	1.59295e+07
7605	34.2552	2	705.879	1409.74	-0.00286868	-2.03489	2.52009	FQFPGKPGIYTR		P04114	P04114			Apolipoprotein B-100 OS=Homo sapiens GN=APOB PE=1 SV=2 - [APOB_HUMAN]	True	1.32459	B-ALL	Control	0.306054	111.321	7.03145e+06	1.27606e+07	6.46444e+06	1.12826e+07	1.97133e+07	789011	1.75186e+07	6.81867e+06	1.04855e+07	763157	1.15338e+07	5.43648e+06	1.16765e+07	6.25485e+06	5.17847e+06	751778	1.93262e+07	1.05378e+07	1.17996e+06	488295	5889.24	2.1026e+07	3.52006e+07	1.169e+07	697814	2.4032e+07	571569	3.52308e+07	7.47543e+06
29008	33.7142	3	470.924	1409.75	0.00584242	4.14431	3.13005	FQFPGKPGIYTR		P04114	P04114			Apolipoprotein B-100 OS=Homo sapiens GN=APOB PE=1 SV=2 - [APOB_HUMAN]	True	2.93688	B-ALL	Control	0.333959	295.257	669581	375889	88454	347780	821600	45615.6	1.33787e+06	741931	239247	15461.1	363109	56781.2	413084	499338	71689.1	20654.6	1.34029e+06	329196	11485.6	45603.1	792970	339365	1.28268e+06	19857.7	10643.2	362140	43800.3	1.13138e+06	424477
54161	33.6275	2	705.879	1409.74	-0.00253203	-1.79609	2.4385	FQFPGKPGIYTR		P04114	P04114			Apolipoprotein B-100 OS=Homo sapiens GN=APOB PE=1 SV=2 - [APOB_HUMAN]	True	14.9721	B-ALL	Control	0.397786	288.742	16008.6	75062.9	0	0	240817	30591.9	131256	84.1236	0	5989.6	0	861.327	51989.3	11007.3	9370.63	0	0	3952.4	18496.2	19554.1	3.15768e+06	34572.4	0	0	30655.8	0	7575.86	0	39749.6
4093	49.3029	2	535.816	1069.62	0.000233346	0.218158	2.18063	IEIPLPFGGK		P04114	P04114			Apolipoprotein B-100 OS=Homo sapiens GN=APOB PE=1 SV=2 - [APOB_HUMAN]	True	1.26452	B-ALL	Control	0.165411	100.908	1.3697e+07	1.73483e+07	1.25807e+07	1.61018e+07	1.90269e+07	6.01658e+06	2.04319e+07	1.45385e+07	1.72648e+07	6.16238e+06	1.67967e+07	1.17723e+07	1.87983e+07	1.42645e+07	1.19399e+07	6.23437e+06	2.36912e+07	1.58129e+07	3.59771e+06	3.6724e+06	319079	3.36247e+07	4.485e+07	1.88392e+07	3.48268e+06	3.90065e+07	4.00307e+06	4.84555e+07	1.6996e+07
4106	42.5425	3	848.752	2543.24	-0.000759801	-0.298753	7.15038	GMTRPLSTLISSSQSCQYTLDAK	[16] Carbamidomethyl	P04114	P04114			Apolipoprotein B-100 OS=Homo sapiens GN=APOB PE=1 SV=2 - [APOB_HUMAN]	True	1.29958	B-ALL	Control	0.766529	89.3726	3.85888e+07	4.45074e+07	4.07201e+07	2.2568e+07	3.83791e+07	2.48654e+07	4.24286e+07	4.10533e+07	4.67641e+07	2.60745e+07	2.28921e+07	4.03649e+07	4.61491e+07	3.20331e+07	3.74974e+07	2.20203e+07	4.37696e+07	2.0341e+07	2.02643e+07	1.26611e+07	1.82724e+07	8.0947e+07	1.06346e+08	2.81772e+07	1.96024e+07	9.16726e+07	1.51959e+07	1.14923e+08	2.40181e+07
46749	42.5688	4	636.818	2543.24	0.00536025	2.10765	---	GMTRPLSTLISSSQSCQYTLDAK	[16] Carbamidomethyl	P04114	P04114			Apolipoprotein B-100 OS=Homo sapiens GN=APOB PE=1 SV=2 - [APOB_HUMAN]	True	1.16337	B-ALL	Control	0.327566	87.4477	456073	437332	552970	124145	332089	354555	724296	362866	395862	245360	193835	455180	272644	382476	331921	287190	435230	268064	326726	107668	42561.9	800608	1.00965e+06	290089	233377	842837	136355	1.05519e+06	424167
4198	46.1253	2	862.472	1722.93	-0.00109968	-0.638259	3.61911	IVQILPWEQNEQVK		P04114	P04114			Apolipoprotein B-100 OS=Homo sapiens GN=APOB PE=1 SV=2 - [APOB_HUMAN]	True	1.24693	B-ALL	Control	0.0796028	114.487	3.11352e+07	5.89121e+07	1.96521e+07	4.30263e+07	6.08357e+07	4.25082e+06	6.24628e+07	3.27514e+07	5.26997e+07	3.49624e+06	4.28455e+07	1.82131e+07	5.41387e+07	2.82032e+07	1.78264e+07	4.31958e+06	5.85321e+07	4.15953e+07	738822	2.45948e+06	942006	7.76939e+07	1.217e+08	5.23014e+07	823291	8.81074e+07	2.1526e+06	1.34282e+08	4.6328e+07
4240	41.997	2	888.445	1774.88	-2.65827e-05	-0.0149772	4.7968	NLQNNAEWVYQGAIR		P04114	P04114			Apolipoprotein B-100 OS=Homo sapiens GN=APOB PE=1 SV=2 - [APOB_HUMAN]	True	1.30162	B-ALL	Control	0.647194	78.6105	3.19807e+07	3.14617e+07	2.94921e+07	2.73229e+07	3.00786e+07	2.8007e+07	3.15902e+07	3.09949e+07	3.23349e+07	2.88091e+07	2.82311e+07	3.14801e+07	3.20961e+07	2.74166e+07	3.05364e+07	2.65303e+07	2.95699e+07	2.83256e+07	2.2967e+07	1.67035e+07	1.34578e+07	7.13851e+07	8.17807e+07	3.13846e+07	2.15644e+07	8.07332e+07	1.72918e+07	8.70164e+07	2.31875e+07
5763	42.0048	3	592.633	1774.88	0.00233135	1.31353	3.59612	NLQNNAEWVYQGAIR		P04114	P04114			Apolipoprotein B-100 OS=Homo sapiens GN=APOB PE=1 SV=2 - [APOB_HUMAN]	True	1.10865	B-ALL	Control	0.33248	70.9399	1.46667e+07	1.47287e+07	1.45467e+07	1.232e+07	1.26259e+07	1.10474e+07	1.36649e+07	1.27091e+07	1.40998e+07	1.14821e+07	1.26731e+07	1.33179e+07	1.46261e+07	1.14856e+07	1.23545e+07	1.02544e+07	1.34017e+07	1.20705e+07	1.03576e+07	7.22173e+06	4.72578e+06	2.65118e+07	2.72711e+07	1.31278e+07	8.77075e+06	2.99694e+07	6.62606e+06	2.81447e+07	9.82409e+06
4251	26.0991	3	761.345	2281.01	-0.0014394	-0.631035	5.27945	KYTYNYEAESSSGVPGTADSR		P04114	P04114			Apolipoprotein B-100 OS=Homo sapiens GN=APOB PE=1 SV=2 - [APOB_HUMAN]	True	1.11519	Control	B-ALL	0.114959	91.8612	1.2243e+08	9.08061e+07	1.57454e+08	1.4235e+08	1.55131e+08	3.84237e+07	1.76167e+08	1.44261e+08	1.25161e+08	4.55255e+07	1.34526e+08	1.26034e+08	1.50787e+08	1.10261e+08	1.30462e+08	3.76066e+07	2.10215e+08	1.29135e+08	4.10263e+07	4.15958e+07	66733.5	1.98566e+08	1.98936e+08	1.07046e+08	3.46899e+07	1.81371e+08	4.46133e+07	3.08593e+08	8.30148e+07
14469	26.0809	2	1141.51	2281.01	-0.000835874	-0.366449	7.18361	KYTYNYEAESSSGVPGTADSR		P04114	P04114			Apolipoprotein B-100 OS=Homo sapiens GN=APOB PE=1 SV=2 - [APOB_HUMAN]	True	1.70396	B-ALL	Control	0.168867	113.762	5.50936e+06	6.49045e+06	4.47382e+06	2.60938e+06	5.60988e+06	3.29035e+06	5.30545e+06	6.07237e+06	6.73945e+06	4.1136e+06	3.02821e+06	5.057e+06	5.71519e+06	3.40332e+06	4.41566e+06	3.103e+06	3.27749e+06	2.36804e+06	197363	1.34902e+06	0	1.8384e+07	1.96776e+07	7.68235e+06	234130	1.98664e+07	1.96774e+06	2.14259e+07	2.2042e+06
405273	82.6005	3	761.346	2281.02	0.00350842	1.5381	3.38681	KYTYNYEAESSSGVPGTADSR		P04114	P04114			Apolipoprotein B-100 OS=Homo sapiens GN=APOB PE=1 SV=2 - [APOB_HUMAN]	True	4.56419	Control	B-ALL	0.160737	315.01	200861	2777.82	3883.67	1379.12	4570.79	1697.27	11152.8	2429.21	6757.7	5375.06	4.23704	743.795	9516.91	493.279	2342.69	9966.78	1780.9	356.362	28516.6	3245.53	3089.37	1657.64	1804.12	362.928	38.3711	1.32201	4582.5	1877.83	3320.52
4300	36.9426	3	596.313	1785.92	0.0011339	0.634912	4.32773	NTASLKYENYELTLK		P04114	P04114			Apolipoprotein B-100 OS=Homo sapiens GN=APOB PE=1 SV=2 - [APOB_HUMAN]	True	1.28796	Control	B-ALL	0.191913	60.1313	1.14729e+07	7.36314e+06	1.31915e+07	1.14329e+07	1.49355e+06	1.00437e+07	1.71568e+06	1.22914e+07	7.2445e+06	1.08065e+07	1.03802e+07	1.42904e+07	6.54841e+06	1.01553e+07	1.32954e+07	1.04929e+07	1.88751e+06	1.10796e+07	6.34832e+06	7.29955e+06	582637	1.36879e+07	5.94597e+06	9.31568e+06	5.86397e+06	1.5407e+07	7.63402e+06	6.82205e+06	6.65818e+06
7846	36.9426	2	893.964	1785.91	-0.000518573	-0.290368	5.88845	NTASLKYENYELTLK		P04114	P04114			Apolipoprotein B-100 OS=Homo sapiens GN=APOB PE=1 SV=2 - [APOB_HUMAN]	True	1.34139	Control	B-ALL	0.154141	85.7733	5.99463e+06	3.68624e+06	9.27926e+06	7.41072e+06	71501.9	7.30384e+06	253424	7.32902e+06	3.91821e+06	7.53825e+06	5.77935e+06	9.70169e+06	3.34745e+06	5.25867e+06	9.27965e+06	7.71793e+06	155246	6.16462e+06	2.92518e+06	3.81948e+06	0	9.95629e+06	3.69735e+06	4.19751e+06	2.42621e+06	1.2523e+07	3.86966e+06	4.10914e+06	2.7589e+06
4331	80.8786	4	915.949	3659.77	0.00236453	0.646088	7.76586	NKADYVETVLDSTCSSTVQFLEYELNVLGTHK	[14] Carbamidomethyl	P04114	P04114			Apolipoprotein B-100 OS=Homo sapiens GN=APOB PE=1 SV=2 - [APOB_HUMAN]	True	1.10666	Control	B-ALL	0.200436	111.471	2.6257e+07	2.29097e+07	2.00083e+07	7.6243e+07	2.79337e+07	1.69893e+07	2.44053e+07	1.41012e+07	3.87738e+07	1.0172e+07	6.20948e+07	3.73076e+07	1.00453e+07	3.07259e+07	4.92856e+07	2.17079e+07	1.05732e+06	7.27421e+07	6.05118e+06	1.29473e+07	2.78567e+06	6.1839e+07	8.66591e+07	3.29365e+07	6.54291e+06	3.46521e+07	5.26424e+06	4.26407e+07	4.41439e+07
20876	80.8786	3	1220.93	3659.77	0.0021734	0.593863	10.851	NKADYVETVLDSTCSSTVQFLEYELNVLGTHK	[14] Carbamidomethyl	P04114	P04114			Apolipoprotein B-100 OS=Homo sapiens GN=APOB PE=1 SV=2 - [APOB_HUMAN]	True	1.20527	B-ALL	Control	0.160339	121.873	3.01192e+06	2.81673e+06	4.37011e+06	7.72891e+06	3.36439e+06	1.85486e+06	3.31892e+06	3.20885e+06	5.94689e+06	1.7909e+06	7.05884e+06	5.89893e+06	2.45447e+06	3.39028e+06	7.68344e+06	1.67052e+06	170763	8.0739e+06	285559	496047	365638	1.2457e+07	1.81485e+07	4.27125e+06	531162	9.55757e+06	360732	1.10863e+07	5.46737e+06
25643	80.8786	5	732.961	3659.77	0.00154626	0.422502	---	NKADYVETVLDSTCSSTVQFLEYELNVLGTHK	[14] Carbamidomethyl	P04114	P04114			Apolipoprotein B-100 OS=Homo sapiens GN=APOB PE=1 SV=2 - [APOB_HUMAN]	True	1.02187	Control	B-ALL	0.584509	92.0194	1.36504e+06	1.30475e+06	805485	4.133e+06	1.53098e+06	849976	1.13985e+06	895407	2.03132e+06	429650	2.86373e+06	2.17963e+06	605411	1.91474e+06	2.85917e+06	1.28224e+06	125496	3.90558e+06	1.87463e+06	574465	626463	2.47573e+06	4.26022e+06	1.48675e+06	295910	1.73985e+06	209562	2.01848e+06	2.15349e+06
4381	41.5484	3	655.705	1964.09	-0.000344863	-0.175584	5.33447	LNGEIQALELPQKAEALK		P04114	P04114			Apolipoprotein B-100 OS=Homo sapiens GN=APOB PE=1 SV=2 - [APOB_HUMAN]	True	1.07118	B-ALL	Control	0.114255	87.0395	1.90533e+07	2.16961e+07	2.45961e+07	2.97846e+07	1.53543e+07	8.33259e+06	1.58484e+07	1.93455e+07	2.01582e+07	8.39416e+06	3.16076e+07	2.17289e+07	2.0319e+07	1.83821e+07	2.07068e+07	7.85627e+06	1.55695e+07	2.84458e+07	6.33381e+06	5.67467e+06	259534	4.0911e+07	3.88692e+07	2.86787e+07	5.55426e+06	4.47728e+07	5.56566e+06	4.12176e+07	2.81505e+07
24656	41.6101	2	983.054	1964.09	-0.001224	-0.62319	6.389	LNGEIQALELPQKAEALK		P04114	P04114			Apolipoprotein B-100 OS=Homo sapiens GN=APOB PE=1 SV=2 - [APOB_HUMAN]	True	2.21818	B-ALL	Control	0.143506	123.816	1.14728e+06	1.68708e+06	1.6378e+06	2.38672e+06	983316	207532	827792	1.25986e+06	1.52027e+06	127486	2.40741e+06	1.6793e+06	1.5459e+06	911277	1.49701e+06	221231	875836	2.24587e+06	18807.8	81298.9	7463.28	7.10476e+06	6.9705e+06	1.61361e+06	36852.9	8.69777e+06	80227	7.50308e+06	2.08558e+06
4402	17.1726	2	438.185	874.356	-0.000714814	-0.817531	1.87358	MDMTFSK	[1] Oxidation	P04114	P04114			Apolipoprotein B-100 OS=Homo sapiens GN=APOB PE=1 SV=2 - [APOB_HUMAN]	True	3.64067	Control	B-ALL	0.000274169	96.0502	1.26497e+07	1.18918e+07	8.0966e+06	1.51232e+07	7.12588e+06	2.68666e+06	7.22661e+06	1.07759e+07	9.5229e+06	2.69087e+06	1.48551e+07	7.3594e+06	1.02187e+07	8.83894e+06	6.76249e+06	2.3623e+06	6.30505e+06	1.31052e+07	1.30767e+06	1.668e+06	7759.61	2.45591e+06	2.96969e+06	3.27882e+06	1.07236e+06	2.70215e+06	1.59539e+06	3.15971e+06	9.95999e+06
4461	13.1999	2	448.253	894.491	-0.000834993	-0.933482	1.71435	VHELIER		P04114	P04114			Apolipoprotein B-100 OS=Homo sapiens GN=APOB PE=1 SV=2 - [APOB_HUMAN]	True	1.88809	B-ALL	Control	0.920606	155.45	513457	2.02072e+07	803191	485008	2.62523e+07	2.12012e+06	1.71547e+07	809049	6.31899e+06	1.18321e+06	325775	1.96895e+06	7.53161e+06	66281.7	969027	735821	3.61775e+06	79291.9	1.28031e+06	1.61341e+06	306707	2.67359e+07	3.60877e+07	25220.9	856070	3.4928e+07	1.54445e+06	2.64425e+07	96815.1
4500	43.3646	2	394.257	786.5	-0.000472184	-0.600361	1.54654	FIIPGLK		P04114	P04114			Apolipoprotein B-100 OS=Homo sapiens GN=APOB PE=1 SV=2 - [APOB_HUMAN]	True	1.38813	B-ALL	Control	0.0925315	127.396	5.04804e+06	9.49742e+06	3.22759e+06	5.57246e+06	1.27904e+07	268342	1.40623e+07	4.46251e+06	8.34321e+06	243206	5.36226e+06	2.88996e+06	8.6269e+06	4.4396e+06	2.81901e+06	288981	1.47194e+07	5.19476e+06	118937	131005	12289.3	1.44991e+07	2.67249e+07	7.38722e+06	87044.1	1.54432e+07	176069	2.70597e+07	6.69053e+06
317362	78.15	2	394.257	786.5	-0.000776991	-0.987909	1.62842	FIIPGLK		P04114	P04114			Apolipoprotein B-100 OS=Homo sapiens GN=APOB PE=1 SV=2 - [APOB_HUMAN]	True	71.4352	B-ALL	Control	0.683634	424.008	3.22418	0	0	0	37.7048	4.44141	258.131	4.16364	7.9201	0	0	0.260398	0.652497	0	0.0784296	0	952.598	0	0	1.00617	0	90612.1	0.00144044	1.07178	0	0	0	0	0
4578	24.1638	4	538.013	2148.02	-0.000491724	-0.22892	4.21911	KGNVATEISTERDLGQCDR	[17] Carbamidomethyl	P04114	P04114			Apolipoprotein B-100 OS=Homo sapiens GN=APOB PE=1 SV=2 - [APOB_HUMAN]	True	1.05783	Control	B-ALL	0.400975	105.786	7.71777e+06	1.12648e+06	9.57445e+06	4.2279e+06	114578	1.76357e+07	57359	7.06044e+06	1.54331e+06	1.86809e+07	4.42475e+06	7.8365e+06	1.14272e+06	6.69063e+06	8.07078e+06	1.73863e+07	162716	4.74231e+06	2.01053e+07	1.06614e+07	44276.3	6.54574e+06	292657	3.04286e+06	1.58861e+07	7.04226e+06	1.26115e+07	186002	327853
4910	24.1716	3	717.014	2148.02	-0.00187707	-0.873861	3.62464	KGNVATEISTERDLGQCDR	[17] Carbamidomethyl	P04114	P04114			Apolipoprotein B-100 OS=Homo sapiens GN=APOB PE=1 SV=2 - [APOB_HUMAN]	True	1.07927	Control	B-ALL	0.7183	109.382	1.02451e+07	2.15444e+06	1.35662e+07	5.8045e+06	123756	2.84097e+07	425.628	9.68754e+06	2.18062e+06	2.60111e+07	5.89943e+06	1.10639e+07	1.54614e+06	8.98617e+06	1.16212e+07	2.47856e+07	116151	5.70212e+06	3.06605e+07	1.56962e+07	36156	8.64826e+06	202891	1.35222e+06	2.14184e+07	1.06932e+07	1.66615e+07	201235	19283.3
21505	24.8804	3	717.015	2148.02	-0.00123341	-0.574206	3.24399	KGNVATEISTERDLGQCDR	[17] Carbamidomethyl	P04114	P04114			Apolipoprotein B-100 OS=Homo sapiens GN=APOB PE=1 SV=2 - [APOB_HUMAN]	True	3.27987	B-ALL	Control	0.611969	210.785	163098	17293.3	249710	405684	64860.2	179906	77921.3	167360	39030.4	221312	392757	374158	120850	137990	192064	101282	166839	441803	27898	103994	110870	305498	83108.1	188918	287900	293425	91634.7	0	316636
23324	24.8804	4	538.013	2148.02	0.000736309	0.342784	4.37619	KGNVATEISTERDLGQCDR	[17] Carbamidomethyl	P04114	P04114			Apolipoprotein B-100 OS=Homo sapiens GN=APOB PE=1 SV=2 - [APOB_HUMAN]	True	6.20244	B-ALL	Control	0.010235	179.421	78374.9	89.9799	36504.2	26078	54734.7	146263	132049	153155	14349.5	280102	38345.1	15197	40762.6	63983.7	51627.5	108026	34829.8	52861.2	130608	181426	24261.6	180904	26038.9	163827	155634	49021.4	146854	23995.5	946592
26167	26.8562	3	717.015	2148.02	0.000951805	0.443107	3.23586	KGNVATEISTERDLGQCDR	[17] Carbamidomethyl	P04114	P04114			Apolipoprotein B-100 OS=Homo sapiens GN=APOB PE=1 SV=2 - [APOB_HUMAN]	True	7.8077	B-ALL	Control	0.0355598	356.323	1895.78	91517.5	27451.8	2628.82	575644	9067.5	0	16968.3	24157.8	11856.5	55619.8	14255.6	19447.3	3089.6	268.377	3387.98	30162.1	28937.9	988.989	23038.7	6.06705e+06	40642.6	214715	113029	4705.34	85274	10372.9	55238	125198
30239	26.8782	4	538.013	2148.02	0.00121654	0.566351	4.31805	KGNVATEISTERDLGQCDR	[17] Carbamidomethyl	P04114	P04114			Apolipoprotein B-100 OS=Homo sapiens GN=APOB PE=1 SV=2 - [APOB_HUMAN]	True	3.70045	B-ALL	Control	0.265582	269.359	76421.9	44669.7	84032.3	118716	177918	50524.2	94141.3	60974.6	55549.1	59199	44644.7	89851.1	79477	39935.7	90593.3	25707.2	105350	75899.6	236811	66955	3.31471e+06	36174.7	104705	30326.1	244701	45486.1	88560.4	106630	47409.5
4591	38.8073	2	410.234	818.453	-0.000400707	-0.489591	2.02735	LSLPDFK		P04114	P04114			Apolipoprotein B-100 OS=Homo sapiens GN=APOB PE=1 SV=2 - [APOB_HUMAN]	True	1.00311	Control	B-ALL	0.00267948	142.468	9.07328e+06	1.22688e+07	9.88422e+06	1.36869e+07	1.51884e+07	1.46056e+06	1.62399e+07	9.3129e+06	1.15901e+07	1.4388e+06	1.31457e+07	8.40455e+06	1.29899e+07	9.28369e+06	8.89404e+06	1.41295e+06	1.74112e+07	1.24624e+07	18829	732312	57973.7	2.36212e+07	3.1984e+07	32653.7	7844.96	2.60242e+07	822022	3.4394e+07	2.3025e+06
4701	33.7902	2	790.881	1579.75	-0.000251841	-0.159419	4.05736	SGSSTASWIQNVDTK		P04114	P04114			Apolipoprotein B-100 OS=Homo sapiens GN=APOB PE=1 SV=2 - [APOB_HUMAN]	True	1.41444	Control	B-ALL	0.0157145	107.606	2.9073e+07	2.18461e+07	1.8819e+07	2.36615e+07	1.29468e+07	1.06818e+07	2.33645e+07	1.91762e+07	2.10676e+07	5.20361e+06	2.54752e+07	1.65181e+07	2.02914e+07	2.06576e+07	2.00465e+07	6.41137e+06	3.06949e+07	2.55132e+07	6.01025e+06	4.03173e+06	1.73093e+06	1.57558e+07	1.42038e+07	2.02443e+07	3.1639e+06	3.92135e+07	3.73233e+06	2.94234e+07	1.95776e+07
4771	64.2981	3	882.488	2644.44	0.00458147	1.73249	7.16279	TSSFALNLPTLPEVKFPEVDVLTK		P04114	P04114			Apolipoprotein B-100 OS=Homo sapiens GN=APOB PE=1 SV=2 - [APOB_HUMAN]	True	1.12541	Control	B-ALL	0.940026	51.269	5.12888e+07	2.50025e+07	4.57896e+07	5.49714e+07	6.95717e+06	7.68874e+07	7.01182e+06	5.72134e+07	2.67342e+07	7.96431e+07	5.86469e+07	6.01582e+07	2.7161e+07	5.52979e+07	6.1105e+07	7.27214e+07	7.47569e+06	5.6815e+07	5.74946e+07	3.94496e+07	1.40553e+07	7.01319e+07	3.2838e+07	2.92613e+07	5.65522e+07	7.81205e+07	4.07824e+07	3.50891e+07	2.82554e+07
4795	49.6031	2	997.972	1993.93	0.000337373	0.1692	5.88838	LPQQANDYLNSFNWER		P04114	P04114			Apolipoprotein B-100 OS=Homo sapiens GN=APOB PE=1 SV=2 - [APOB_HUMAN]	True	1.18038	B-ALL	Control	0.110495	103.759	3.69922e+07	4.15613e+07	3.57464e+07	4.06085e+07	4.33876e+07	1.65403e+07	4.45227e+07	4.13868e+07	4.58756e+07	1.68491e+07	3.98098e+07	3.6635e+07	4.46586e+07	3.62644e+07	3.53082e+07	1.66014e+07	4.67348e+07	3.95146e+07	7.17742e+06	1.04141e+07	1.6102e+06	9.46034e+07	9.72378e+07	3.69886e+07	7.18115e+06	1.1026e+08	1.19297e+07	1.06055e+08	3.27474e+07
9318	49.6261	3	665.651	1993.93	0.00239638	1.20184	3.8138	LPQQANDYLNSFNWER		P04114	P04114			Apolipoprotein B-100 OS=Homo sapiens GN=APOB PE=1 SV=2 - [APOB_HUMAN]	True	1.13449	B-ALL	Control	0.153397	100.106	7.95099e+06	7.50381e+06	7.25982e+06	9.15441e+06	6.99379e+06	2.8564e+06	6.61208e+06	6.55013e+06	7.82079e+06	2.90935e+06	7.75154e+06	6.83889e+06	7.6192e+06	6.8785e+06	6.25593e+06	3.00777e+06	7.80885e+06	7.58548e+06	1.62217e+06	1.85613e+06	1.60651e+06	1.68503e+07	1.65776e+07	9.62042e+06	1.55443e+06	1.8167e+07	1.74199e+06	1.71944e+07	4.23132e+06
53521	49.9211	3	665.65	1993.93	0.000686856	0.344474	3.35248	LPQQANDYLNSFNWER		P04114	P04114			Apolipoprotein B-100 OS=Homo sapiens GN=APOB PE=1 SV=2 - [APOB_HUMAN]	True	6.85276	B-ALL	Control	0.594573	260.92	130535	73889.3	71353.7	140350	77786	51305.8	88085.4	78870.1	112609	59644.8	171926	102879	95318	185687	94599.9	61889.1	104896	89877.7	90909.5	59786.8	147618	45719.2	57509.3	116497	67152.5	45578.9	70710.2	89409.7	4.69867e+06
4804	48.6233	3	607.664	1819.97	-0.000711081	-0.39071	4.29743	DAVEKPQEFTIVAFVK		P04114	P04114			Apolipoprotein B-100 OS=Homo sapiens GN=APOB PE=1 SV=2 - [APOB_HUMAN]	True	1.02651	B-ALL	Control	0.112214	84.0166	1.62751e+07	2.04755e+07	1.91605e+07	1.79317e+07	1.39274e+07	8.05514e+06	1.33986e+07	1.85702e+07	1.92e+07	8.45294e+06	2.07225e+07	1.897e+07	1.87049e+07	1.73415e+07	1.85389e+07	7.93578e+06	1.44232e+07	1.98905e+07	4.57199e+06	5.24859e+06	582623	3.06126e+07	3.21722e+07	2.12369e+07	4.18929e+06	3.32717e+07	5.31188e+06	3.59728e+07	2.14333e+07
4954	51.135	3	657.009	1968.01	-0.00525208	-2.66872	5.59596	TIHDLHLFIENIDFNK		P04114	P04114			Apolipoprotein B-100 OS=Homo sapiens GN=APOB PE=1 SV=2 - [APOB_HUMAN]	True	1.06945	B-ALL	Control	0.155071	85.9903	1.86524e+07	2.17565e+07	2.09629e+07	2.48792e+07	1.2291e+07	7.83668e+06	1.07142e+07	2.04424e+07	2.07497e+07	8.35228e+06	2.66453e+07	1.94975e+07	2.15563e+07	2.0837e+07	1.84743e+07	7.97983e+06	1.11498e+07	2.48546e+07	5.69249e+06	4.21869e+06	978054	3.3345e+07	3.95134e+07	2.62601e+07	6.10351e+06	3.92431e+07	5.08649e+06	3.98282e+07	2.71052e+07
11733	51.135	4	493.01	1968.01	-0.000676479	-0.343738	4.02889	TIHDLHLFIENIDFNK		P04114	P04114			Apolipoprotein B-100 OS=Homo sapiens GN=APOB PE=1 SV=2 - [APOB_HUMAN]	True	1.33974	B-ALL	Control	0.153772	98.874	1.88366e+06	2.53337e+06	2.88994e+06	3.46717e+06	1.51917e+06	795927	1.23436e+06	2.47152e+06	2.64277e+06	897944	4.03243e+06	2.69918e+06	2.64993e+06	2.86912e+06	2.72513e+06	824506	1.37539e+06	3.89876e+06	468049	247998	22948.2	5.49019e+06	7.46957e+06	3.56617e+06	562788	6.55533e+06	441951	7.20103e+06	5.07618e+06
19107	51.1433	2	985.009	1968	-0.00694314	-3.528	7.274	TIHDLHLFIENIDFNK		P04114	P04114			Apolipoprotein B-100 OS=Homo sapiens GN=APOB PE=1 SV=2 - [APOB_HUMAN]	True	1.052	B-ALL	Control	0.110931	92.5012	4.1977e+06	4.2485e+06	4.09886e+06	5.36164e+06	3.5316e+06	1.19618e+06	2.98807e+06	4.39056e+06	4.8667e+06	1.32852e+06	5.29391e+06	3.78797e+06	4.68247e+06	5.17922e+06	3.75884e+06	1.20975e+06	2.86347e+06	5.73815e+06	572311	1.60799e+06	116443	7.64518e+06	8.79119e+06	4.62054e+06	514453	8.65809e+06	1.43022e+06	9.49152e+06	4.14998e+06
4970	48.7075	2	541.299	1080.58	0.000243718	0.225543	2.81498	LAAYLMLMR		P04114	P04114			Apolipoprotein B-100 OS=Homo sapiens GN=APOB PE=1 SV=2 - [APOB_HUMAN]	True	1.29415	B-ALL	Control	0.1611	91.4153	1.0592e+07	1.21602e+07	7.6333e+06	1.12424e+07	8.17201e+06	7.38285e+06	8.15678e+06	1.12472e+07	1.23098e+07	7.807e+06	1.27207e+07	7.67781e+06	1.20504e+07	1.03759e+07	7.72048e+06	8.05604e+06	7.64994e+06	1.23907e+07	3.52128e+06	3.20717e+06	147121	2.22296e+07	2.91893e+07	1.56172e+07	3.31034e+06	2.54615e+07	3.0339e+06	3.09148e+07	1.54375e+07
202881	49.4706	2	541.299	1080.58	0.000263123	0.243501	1.79782	LAAYLMLMR		P04114	P04114			Apolipoprotein B-100 OS=Homo sapiens GN=APOB PE=1 SV=2 - [APOB_HUMAN]	True	3.72111	B-ALL	Control	0.957972	136.918	0	0	0	13059.6	0	1817.23	0	4588.33	2999.9	1390.65	4765.74	0	8544.63	6995.16	8104.5	2787.72	0	9213.27	355.814	0	0	19196.6	54970	9932.4	0	18952.3	0	28535.1	15529.5
5063	53.1842	2	808.948	1615.88	-0.000377327	-0.233512	4.11257	TSSFALNLPTLPEVK		P04114	P04114			Apolipoprotein B-100 OS=Homo sapiens GN=APOB PE=1 SV=2 - [APOB_HUMAN]	True	1.397	B-ALL	Control	0.17836	114.576	2.91434e+07	4.37667e+07	2.69467e+07	3.48618e+07	4.9565e+07	7.4109e+06	5.15604e+07	3.0057e+07	4.37724e+07	7.60118e+06	3.59979e+07	2.50353e+07	4.29312e+07	2.74695e+07	2.52494e+07	6.71589e+06	5.20691e+07	3.37311e+07	4.7978e+06	4.06916e+06	1.04544e+06	8.79423e+07	1.23033e+08	3.70909e+07	4.30768e+06	9.59683e+07	5.32575e+06	1.31815e+08	3.46133e+07
5230	35.9561	3	496.935	1487.78	-0.00049775	-0.334558	5.13358	AHLDIAGSLEGHLR		P04114	P04114			Apolipoprotein B-100 OS=Homo sapiens GN=APOB PE=1 SV=2 - [APOB_HUMAN]	True	1.13126	B-ALL	Control	0.0640268	103.772	6.26e+06	8.23216e+06	5.58e+06	6.06242e+06	9.48908e+06	1.41575e+06	8.81454e+06	6.35866e+06	7.37547e+06	1.20902e+06	5.40456e+06	5.02639e+06	7.6424e+06	5.6163e+06	4.91969e+06	1.03783e+06	1.09819e+07	5.21605e+06	611403	984740	1685.36	1.34795e+07	1.77938e+07	7.75989e+06	459326	1.40985e+07	1.18871e+06	1.63566e+07	8.63128e+06
9528	35.9561	4	372.953	1487.78	-0.00138185	-0.928798	2.59259	AHLDIAGSLEGHLR		P04114	P04114			Apolipoprotein B-100 OS=Homo sapiens GN=APOB PE=1 SV=2 - [APOB_HUMAN]	True	1.47036	B-ALL	Control	0.0680602	115.448	1.29632e+06	2.17385e+06	1.28892e+06	1.42285e+06	2.10208e+06	245757	2.07665e+06	1.39121e+06	1.89813e+06	178834	1.30997e+06	1.28332e+06	1.94723e+06	1.18479e+06	1.05542e+06	190956	2.24182e+06	1.39336e+06	106957	94378.4	7.19719	4.86594e+06	6.01287e+06	1.66825e+06	80036.8	4.7492e+06	141556	4.94611e+06	2.1634e+06
11119	36.6242	3	496.935	1487.78	-0.000104674	-0.0703558	4.99552	AHLDIAGSLEGHLR		P04114	P04114			Apolipoprotein B-100 OS=Homo sapiens GN=APOB PE=1 SV=2 - [APOB_HUMAN]	True	1.32831	B-ALL	Control	0.128524	123.386	4.46904e+06	5.91013e+06	2.57316e+06	3.64171e+06	6.61793e+06	402677	6.88013e+06	4.21464e+06	5.22613e+06	336986	3.80873e+06	2.71526e+06	5.22166e+06	3.2317e+06	1.98325e+06	240180	5.88867e+06	3.47049e+06	164868	213303	38995.1	9.55059e+06	1.42777e+07	5.41775e+06	182695	1.0988e+07	252423	1.57509e+07	2.04353e+06
15183	35.9653	2	744.899	1487.78	-0.0013966	-0.938709	4.15306	AHLDIAGSLEGHLR		P04114	P04114			Apolipoprotein B-100 OS=Homo sapiens GN=APOB PE=1 SV=2 - [APOB_HUMAN]	True	2.02429	B-ALL	Control	0.461111	97.0024	1.76135e+06	2.68503e+06	2.13994e+06	2.02786e+06	1.84513e+06	340649	1.81128e+06	1.8935e+06	2.20451e+06	477876	1.25194e+06	1.58052e+06	3.17201e+06	1.60909e+06	1.79152e+06	610710	1.73892e+06	1.80584e+06	2.97783e+06	396393	1.06215e+06	8.06641e+06	9.22577e+06	2.60221e+06	2.73044e+06	7.22258e+06	413998	7.8665e+06	1.47472e+06
21382	36.6688	4	372.953	1487.78	-0.00144077	-0.968398	3.06487	AHLDIAGSLEGHLR		P04114	P04114			Apolipoprotein B-100 OS=Homo sapiens GN=APOB PE=1 SV=2 - [APOB_HUMAN]	True	2.0825	B-ALL	Control	0.148813	135.879	557761	629254	365650	434779	886746	36111.8	881097	455356	632576	37498.5	491550	313982	736252	460394	274975	57863.8	955182	400552	9172.19	32310.1	5230.22	2.14702e+06	3.16529e+06	623015	8189.53	2.2912e+06	38998	3.39173e+06	134579
51990	36.619	2	744.898	1487.78	-0.00211778	-1.42345	4.09409	AHLDIAGSLEGHLR		P04114	P04114			Apolipoprotein B-100 OS=Homo sapiens GN=APOB PE=1 SV=2 - [APOB_HUMAN]	True	3.23025	B-ALL	Control	0.204679	146.242	102455	352362	159714	167528	573017	180743	521076	97139.5	351199	334189	253648	147977	380809	125715	194140	83395.8	426643	87523.7	2380.09	59600.2	62846.4	1.61527e+06	2.79642e+06	84617.7	36655.3	2.26425e+06	66864.8	2.9304e+06	1576.31
69970	37.8255	3	496.935	1487.78	-0.000703302	-0.472718	4.96827	AHLDIAGSLEGHLR		P04114	P04114			Apolipoprotein B-100 OS=Homo sapiens GN=APOB PE=1 SV=2 - [APOB_HUMAN]	True	2.49585	B-ALL	Control	0.147871	162.3	187090	230145	65937	203510	504397	25543.3	539487	59205	317238	30269	193318	66448.1	180119	72164.8	82789.4	8751.06	471438	87163	13713.4	30967.4	31304.4	549203	1.73612e+06	29987.3	18171.9	1.01358e+06	13717.9	2.09191e+06	0
5277	61.4729	2	974.034	1946.05	-0.00143481	-0.737293	4.98643	TILGTMPAFEVSLQALQK		P04114	P04114			Apolipoprotein B-100 OS=Homo sapiens GN=APOB PE=1 SV=2 - [APOB_HUMAN]	True	1.39763	B-ALL	Control	0.262401	103.308	4.76616e+07	4.24921e+07	4.14115e+07	3.20571e+07	2.67715e+07	2.85284e+07	2.18366e+07	5.16375e+07	5.14813e+07	2.87429e+07	3.17591e+07	4.3841e+07	4.8645e+07	4.41372e+07	4.39466e+07	2.35087e+07	2.39872e+07	2.98086e+07	1.66938e+07	1.24064e+07	1.58318e+06	1.09492e+08	1.26045e+08	3.38838e+07	1.78968e+07	1.31064e+08	1.21771e+07	1.31193e+08	3.42387e+07
10533	61.4871	3	649.692	1946.05	-0.000681793	-0.350346	4.5356	TILGTMPAFEVSLQALQK		P04114	P04114			Apolipoprotein B-100 OS=Homo sapiens GN=APOB PE=1 SV=2 - [APOB_HUMAN]	True	1.24146	B-ALL	Control	0.338831	85.3413	9.56856e+06	8.15104e+06	1.22201e+07	6.71091e+06	6.31664e+06	1.01293e+07	4.76313e+06	8.51312e+06	9.06771e+06	9.61494e+06	6.43822e+06	9.91254e+06	8.52824e+06	9.36251e+06	1.06639e+07	8.07918e+06	5.69091e+06	5.80183e+06	8.64842e+06	4.0128e+06	538777	1.96356e+07	2.22868e+07	6.78171e+06	7.71579e+06	2.07957e+07	3.35886e+06	2.35234e+07	7.1576e+06
5477	51.0673	3	812.408	2434.2	-0.000916166	-0.376372	6.64546	AALGKLPQQANDYLNSFNWER		P04114	P04114			Apolipoprotein B-100 OS=Homo sapiens GN=APOB PE=1 SV=2 - [APOB_HUMAN]	True	1.07777	B-ALL	Control	0.792024	99.9266	1.06234e+07	2.33124e+06	1.9995e+07	9.71364e+06	1.21517e+06	4.31416e+07	942258	1.17915e+07	3.07096e+06	4.44355e+07	1.01165e+07	1.76705e+07	2.45754e+06	1.21378e+07	1.75313e+07	3.9262e+07	749010	9.34247e+06	4.51286e+07	1.72935e+07	1.35439e+07	9.87639e+06	1.09448e+06	2.98992e+06	4.58741e+07	1.17956e+07	2.08683e+07	913385	3.5648e+06
5514	42.6449	3	691.345	2071.01	-0.000608404	-0.293771	6.91893	NHLQLEGLFFTNGEHTSK		P04114	P04114			Apolipoprotein B-100 OS=Homo sapiens GN=APOB PE=1 SV=2 - [APOB_HUMAN]	True	1.02001	B-ALL	Control	0.0981892	93.1193	2.25303e+07	3.03048e+07	1.875e+07	1.9625e+07	1.99046e+07	8.73335e+06	2.4905e+07	2.46241e+07	2.52458e+07	9.58911e+06	2.07867e+07	1.80392e+07	2.78906e+07	2.1458e+07	1.7724e+07	8.38259e+06	2.58541e+07	2.04452e+07	4.94316e+06	6.06595e+06	1.45487e+06	3.5356e+07	4.83406e+07	2.26241e+07	5.3764e+06	4.25328e+07	7.68831e+06	5.24782e+07	2.02962e+07
13569	42.6396	4	518.761	2071.01	0.00158022	0.763018	4.82088	NHLQLEGLFFTNGEHTSK		P04114	P04114			Apolipoprotein B-100 OS=Homo sapiens GN=APOB PE=1 SV=2 - [APOB_HUMAN]	True	1.03941	Control	B-ALL	0.056138	92.0367	3.84673e+06	3.63836e+06	3.53135e+06	3.71263e+06	2.88875e+06	1.24865e+06	4.16645e+06	4.13265e+06	3.29357e+06	1.23363e+06	3.74683e+06	3.24171e+06	3.86657e+06	3.61675e+06	2.90826e+06	1.21513e+06	5.71134e+06	3.56472e+06	750032	708574	27658	5.00674e+06	6.57947e+06	4.98107e+06	785413	5.9528e+06	786881	7.83569e+06	4.47346e+06
56517	42.7397	2	1036.51	2071.01	-0.00122765	-0.592776	5.99207	NHLQLEGLFFTNGEHTSK		P04114	P04114			Apolipoprotein B-100 OS=Homo sapiens GN=APOB PE=1 SV=2 - [APOB_HUMAN]	True	8.68758	B-ALL	Control	0.074251	153.492	125165	269659	0	0	54572.4	0	28130.2	94162.1	246155	0	29702.1	0	450554	0	0	0	230111	0	0	958.632	11026.5	2.24214e+06	1.22639e+06	120378	0	2.30255e+06	0	1.91986e+06	167040
5523	43.5031	3	696.662	2086.97	-0.00119466	-0.57244	5.11766	DDKHEQDMVNGIMLSVEK		P04114	P04114			Apolipoprotein B-100 OS=Homo sapiens GN=APOB PE=1 SV=2 - [APOB_HUMAN]	True	1.44609	B-ALL	Control	0.293533	127.306	1.04367e+07	1.60467e+07	7.52774e+06	4.91012e+06	2.22158e+07	1.27192e+06	2.68494e+07	1.03089e+07	1.58674e+07	1.56118e+06	5.04888e+06	7.71325e+06	1.56874e+07	9.20738e+06	6.57385e+06	989635	2.69766e+07	4.41792e+06	1.26896e+06	666421	769304	3.4796e+07	4.54854e+07	8.73821e+06	1.66086e+06	3.66115e+07	969942	4.91048e+07	8.63911e+06
12922	43.5558	4	522.749	2086.97	0.000320111	0.153386	2.9914	DDKHEQDMVNGIMLSVEK		P04114	P04114			Apolipoprotein B-100 OS=Homo sapiens GN=APOB PE=1 SV=2 - [APOB_HUMAN]	True	1.68896	B-ALL	Control	0.278844	131.203	1.79728e+06	3.67347e+06	1.8329e+06	962166	5.79125e+06	234114	5.82396e+06	1.95924e+06	3.16518e+06	252732	829554	1.64279e+06	3.34723e+06	1.53005e+06	1.67641e+06	162130	6.7328e+06	816247	230306	247693	20179.6	9.08417e+06	1.13819e+07	1.62424e+06	170180	1.01313e+07	219333	1.21751e+07	1.98897e+06
27486	43.511	2	1044.49	2086.97	-0.000319449	-0.153069	6.76415	DDKHEQDMVNGIMLSVEK		P04114	P04114			Apolipoprotein B-100 OS=Homo sapiens GN=APOB PE=1 SV=2 - [APOB_HUMAN]	True	2.81679	B-ALL	Control	0.55215	150.486	124918	1.02612e+06	129013	27503.6	2.27777e+06	0	3.26099e+06	183213	1.11795e+06	2546.83	0	94445.9	1.46391e+06	353518	31464.2	20848.8	2.77688e+06	23431	0	0	67432.9	4.37616e+06	6.8254e+06	99897.1	0	5.02859e+06	0	7.83803e+06	22985.5
5558	10.876	4	388.945	1551.75	-0.00210274	-1.35507	2.64885	AEFTGRHDAHLNGK		P04114	P04114			Apolipoprotein B-100 OS=Homo sapiens GN=APOB PE=1 SV=2 - [APOB_HUMAN]	True	1.24652	Control	B-ALL	0.0674258	99.2874	3.5048e+06	1.10108e+06	4.80792e+06	2.35548e+06	591490	5.42145e+06	658609	2.97661e+06	945693	4.61477e+06	2.0352e+06	3.37624e+06	701596	2.09247e+06	3.43374e+06	3.78449e+06	639591	1.57865e+06	6.09651e+06	4.25388e+06	8765.49	2.51729e+06	468272	0	4.11664e+06	2.89188e+06	3.81899e+06	448684	720803
34547	10.8435	2	776.884	1551.75	-0.000705548	-0.454678	3.65146	AEFTGRHDAHLNGK		P04114	P04114			Apolipoprotein B-100 OS=Homo sapiens GN=APOB PE=1 SV=2 - [APOB_HUMAN]	True	1.0164	B-ALL	Control	0.327012	146.735	272743	0	447792	175950	0	583696	0	248297	11162.6	552199	123017	436803	9176.03	168326	343130	426886	0	28418.9	1.19193e+06	418865	0	157689	12094.4	0	630970	149622	513930	14240	0
5642	51.0512	2	833.967	1665.92	-0.000310343	-0.18629	3.91893	GIISALLVPPETEEAK		P04114	P04114			Apolipoprotein B-100 OS=Homo sapiens GN=APOB PE=1 SV=2 - [APOB_HUMAN]	True	1.19692	B-ALL	Control	0.101937	108.621	2.76021e+07	3.37217e+07	2.52914e+07	3.66124e+07	3.39782e+07	6.35348e+06	3.33202e+07	3.20524e+07	3.71354e+07	7.07664e+06	4.01839e+07	2.4731e+07	3.60826e+07	3.17497e+07	2.33913e+07	6.06123e+06	3.18045e+07	3.69172e+07	3.46739e+06	2.65472e+06	979625	6.02496e+07	9.04406e+07	3.38482e+07	3.90799e+06	7.30265e+07	3.7813e+06	9.71125e+07	3.42931e+07
5751	22.4449	3	373.215	1116.62	-0.00148411	-1.3291	2.52478	LDVTTSIGRR		P04114	P04114			Apolipoprotein B-100 OS=Homo sapiens GN=APOB PE=1 SV=2 - [APOB_HUMAN]	True	2.05611	Control	B-ALL	0.0110345	71.8775	3.51305e+06	2.80779e+06	5.94122e+06	5.67e+06	712806	1.48214e+06	718543	3.02204e+06	2.41655e+06	1.21924e+06	5.48268e+06	4.23443e+06	2.27905e+06	3.00572e+06	5.09725e+06	1.09909e+06	856905	4.58432e+06	908576	903887	13219.4	3.19431e+06	1.84487e+06	2.30871e+06	690476	3.38532e+06	905322	1.81826e+06	2.60307e+06
10561	22.4789	2	559.32	1116.62	-0.000227126	-0.203404	2.34415	LDVTTSIGRR		P04114	P04114			Apolipoprotein B-100 OS=Homo sapiens GN=APOB PE=1 SV=2 - [APOB_HUMAN]	True	1.30222	Control	B-ALL	0.148311	86.9978	1.96059e+06	1.87175e+06	3.44301e+06	3.81471e+06	191054	1.15975e+06	289708	1.87981e+06	1.45547e+06	1.01812e+06	3.564e+06	2.83419e+06	1.52972e+06	2.01317e+06	3.16762e+06	817532	226923	2.83228e+06	280700	503659	16362.6	3.4363e+06	1.9784e+06	2.59686e+06	208518	4.00024e+06	671010	2.0307e+06	2.53876e+06
5764	17.083	3	561.262	1680.76	0.00107507	0.639634	2.92898	GTYGLSCQRDPNTGR	[7] Carbamidomethyl	P04114	P04114			Apolipoprotein B-100 OS=Homo sapiens GN=APOB PE=1 SV=2 - [APOB_HUMAN]	True	1.12693	Control	B-ALL	0.461226	92.2235	5.36907e+06	3.02966e+06	5.48871e+06	1.15248e+06	324618	6.77874e+06	279795	5.35655e+06	2.7996e+06	6.92148e+06	1.70956e+06	5.73039e+06	2.64747e+06	4.32278e+06	5.93198e+06	5.20765e+06	103839	1.23962e+06	5.34036e+06	3.15749e+06	1.10599e+07	5.21292e+06	714755	1.13162e+06	4.44088e+06	6.2301e+06	3.71529e+06	703805	744331
5826	10.9526	2	451.739	901.463	0.00107393	1.19132	2.70216	LNGESNLR		P04114	P04114			Apolipoprotein B-100 OS=Homo sapiens GN=APOB PE=1 SV=2 - [APOB_HUMAN]	True	1.67182	B-ALL	Control	0.381567	167.694	226446	6.39297e+06	323963	337201	8.95565e+06	2.55196e+06	2.86117e+06	213808	486505	746908	326581	349533	561478	100493	320590	277673	810412	254900	197945	1.00067e+06	25918.1	5.50799e+06	1.99741e+06	1082.53	177051	1.20725e+07	525902	511646	111293
40600	13.352	2	451.738	901.462	0.000400545	0.444329	1.58352	LNGESNLR		P04114	P04114			Apolipoprotein B-100 OS=Homo sapiens GN=APOB PE=1 SV=2 - [APOB_HUMAN]	True	13.8629	B-ALL	Control	0.916284	311.053	13733.7	16223.7	7773.32	21852.5	10179	5789.14	18706.5	3292.61	9077.68	331.59	2153.42	285.049	19455.1	6132.13	952.096	8205.81	21663.9	14715.3	2750.37	2839.63	1.84395e+06	2303.14	14046.9	289074	13024.3	16028.8	705.821	0	20273.3
5918	23.0863	2	544.309	1086.6	-0.000472256	-0.434617	2.4741	DKIGVELTGR		P04114	P04114			Apolipoprotein B-100 OS=Homo sapiens GN=APOB PE=1 SV=2 - [APOB_HUMAN]	True	1.22692	B-ALL	Control	0.139277	106.478	1.07216e+07	1.30701e+07	9.14096e+06	1.04765e+07	1.06373e+07	6.25494e+06	9.07208e+06	9.26738e+06	1.06115e+07	6.04175e+06	9.05214e+06	8.26743e+06	1.06843e+07	6.99236e+06	7.14488e+06	4.50373e+06	6.81971e+06	7.44576e+06	4.45648e+06	3.44072e+06	474171	2.52826e+07	2.62441e+07	4.60192e+06	3.07909e+06	2.91886e+07	3.90917e+06	2.6891e+07	4.12145e+06
8164	23.0416	3	363.208	1086.6	-0.00228417	-2.10212	---	DKIGVELTGR		P04114	P04114			Apolipoprotein B-100 OS=Homo sapiens GN=APOB PE=1 SV=2 - [APOB_HUMAN]	True	1.23691	B-ALL	Control	0.238616	95.1425	4.1086e+06	4.88376e+06	3.86051e+06	3.84288e+06	3.60648e+06	2.06545e+06	2.98395e+06	3.34376e+06	3.65536e+06	1.86423e+06	3.29113e+06	3.46851e+06	3.71069e+06	2.69217e+06	2.91062e+06	1.41418e+06	1.99103e+06	2.67441e+06	2.28689e+06	1.2145e+06	2.26165e+06	9.14644e+06	9.22033e+06	2.33244e+06	1.68928e+06	9.62861e+06	1.07642e+06	9.19835e+06	1.5259e+06
48646	25.5103	2	544.309	1086.6	0.000360651	0.331907	2.60762	DKIGVELTGR		P04114	P04114			Apolipoprotein B-100 OS=Homo sapiens GN=APOB PE=1 SV=2 - [APOB_HUMAN]	True	2.45414	Control	B-ALL	0.0455894	226.407	12982.8	49591.8	106336	38571	2.0532e+06	108516	1.18353e+06	4459.35	66964.8	177692	79396.8	194230	104149	44583	54915.6	146622	657588	89016.7	43867.1	18676.9	1.15198e+06	106646	195900	46379.6	35838	150356	24136.4	169072	10577.4
5921	30.0954	3	576.966	1727.88	-0.00258773	-1.49763	4.34371	LLDHRVPQTDMTFR		P04114	P04114			Apolipoprotein B-100 OS=Homo sapiens GN=APOB PE=1 SV=2 - [APOB_HUMAN]	True	1.01218	B-ALL	Control	0.572563	72.621	6.69563e+06	2.04954e+06	8.86509e+06	4.13797e+06	425057	1.22381e+07	285747	5.54772e+06	2.16065e+06	1.11198e+07	3.97167e+06	7.5885e+06	1.76056e+06	4.73699e+06	7.81281e+06	8.15835e+06	238581	3.3838e+06	1.17988e+07	7.23593e+06	1.08557e+07	6.98797e+06	1.622e+06	2.03038e+06	9.34748e+06	6.91017e+06	6.15547e+06	1.56429e+06	1.61561e+06
7840	30.0862	4	432.977	1727.88	-0.000370578	-0.21447	2.81867	LLDHRVPQTDMTFR		P04114	P04114			Apolipoprotein B-100 OS=Homo sapiens GN=APOB PE=1 SV=2 - [APOB_HUMAN]	True	1.04402	Control	B-ALL	0.824625	92.5143	2.74786e+06	731681	3.40522e+06	1.49468e+06	31540	4.52979e+06	85384.5	1.90336e+06	758251	4.30995e+06	1.24752e+06	2.81026e+06	706439	1.72554e+06	3.23753e+06	3.3584e+06	22718.4	1.59749e+06	5.57238e+06	2.15962e+06	58302.1	2.71624e+06	285465	1.03694e+06	4.45418e+06	2.59301e+06	2.10435e+06	168576	936843
33521	30.0783	2	864.945	1727.88	-0.00180764	-1.04616	2.47367	LLDHRVPQTDMTFR		P04114	P04114			Apolipoprotein B-100 OS=Homo sapiens GN=APOB PE=1 SV=2 - [APOB_HUMAN]	True	1.24791	Control	B-ALL	0.442368	105.268	304525	75024.8	1.03027e+06	210756	80692.1	1.75705e+06	160067	28788.1	174538	1.45292e+06	192869	861631	244643	0	1.09147e+06	1.20242e+06	390040	179878	1.31722e+06	656615	3214.16	545032	735426	29381.6	761789	443932	430595	32239.3	13502
75119	32.1461	4	432.977	1727.88	0.000857085	0.496033	2.4283	LLDHRVPQTDMTFR		P04114	P04114			Apolipoprotein B-100 OS=Homo sapiens GN=APOB PE=1 SV=2 - [APOB_HUMAN]	True	13.9297	B-ALL	Control	0.242185	206.703	0	5278.82	5072.04	0	7462.48	3633.64	8960.25	0	0	0	1261.25	4301.21	0	918.269	0	266.098	1760.43	0	74261.3	0	106038	8005.47	630.449	0	41962.5	4779.64	0	568.619	15230.1
5936	19.9317	2	540.795	1079.58	0.00390386	3.61612	2.42541	QHIEAIDVR		P04114	P04114			Apolipoprotein B-100 OS=Homo sapiens GN=APOB PE=1 SV=2 - [APOB_HUMAN]	True	2.63394	B-ALL	Control	0.0936772	200.065	5.98838e+06	6.10489e+06	5.05256e+06	6.63203e+06	5.83394e+06	1.25805e+06	5.98099e+06	4.65235e+06	4.36566e+06	1.0882e+06	5.02473e+06	4.00738e+06	4.78085e+06	3.74697e+06	3.92047e+06	906298	6.07044e+06	5.18638e+06	74219.9	112037	2.32972e+06	1.422e+07	2.23899e+07	3.15984e+06	53819.2	1.43062e+07	51214	2.09887e+07	1.00493e+08
5942	58.2876	2	454.747	907.48	-0.000556816	-0.613585	1.41533	SLWDFLK		P04114	P04114			Apolipoprotein B-100 OS=Homo sapiens GN=APOB PE=1 SV=2 - [APOB_HUMAN]	True	1.17438	B-ALL	Control	0.0669359	106.696	5.49651e+06	8.0508e+06	9.56441e+06	1.29399e+07	7.19915e+06	1.87809e+06	8.12682e+06	6.43602e+06	8.34882e+06	1.93113e+06	1.20697e+07	8.0043e+06	8.44032e+06	6.33515e+06	8.56896e+06	2.01571e+06	9.36319e+06	1.1759e+07	589052	1.99382e+06	1640.69	1.7355e+07	2.24795e+07	8.4587e+06	480098	1.87405e+07	2.00562e+06	2.48485e+07	9.43615e+06
6084	46.9028	2	769.408	1536.8	-0.00288758	-1.87895	4.23736	ATVAVYLESLQDTK		P04114	P04114			Apolipoprotein B-100 OS=Homo sapiens GN=APOB PE=1 SV=2 - [APOB_HUMAN]	True	1.07361	Control	B-ALL	0.386516	88.6387	4.68278e+06	1.2259e+07	6.69726e+06	1.25848e+07	2.81826e+07	1.53437e+06	2.81674e+07	5.25242e+06	1.0194e+07	1.35011e+06	1.18083e+07	6.33461e+06	1.06502e+07	3.83131e+06	6.50243e+06	1.29255e+06	2.9899e+07	1.11699e+07	1.14541e+06	949886	3.03542e+06	1.50445e+07	2.16425e+07	1.54174e+07	892219	1.71513e+07	1.22831e+06	2.23345e+07	1.60705e+07
22303	46.9028	3	513.275	1536.8	-0.000586728	-0.381785	3.99317	ATVAVYLESLQDTK		P04114	P04114			Apolipoprotein B-100 OS=Homo sapiens GN=APOB PE=1 SV=2 - [APOB_HUMAN]	True	1.49012	Control	B-ALL	0.130602	113.952	106218	671013	348157	400382	1.57513e+06	26358.3	1.65803e+06	84642.1	601282	20231.2	388624	387404	510620	100496	227897	2700.78	1.71302e+06	354048	10342.3	33265	1878.78	642100	74726.4	727163	7781.92	862400	42612.3	1.04129e+06	622006
6105	45.2895	3	470.247	1407.72	0.000117105	0.0831879	3.42708	EQHLFLPFSYK		P04114	P04114			Apolipoprotein B-100 OS=Homo sapiens GN=APOB PE=1 SV=2 - [APOB_HUMAN]	True	1.65971	B-ALL	Control	0.583624	99.3456	6.78065e+06	7.36527e+06	6.7597e+06	4.65688e+06	4.88785e+06	3.30506e+06	5.44502e+06	7.09142e+06	7.25185e+06	3.71765e+06	5.69159e+06	7.27892e+06	7.76542e+06	6.24438e+06	7.59464e+06	3.87305e+06	5.43776e+06	5.62169e+06	2.2187e+06	3.00897e+06	331080	2.04851e+07	2.17894e+07	9.30247e+06	1.72644e+06	2.43779e+07	3.1552e+06	2.44386e+07	6.39302e+06
8125	45.2816	2	704.867	1407.72	0.00078812	0.559856	3.76021	EQHLFLPFSYK		P04114	P04114			Apolipoprotein B-100 OS=Homo sapiens GN=APOB PE=1 SV=2 - [APOB_HUMAN]	True	1.53047	B-ALL	Control	0.621318	102.782	1.00516e+07	1.22939e+07	8.92592e+06	6.73486e+06	7.99849e+06	4.22325e+06	4.10574e+06	9.09742e+06	1.1582e+07	4.36741e+06	7.17052e+06	8.48676e+06	1.26156e+07	7.72784e+06	9.48579e+06	4.36881e+06	6.56714e+06	8.10081e+06	2.18104e+06	3.2264e+06	1.68144e+06	2.71582e+07	2.79165e+07	9.97049e+06	2.03423e+06	3.15548e+07	3.61154e+06	3.05195e+07	7.04986e+06
6110	60.9933	2	837.961	1673.91	0.000733304	0.438079	3.44971	VELEVPQLCSFILK	[9] Carbamidomethyl	P04114	P04114			Apolipoprotein B-100 OS=Homo sapiens GN=APOB PE=1 SV=2 - [APOB_HUMAN]	True	1.28876	B-ALL	Control	0.106702	108.058	1.7744e+07	2.27318e+07	2.20859e+07	2.69442e+07	1.72405e+07	1.02503e+07	2.01008e+07	2.08235e+07	2.165e+07	1.09464e+07	2.87102e+07	1.91895e+07	2.07903e+07	2.06865e+07	1.82497e+07	9.54007e+06	2.26598e+07	2.97589e+07	6.26351e+06	4.0698e+06	350611	5.15359e+07	6.56978e+07	1.68281e+07	5.35545e+06	5.96035e+07	4.31778e+06	7.1453e+07	1.8131e+07
33838	60.9848	3	558.976	1673.91	0.000643839	0.384632	3.52288	VELEVPQLCSFILK	[9] Carbamidomethyl	P04114	P04114			Apolipoprotein B-100 OS=Homo sapiens GN=APOB PE=1 SV=2 - [APOB_HUMAN]	True	1.30762	B-ALL	Control	0.0786447	110.935	654922	1.02547e+06	723378	929797	877549	101744	880974	481655	851360	113375	800215	484400	774652	634618	410463	105984	1.21245e+06	862299	44571.6	52488.4	6966.28	1.84717e+06	2.33745e+06	865205	26791.9	1.76859e+06	25292.9	2.37571e+06	899152
6192	42.3761	2	599.783	1197.55	-6.80355e-05	-0.0568121	2.79243	EELCTMFIR	[4] Carbamidomethyl	P04114	P04114			Apolipoprotein B-100 OS=Homo sapiens GN=APOB PE=1 SV=2 - [APOB_HUMAN]	True	1.1597	B-ALL	Control	0.0445309	117.279	1.21441e+07	1.81203e+07	1.31931e+07	9.27363e+06	2.0041e+07	2.1722e+06	2.03348e+07	1.00595e+07	1.57822e+07	2.21658e+06	8.95746e+06	1.17266e+07	1.83838e+07	9.17114e+06	1.23353e+07	2.33923e+06	2.1895e+07	9.04527e+06	455522	814984	141959	2.95148e+07	3.7727e+07	1.2196e+07	578356	3.21797e+07	986897	4.06057e+07	1.03976e+07
6234	52.1857	2	700.405	1398.8	-0.000617169	-0.441214	3.99914	TLADLTLLDSPIK		P04114	P04114			Apolipoprotein B-100 OS=Homo sapiens GN=APOB PE=1 SV=2 - [APOB_HUMAN]	True	1.34175	B-ALL	Control	0.150778	130.541	7.49218e+06	1.45694e+07	5.27886e+06	9.04113e+06	2.36721e+07	882703	2.27298e+07	7.49148e+06	1.41562e+07	904751	8.89932e+06	4.6559e+06	1.39963e+07	6.84488e+06	5.137e+06	1.056e+06	2.33309e+07	8.35147e+06	769798	738046	120173	2.40795e+07	4.26626e+07	8.39536e+06	529896	2.56478e+07	624326	4.65945e+07	8.08051e+06
6275	43.239	2	661.822	1321.63	-0.00442601	-3.34889	3.17345	ESQLPTVMDFR		P04114	P04114			Apolipoprotein B-100 OS=Homo sapiens GN=APOB PE=1 SV=2 - [APOB_HUMAN]	True	1.25145	B-ALL	Control	0.147991	103.915	2.4128e+06	1.55802e+07	1.1818e+06	6.55425e+06	2.10934e+07	2.24798e+06	2.50452e+07	2.76814e+06	1.47085e+07	1.84765e+06	6.13458e+06	1.31938e+06	1.49732e+07	2.32923e+06	850803	714143	2.59049e+07	5.71656e+06	5.36617e+06	2.2877e+06	8.11788e+06	9.17418e+06	2.42286e+07	1.36723e+07	3.63639e+06	1.04023e+07	2.5037e+06	2.60095e+07	1.30912e+07
6310	53.9164	2	964.954	1927.89	-0.00086072	-0.446456	5.46986	NLTDFAEQYSIQDWAK		P04114	P04114			Apolipoprotein B-100 OS=Homo sapiens GN=APOB PE=1 SV=2 - [APOB_HUMAN]	True	1.32563	B-ALL	Control	0.201928	104.252	1.83881e+07	3.19138e+07	2.33851e+07	2.57283e+07	2.64977e+07	6.5087e+06	3.12771e+07	2.14437e+07	3.32034e+07	7.04409e+06	2.66107e+07	2.36365e+07	3.29101e+07	1.97816e+07	1.96887e+07	6.45764e+06	3.29738e+07	2.62531e+07	2.39882e+06	6.91118e+06	1.50803e+06	5.91647e+07	7.42329e+07	3.37081e+07	3.06328e+06	6.56197e+07	5.88757e+06	7.94909e+07	2.91597e+07
20832	53.9793	3	643.639	1927.89	-0.00100776	-0.522724	3.26724	NLTDFAEQYSIQDWAK		P04114	P04114			Apolipoprotein B-100 OS=Homo sapiens GN=APOB PE=1 SV=2 - [APOB_HUMAN]	True	1.1909	Control	B-ALL	0.0632004	93.5932	2.40021e+06	3.49597e+06	2.88059e+06	3.19536e+06	1.68792e+06	527248	1.66755e+06	1.75913e+06	3.09339e+06	506584	3.20757e+06	2.29869e+06	3.06648e+06	2.0601e+06	1.79036e+06	616206	2.13857e+06	2.84826e+06	274514	393007	668919	3.35362e+06	4.40149e+06	2.07832e+06	198253	3.04256e+06	357845	4.19154e+06	1.82357e+06
6388	29.6099	4	544.789	2175.13	-0.000843854	-0.387956	4.34797	LEIQSQVDSQHVGHSVLTAK		P04114	P04114			Apolipoprotein B-100 OS=Homo sapiens GN=APOB PE=1 SV=2 - [APOB_HUMAN]	True	1.17093	B-ALL	Control	0.0910349	133.193	1.97783e+07	3.36257e+07	1.45774e+07	2.26459e+07	3.02131e+07	2.18717e+06	2.67642e+07	1.21728e+07	2.78664e+07	2.16219e+06	2.18438e+07	1.54306e+07	2.6101e+07	1.6515e+07	1.23918e+07	1.60586e+06	2.46269e+07	1.23604e+07	1.10935e+06	1.45127e+06	230458	4.27658e+07	7.1249e+07	1.1355e+07	963050	5.54226e+07	1.73644e+06	6.58824e+07	1.1756e+07
12987	29.7131	3	726.049	2175.13	-0.00203102	-0.933746	5.89656	LEIQSQVDSQHVGHSVLTAK		P04114	P04114			Apolipoprotein B-100 OS=Homo sapiens GN=APOB PE=1 SV=2 - [APOB_HUMAN]	True	1.65361	B-ALL	Control	0.173579	144.983	5.18108e+06	1.33981e+07	5.27863e+06	8.16574e+06	1.05517e+07	595662	1.01376e+07	4.52399e+06	1.11272e+07	480258	7.26649e+06	4.80955e+06	1.073e+07	6.25574e+06	4.55297e+06	497144	8.43108e+06	6.93971e+06	318272	475330	772518	2.22073e+07	3.84338e+07	1.80984e+06	313657	2.87287e+07	357145	3.78233e+07	1.87877e+06
6414	64.6084	3	991.172	2970.49	-0.00344091	-1.15836	6.43651	LNDLNSVLVMPTFHVPFTDLQVPSCK	[25] Carbamidomethyl	P04114	P04114			Apolipoprotein B-100 OS=Homo sapiens GN=APOB PE=1 SV=2 - [APOB_HUMAN]	True	1.15909	B-ALL	Control	0.134681	98.9357	5.9333e+07	7.17139e+07	6.04412e+07	5.47597e+07	7.21135e+07	3.09529e+07	7.45593e+07	6.61593e+07	7.24554e+07	3.31778e+07	5.91383e+07	6.90819e+07	7.27432e+07	5.99631e+07	6.84241e+07	2.71861e+07	7.69044e+07	5.43942e+07	1.48307e+07	1.50488e+07	7.30463e+06	1.33821e+08	1.59901e+08	5.7978e+07	1.2516e+07	1.56459e+08	2.14673e+07	1.79282e+08	5.9856e+07
6437	44.185	4	592.324	2365.27	0.000721066	0.304856	5.25347	QVFLYPEKDEPTYILNIKR		P04114	P04114			Apolipoprotein B-100 OS=Homo sapiens GN=APOB PE=1 SV=2 - [APOB_HUMAN]	True	1.84239	Control	B-ALL	0.44674	81.8047	1.0192e+07	1.98077e+06	1.40009e+07	9.21019e+06	207867	2.09893e+07	157408	1.0179e+07	2.33952e+06	1.7975e+07	9.65316e+06	1.18929e+07	1.88433e+06	9.26688e+06	1.20111e+07	1.5924e+07	129222	8.83078e+06	9.91504e+06	3.94126e+06	1.28903e+06	1.0576e+07	1.66674e+06	2.16974e+06	8.53397e+06	1.02749e+07	3.98942e+06	1.6337e+06	3.68362e+06
11926	44.185	3	789.43	2365.27	-0.000721909	-0.305212	5.83601	QVFLYPEKDEPTYILNIKR		P04114	P04114			Apolipoprotein B-100 OS=Homo sapiens GN=APOB PE=1 SV=2 - [APOB_HUMAN]	True	1.69537	Control	B-ALL	0.303745	100.921	5.46982e+06	677282	7.37529e+06	4.06265e+06	265664	1.18185e+07	184667	5.30667e+06	753646	1.10895e+07	4.08141e+06	6.60174e+06	629652	4.07015e+06	6.54223e+06	8.57996e+06	262988	3.4355e+06	4.38195e+06	1.40945e+06	547186	7.81998e+06	1.73346e+06	705185	3.5896e+06	7.83767e+06	1.22253e+06	1.75318e+06	862567
61636	44.7934	4	592.325	2365.27	0.00291364	1.23184	4.87193	QVFLYPEKDEPTYILNIKR		P04114	P04114			Apolipoprotein B-100 OS=Homo sapiens GN=APOB PE=1 SV=2 - [APOB_HUMAN]	True	19.5997	B-ALL	Control	0.605265	404.774	32.842	0	5689.6	12090.1	7557.25	2553.04	26.9405	15149.2	5909.55	4582.44	24387.8	37.223	6683.33	13.6387	12737.8	2173.84	12169.3	70002.4	8935.06	39.8289	30571.3	16801.2	1702.45	14255.6	10383.3	0	11480.6	458.499	6756.8
127616	44.7721	3	789.43	2365.27	4.04597e-06	0.00171057	---	QVFLYPEKDEPTYILNIKR		P04114	P04114			Apolipoprotein B-100 OS=Homo sapiens GN=APOB PE=1 SV=2 - [APOB_HUMAN]	True	19.0241	B-ALL	Control	0.248208	388.301	0	10259.7	4377.26	0	0	0	0	15856.6	0	0	0	0	0	0	0	0	0	0	0	0	10739.1	0	14743.8	0	0	0	0	0	0
6451	45.8531	5	650.321	3246.57	-0.00159725	-0.491982	---	VLVDHFGYTKDDKHEQDMVNGIMLSVEK		P04114	P04114			Apolipoprotein B-100 OS=Homo sapiens GN=APOB PE=1 SV=2 - [APOB_HUMAN]	True	1.24173	Control	B-ALL	0.330221	69.0898	2.51437e+07	1.20424e+07	2.51626e+07	9.97831e+06	2.4442e+06	2.29307e+07	3.43692e+06	2.53061e+07	1.24182e+07	2.36354e+07	1.00451e+07	2.24728e+07	1.36108e+07	2.61148e+07	2.58017e+07	2.32127e+07	4.04968e+06	1.14811e+07	1.19848e+07	1.14823e+07	3.40059e+06	2.89634e+07	1.37366e+07	8.57785e+06	1.153e+07	3.3009e+07	1.09151e+07	1.59384e+07	8.74747e+06
8387	45.8599	4	812.649	3246.57	-9.01463e-05	-0.0277666	7.27805	VLVDHFGYTKDDKHEQDMVNGIMLSVEK		P04114	P04114			Apolipoprotein B-100 OS=Homo sapiens GN=APOB PE=1 SV=2 - [APOB_HUMAN]	True	1.13858	Control	B-ALL	0.659091	85.61	1.38875e+07	6.41845e+06	1.62762e+07	2.87069e+06	470170	1.47309e+07	796704	1.46763e+07	6.77657e+06	1.51196e+07	4.44179e+06	1.38935e+07	7.26092e+06	1.50333e+07	1.48323e+07	6.08407e+06	953817	3.67472e+06	6.74916e+06	5.94256e+06	741905	1.57165e+07	8.82768e+06	5.01295e+06	3.20775e+06	2.35789e+07	5.9583e+06	9.85415e+06	4.52953e+06
6506	45.2183	3	622.963	1865.87	0.00637643	3.41742	4.33585	TEHGSEMLFFGNAIEGK		P04114	P04114			Apolipoprotein B-100 OS=Homo sapiens GN=APOB PE=1 SV=2 - [APOB_HUMAN]	True	1.67252	B-ALL	Control	0.36212	88.5018	1.49366e+07	2.33794e+07	1.01575e+07	9.62514e+06	1.82247e+07	6.43057e+06	1.83546e+07	1.37408e+07	1.96188e+07	7.00572e+06	8.75446e+06	1.05043e+07	2.24658e+07	1.11992e+07	1.15845e+07	6.94121e+06	2.10586e+07	9.8545e+06	8.37926e+06	1.02435e+07	5.54544e+06	4.03383e+07	5.23818e+07	1.94489e+07	6.73458e+06	4.53658e+07	1.08681e+07	5.58974e+07	1.20499e+07
13486	45.2368	2	933.94	1865.86	0.00302265	1.61997	6.63888	TEHGSEMLFFGNAIEGK		P04114	P04114			Apolipoprotein B-100 OS=Homo sapiens GN=APOB PE=1 SV=2 - [APOB_HUMAN]	True	1.81486	B-ALL	Control	0.703005	109.061	6.45404e+06	1.25515e+07	5.65999e+06	3.92754e+06	9.05413e+06	1.85975e+06	9.96835e+06	5.57526e+06	1.07212e+07	2.09368e+06	4.00127e+06	5.7818e+06	1.19491e+07	5.06406e+06	5.83473e+06	1.7972e+06	1.02464e+07	4.2059e+06	1.93452e+06	2.97053e+06	2.50874e+06	2.3672e+07	3.0043e+07	6.81287e+06	1.77028e+06	2.82316e+07	2.73117e+06	3.25262e+07	4.64716e+06
6532	30.355	3	477.961	1430.86	-0.000924077	-0.645819	3.13617	LEPLKLHVAGNLK		P04114	P04114			Apolipoprotein B-100 OS=Homo sapiens GN=APOB PE=1 SV=2 - [APOB_HUMAN]	True	1.07192	B-ALL	Control	0.944678	76.3683	3.27432e+06	1.2275e+06	4.3053e+06	2.62886e+06	23649.9	5.92677e+06	117933	2.8252e+06	1.11399e+06	4.89188e+06	2.90972e+06	3.92561e+06	1.13769e+06	2.77713e+06	3.50504e+06	4.30703e+06	96460.6	3.02818e+06	6.78274e+06	3.61184e+06	29467.8	4.90776e+06	584736	2.11263e+06	5.49987e+06	4.98753e+06	3.32077e+06	145001	2.21872e+06
8572	30.3892	4	358.722	1430.86	-0.00160917	-1.12462	2.66885	LEPLKLHVAGNLK		P04114	P04114			Apolipoprotein B-100 OS=Homo sapiens GN=APOB PE=1 SV=2 - [APOB_HUMAN]	True	1.06442	B-ALL	Control	0.375292	80.4033	1.62674e+06	460043	1.92695e+06	1.29066e+06	75899.8	2.66296e+06	81453.7	1.45923e+06	369655	2.13419e+06	1.30935e+06	1.83507e+06	479333	1.12014e+06	1.42711e+06	2.03752e+06	104052	1.2753e+06	3.05171e+06	1.59875e+06	9776.65	1.7761e+06	289262	1.05436e+06	2.73603e+06	2.26506e+06	1.78364e+06	53743.2	956458
30761	30.367	2	716.436	1430.86	-0.0043736	-3.05662	3.68797	LEPLKLHVAGNLK		P04114	P04114			Apolipoprotein B-100 OS=Homo sapiens GN=APOB PE=1 SV=2 - [APOB_HUMAN]	True	1.17085	Control	B-ALL	0.53994	114.992	317260	5583.43	623282	501111	101324	1.07714e+06	195813	536877	0	792572	459843	499742	238147	20737.1	570608	704084	1.04011e+06	636327	1.31515e+06	309593	3968.56	241780	51778.7	63912.7	169005	1.07343e+06	332369	12136.3	1.24179e+06
55236	30.5509	2	716.436	1430.86	-0.00411596	-2.87656	3.72181	LEPLKLHVAGNLK		P04114	P04114			Apolipoprotein B-100 OS=Homo sapiens GN=APOB PE=1 SV=2 - [APOB_HUMAN]	True	9.57369	B-ALL	Control	0.0746272	269.182	0	6702.33	0	0	4327.49	25552.2	1444.31	23781.8	0	0	1697.42	8975.32	1705.08	0	0	128725	0	0	58002.8	36080.1	0	572871	0	14465.3	1.05826e+06	2895.66	3011.05	11269.7	0
6551	39.3328	2	791.87	1581.73	-0.00205431	-1.29877	3.30236	MYQMDIQQELQR		P04114	P04114			Apolipoprotein B-100 OS=Homo sapiens GN=APOB PE=1 SV=2 - [APOB_HUMAN]	True	1.43361	B-ALL	Control	0.59212	111.259	4.87791e+06	1.14619e+07	5.60078e+06	2.59808e+06	2.68302e+07	459230	2.51217e+07	3.38606e+06	9.41044e+06	829644	3.46432e+06	5.13151e+06	1.00183e+07	1.61023e+06	4.57211e+06	515276	2.67203e+07	2.98668e+06	1.65873e+06	483174	216772	2.25443e+07	3.1532e+07	7.25499e+06	1.12699e+06	1.50963e+07	680401	3.34647e+07	1.67021e+07
49066	39.3593	3	528.25	1581.73	0.000354928	0.224392	1.72415	MYQMDIQQELQR		P04114	P04114			Apolipoprotein B-100 OS=Homo sapiens GN=APOB PE=1 SV=2 - [APOB_HUMAN]	True	1.0135	Control	B-ALL	0.200773	147.875	82606.4	365176	159904	73309.4	929262	2417.99	454484	36990.2	189015	11228.7	39313.4	79635.5	266158	30855.5	66673	28059.8	697556	17753.9	30125.7	13691.8	0	473337	779670	55044.3	5185.81	77291.2	16749.7	653729	146982
172577	40.0704	2	791.872	1581.73	0.00142511	0.900984	2.03769	MYQMDIQQELQR		P04114	P04114			Apolipoprotein B-100 OS=Homo sapiens GN=APOB PE=1 SV=2 - [APOB_HUMAN]	True	1.59968	B-ALL	Control	0.409039	161.028	38871.2	38877.7	0	79493.6	80771.7	9659.06	365689	30227.3	0	0	24705.2	31448.4	95459	14927.1	0	0	202307	16166.7	54468.9	0	0	213105	378254	75819.6	29536	20320.7	11628.2	128078	52582.2
6552	39.3855	3	581.287	1740.84	0.000809687	0.465113	3.87031	KMTSNFPVDLSDYPK		P04114	P04114			Apolipoprotein B-100 OS=Homo sapiens GN=APOB PE=1 SV=2 - [APOB_HUMAN]	True	1.23998	B-ALL	Control	0.317873	90.8995	1.08185e+07	1.09223e+07	9.69559e+06	6.36652e+06	9.99092e+06	6.70855e+06	8.36895e+06	1.07782e+07	9.55202e+06	7.85565e+06	6.87138e+06	8.63875e+06	9.24715e+06	8.59633e+06	8.13699e+06	6.59979e+06	1.00937e+07	6.85987e+06	6.82334e+06	4.25872e+06	1.22832e+06	2.29085e+07	2.34792e+07	6.09017e+06	6.03629e+06	2.45373e+07	5.3064e+06	2.45354e+07	6.05023e+06
11568	39.4105	2	871.427	1740.84	-0.000348258	-0.200052	5.80544	KMTSNFPVDLSDYPK		P04114	P04114			Apolipoprotein B-100 OS=Homo sapiens GN=APOB PE=1 SV=2 - [APOB_HUMAN]	True	1.76608	B-ALL	Control	0.659232	112.844	5.77283e+06	6.19215e+06	5.87861e+06	2.64465e+06	5.15839e+06	3.40921e+06	3.4126e+06	5.86862e+06	6.2025e+06	4.32223e+06	3.03793e+06	5.40803e+06	5.90275e+06	4.71447e+06	4.95097e+06	3.46846e+06	4.47507e+06	3.20411e+06	2.47885e+06	2.75352e+06	902990	2.1195e+07	2.1369e+07	1.35307e+06	1.98912e+06	2.06835e+07	3.02211e+06	2.19439e+07	1.43785e+06
119695	38.9158	3	581.288	1740.84	0.00233804	1.34305	4.03547	KMTSNFPVDLSDYPK		P04114	P04114			Apolipoprotein B-100 OS=Homo sapiens GN=APOB PE=1 SV=2 - [APOB_HUMAN]	True	313.77	B-ALL	Control	0.701793	420.474	0	8.36549	43.9332	0	75.3599	140.093	2141.05	0	17.4624	134.842	1500.63	6.58894	389.654	0	3.72255	0	1436.6	229.797	0	16.0821	281.685	2913.58	131.43	0	136.054	5011.35	12.6179	0	0
6767	42.5425	3	588.638	1762.89	0.000814112	0.461805	3.63433	EALKESQLPTVMDFR		P04114	P04114			Apolipoprotein B-100 OS=Homo sapiens GN=APOB PE=1 SV=2 - [APOB_HUMAN]	True	1.98306	B-ALL	Control	0.112296	146.976	7.54676e+06	5.47091e+06	4.83093e+06	2.13152e+06	5.67682e+06	403857	5.79392e+06	8.37917e+06	5.15821e+06	478732	1.96553e+06	3.7778e+06	5.1426e+06	6.48954e+06	3.9346e+06	489803	5.84016e+06	2.18683e+06	565921	650113	74185.1	1.74434e+07	2.97986e+07	251999	1.34932e+06	1.68804e+07	976795	3.19154e+07	155897
15312	42.5515	2	882.453	1762.89	-0.000383288	-0.21742	5.01537	EALKESQLPTVMDFR		P04114	P04114			Apolipoprotein B-100 OS=Homo sapiens GN=APOB PE=1 SV=2 - [APOB_HUMAN]	True	3.48634	B-ALL	Control	0.721623	146.409	2.87078e+06	2.05587e+06	1.41667e+06	690541	1.64988e+06	56614.6	1.86537e+06	3.06061e+06	1.8515e+06	102880	518243	1.39682e+06	2.50343e+06	2.50148e+06	1.48066e+06	122428	2.34618e+06	537847	46357.2	132234	660374	1.09763e+07	1.89227e+07	173022	110946	1.14164e+07	230837	1.98383e+07	175993
6845	70.3045	3	839.426	2515.26	-0.00104786	-0.416603	5.81221	EFNLQNMGLPDFHIPENLFLK		P04114	P04114			Apolipoprotein B-100 OS=Homo sapiens GN=APOB PE=1 SV=2 - [APOB_HUMAN]	True	2.06386	B-ALL	Control	0.346307	132.229	1.80208e+07	2.51624e+07	1.73961e+07	1.80178e+07	2.14728e+07	3.69198e+06	2.53424e+07	1.98897e+07	3.00856e+07	3.41673e+06	1.95502e+07	2.07542e+07	3.18007e+07	2.01211e+07	2.10311e+07	3.01653e+06	3.51082e+07	1.90954e+07	2.30445e+06	1.8941e+06	912356	7.16054e+07	1.31754e+08	1.95926e+07	2.75194e+06	7.43347e+07	1.98573e+06	1.40224e+08	2.14996e+07
76090	70.2972	2	1258.64	2515.26	0.000210129	0.0835419	6.58549	EFNLQNMGLPDFHIPENLFLK		P04114	P04114			Apolipoprotein B-100 OS=Homo sapiens GN=APOB PE=1 SV=2 - [APOB_HUMAN]	True	3.04066	B-ALL	Control	0.874314	151.943	25648.9	951485	142189	15263.7	1.32713e+06	45981	7058.39	36593.2	1.88299e+06	50946.1	51451.3	290056	1.4348e+06	0	134741	24642.9	1.60401e+06	96536.9	9704.51	0	14902.1	2.61539e+06	4.89714e+06	221225	39936.4	2.84997e+06	16272.2	6.07657e+06	150973
6889	23.4705	2	556.294	1110.57	-0.000382113	-0.344068	3.57534	KMGLAFESTK		P04114	P04114			Apolipoprotein B-100 OS=Homo sapiens GN=APOB PE=1 SV=2 - [APOB_HUMAN]	True	1.17895	B-ALL	Control	0.191464	82.7026	7.71316e+06	9.2793e+06	7.71822e+06	7.76558e+06	7.45132e+06	7.01374e+06	6.49753e+06	6.84489e+06	7.09586e+06	7.47446e+06	6.85232e+06	6.71142e+06	7.25626e+06	4.8715e+06	6.44697e+06	6.01858e+06	6.49262e+06	6.34979e+06	6.92288e+06	4.18663e+06	53041.9	1.85585e+07	1.58234e+07	5.57218e+06	5.90065e+06	1.94484e+07	4.13815e+06	1.75362e+07	3.88715e+06
8609	23.4523	3	371.198	1110.57	-0.000981461	-0.883742	2.37857	KMGLAFESTK		P04114	P04114			Apolipoprotein B-100 OS=Homo sapiens GN=APOB PE=1 SV=2 - [APOB_HUMAN]	True	1.15932	B-ALL	Control	0.12811	85.7081	2.98037e+06	3.67495e+06	3.61318e+06	2.66902e+06	3.05994e+06	3.06667e+06	2.63042e+06	2.49797e+06	3.00378e+06	2.93109e+06	2.25934e+06	3.09378e+06	2.79388e+06	1.57227e+06	3.05099e+06	2.52314e+06	1.8247e+06	2.2016e+06	3.51094e+06	1.79166e+06	51830.6	7.13412e+06	6.01127e+06	1.64096e+06	2.67972e+06	7.46445e+06	1.51503e+06	7.06372e+06	1.41606e+06
34354	26.928	2	556.296	1110.58	0.00259648	2.33796	2.84153	KMGLAFESTK		P04114	P04114			Apolipoprotein B-100 OS=Homo sapiens GN=APOB PE=1 SV=2 - [APOB_HUMAN]	True	1.08129	Control	B-ALL	0.153373	203.546	225976	6206.21	408576	34306	123146	24924.3	22025	173645	7957.45	6787.54	340068	524778	284416	108398	144827	117307	0	14974.5	22919.7	0	1.13833e+06	0	0	13362.4	150604	14056.3	0	16785.5	18016.6
36452	24.9097	2	556.293	1110.57	-0.00209099	-1.8828	2.46375	KMGLAFESTK		P04114	P04114			Apolipoprotein B-100 OS=Homo sapiens GN=APOB PE=1 SV=2 - [APOB_HUMAN]	True	10.2175	B-ALL	Control	0.900711	243.134	43035.9	0	0	35177.2	25954.2	17570.9	0	39859.3	0	7191.89	0	11583.5	28805.6	19846	6636.06	10643.2	18459.4	12008.8	3789.22	0	8012.89	13695.1	18799.4	0	4537.72	2324.88	22803.8	0	385581
47258	24.9097	3	371.198	1110.57	-0.00112648	-1.01432	2.17708	KMGLAFESTK		P04114	P04114			Apolipoprotein B-100 OS=Homo sapiens GN=APOB PE=1 SV=2 - [APOB_HUMAN]	True	4.47635	B-ALL	Control	0.467777	291.233	0	0	24354.4	0	0	2427.8	0	0	0	10156.6	0	6225.49	0	0	14794.8	3559.6	8439.42	18187.7	4994.7	0	0	13110.1	0	0	0	14755.6	5031.62	0	0
58682	26.9213	3	371.199	1110.58	0.00175097	1.57663	2.36169	KMGLAFESTK		P04114	P04114			Apolipoprotein B-100 OS=Homo sapiens GN=APOB PE=1 SV=2 - [APOB_HUMAN]	True	1.04558	Control	B-ALL	0.3722	302.589	44472.2	0	98209.6	20063.7	31139.8	0	0	31072.3	2971.79	0	67095.6	49826.6	69078.4	36367.6	16683.7	2147.68	25512	15098.6	3335.09	0	353703	0	7949.3	6228.78	20587.4	11682.5	0	0	11069
6924	34.1632	2	738.811	1475.61	-0.0012572	-0.85199	4.23742	LSNDMMGSYAEMK		P04114	P04114			Apolipoprotein B-100 OS=Homo sapiens GN=APOB PE=1 SV=2 - [APOB_HUMAN]	True	2.00614	B-ALL	Control	0.697022	133.713	4.1956e+06	1.09118e+07	4.34324e+06	1.92771e+06	1.61512e+07	186384	1.95397e+07	5.38757e+06	9.34987e+06	423414	2.20224e+06	3.5422e+06	9.02925e+06	5.44273e+06	2.61529e+06	200794	1.85388e+07	1.173e+06	320897	1.45413e+06	108721	3.52636e+07	3.83157e+07	4.08468e+06	1.08407e+06	3.91349e+07	1.51875e+06	3.59802e+07	2.23074e+06
6969	44.4557	2	678.91	1355.81	-0.000830848	-0.612808	3.41425	LPYTIITTPPLK		P04114	P04114			Apolipoprotein B-100 OS=Homo sapiens GN=APOB PE=1 SV=2 - [APOB_HUMAN]	True	1.49912	B-ALL	Control	0.152618	132.153	7.00794e+06	1.26315e+07	5.01254e+06	7.03511e+06	1.21073e+07	517913	1.25125e+07	6.63203e+06	1.10496e+07	680948	7.97002e+06	4.50691e+06	1.24485e+07	6.0709e+06	4.27717e+06	564039	1.35743e+07	6.25225e+06	854930	331602	509662	2.19087e+07	3.27531e+07	7.41768e+06	334220	2.36084e+07	458432	3.44345e+07	7.03641e+06
83574	44.9642	2	678.911	1355.81	0.000180796	0.133349	3.46836	LPYTIITTPPLK		P04114	P04114			Apolipoprotein B-100 OS=Homo sapiens GN=APOB PE=1 SV=2 - [APOB_HUMAN]	True	103.342	B-ALL	Control	0.179985	413.081	0	6194.85	0	21925.5	0	2310.01	0	0	0	1980.63	7957.08	496.281	10150.7	0	2264.9	4787.6	990.525	9118.05	6074.28	13940.9	38207.1	0	0	0	8928.68	0	11542.3	0	15263
7007	34.0756	2	643.869	1285.72	-0.00117294	-0.912282	4.01871	NTLELSNGVIVK		P04114	P04114			Apolipoprotein B-100 OS=Homo sapiens GN=APOB PE=1 SV=2 - [APOB_HUMAN]	True	1.23454	B-ALL	Control	0.14603	117.676	5.8657e+06	7.91857e+06	3.07258e+06	5.04692e+06	9.5894e+06	1.02634e+06	1.16075e+07	5.53049e+06	6.70567e+06	760964	6.29194e+06	3.21635e+06	6.69644e+06	5.29016e+06	2.34795e+06	938401	1.07103e+07	4.47698e+06	632082	675385	179584	1.49697e+07	2.02435e+07	5.58733e+06	386608	1.72494e+07	793092	1.825e+07	6.18663e+06
7138	12.1403	3	365.548	1093.62	-0.00199017	-1.81979	3.48175	AKVHELIER		P04114	P04114			Apolipoprotein B-100 OS=Homo sapiens GN=APOB PE=1 SV=2 - [APOB_HUMAN]	True	2.59493	B-ALL	Control	0.331694	151.465	233417	1.16109e+07	656425	440839	8.20924e+06	2.45256e+06	5.80391e+06	261999	3.46892e+06	1.66321e+06	290110	1.61756e+06	4.19259e+06	78917.7	555606	188703	1.36535e+06	160955	53369.6	850795	156111	2.26803e+07	1.88487e+07	1068.97	35276.4	2.94816e+07	738891	1.40937e+07	240298
27076	12.0888	2	547.819	1093.62	-0.00090853	-0.830751	2.40278	AKVHELIER		P04114	P04114			Apolipoprotein B-100 OS=Homo sapiens GN=APOB PE=1 SV=2 - [APOB_HUMAN]	True	4.52384	B-ALL	Control	0.0293288	181.867	11783	2.06119e+06	23057.4	80121	848989	242052	533222	19936.5	257538	76514.7	48599.5	83729.9	474527	17321.1	24277.3	18429.8	507181	15628.2	0	105836	0	6.50654e+06	4.10141e+06	0	0	8.09966e+06	6925.82	1.72394e+06	115992
136743	11.7946	3	365.548	1093.62	-0.000849449	-0.776729	3.21107	AKVHELIER		P04114	P04114			Apolipoprotein B-100 OS=Homo sapiens GN=APOB PE=1 SV=2 - [APOB_HUMAN]	True	14.799	B-ALL	Control	0.165922	294.011	0	0	0	0	0	4195.13	0	0	0	0	0	5504.45	0	0	0	0	0	0	0	0	0	91229.1	0	0	0	14012.2	10288.8	0	0
291749	13.4683	3	365.549	1093.62	-0.000639737	-0.58497	3.10231	AKVHELIER		P04114	P04114			Apolipoprotein B-100 OS=Homo sapiens GN=APOB PE=1 SV=2 - [APOB_HUMAN]	True	13.0899	B-ALL	Control	0.109779	422.679	0	0	0	0	0	4917.85	0	0	0	17.4487	0	0	0	0	0	0	0	0	0	4670.51	1296.58	0	0	0	0	0	0	3509.17	0
7173	25.4384	2	553.262	1104.51	0.00031137	0.281908	3.08049	DSYDLHDLK		P04114	P04114			Apolipoprotein B-100 OS=Homo sapiens GN=APOB PE=1 SV=2 - [APOB_HUMAN]	True	1.18169	Control	B-ALL	0.678068	139.852	1.11823e+06	2.76351e+06	1.02546e+06	2.80936e+06	1.32871e+07	429256	1.37897e+07	882835	2.63988e+06	566203	2.79371e+06	764146	2.65212e+06	1.04049e+06	828499	327243	1.77422e+07	2.53447e+06	1.55527e+06	440032	866457	5.19437e+06	8.31221e+06	4.05027e+06	1.74535e+06	5.22745e+06	877463	7.89283e+06	3.37028e+06
8396	25.4456	3	369.177	1104.51	-0.000474962	-0.430021	3.32451	DSYDLHDLK		P04114	P04114			Apolipoprotein B-100 OS=Homo sapiens GN=APOB PE=1 SV=2 - [APOB_HUMAN]	True	1.27334	Control	B-ALL	0.165953	144.621	424932	1.03585e+06	353674	1.22324e+06	5.67329e+06	31717.4	5.89458e+06	370945	1.12426e+06	43319.5	1.27126e+06	333912	974183	415065	283822	41476.2	7.23262e+06	1.0514e+06	13526.1	46270.5	1256.78	2.15435e+06	3.71592e+06	2.2313e+06	24404.6	2.01901e+06	62035	3.35399e+06	1.95406e+06
7180	18.2081	2	448.718	895.421	-0.00163286	-1.82357	1.62156	EIFNMAR	[5] Oxidation	P04114	P04114			Apolipoprotein B-100 OS=Homo sapiens GN=APOB PE=1 SV=2 - [APOB_HUMAN]	True	1.03993	Control	B-ALL	0.391196	79.577	6.7943e+06	5.12143e+06	2.91561e+06	9.89325e+06	1.42391e+06	2.72812e+06	1.52378e+06	5.74689e+06	4.60538e+06	2.742e+06	1.03078e+07	2.96919e+06	3.71647e+06	3.02182e+06	2.6932e+06	2.36089e+06	1.08387e+06	7.78556e+06	2.31554e+06	1.4665e+06	949212	8.82625e+06	8.5779e+06	7.11143e+06	1.41893e+06	9.63105e+06	1.45791e+06	7.56904e+06	5.82529e+06
7204	25.8414	3	678.329	2031.96	0.0140496	6.91437	5.7133	IHSGSFQSQVELSNDQEK		P04114	P04114			Apolipoprotein B-100 OS=Homo sapiens GN=APOB PE=1 SV=2 - [APOB_HUMAN]	True	1.42783	B-ALL	Control	0.612836	94.6271	8.85129e+06	1.11681e+07	6.99023e+06	6.6902e+06	1.63774e+07	2.85682e+06	1.44743e+07	6.97715e+06	1.11239e+07	2.68717e+06	5.5602e+06	6.64757e+06	9.55992e+06	5.90209e+06	5.8442e+06	2.12158e+06	1.19765e+07	5.1554e+06	4.61322e+06	2.67348e+06	1.62367e+07	1.91109e+07	2.74789e+07	7.08997e+06	4.14808e+06	2.3519e+07	2.43181e+06	2.68717e+07	4.5385e+06
40476	25.8997	2	1016.98	2031.95	-0.00096799	-0.476385	7.02545	IHSGSFQSQVELSNDQEK		P04114	P04114			Apolipoprotein B-100 OS=Homo sapiens GN=APOB PE=1 SV=2 - [APOB_HUMAN]	True	2.3632	B-ALL	Control	0.0179471	155.642	261845	656893	34217.9	28557.8	1.69085e+06	38840.3	549624	65934.1	605684	0	55542.8	61243.4	193338	46521.2	177430	67774.7	373871	135583	0	0	0	1.82193e+06	2.30228e+06	90290.8	2723.89	2.8024e+06	9034.31	2.3834e+06	0
7287	28.8303	3	404.583	1210.73	-0.00105745	-0.8734	2.9876	INPLALKESVK		P04114	P04114			Apolipoprotein B-100 OS=Homo sapiens GN=APOB PE=1 SV=2 - [APOB_HUMAN]	True	1.06926	Control	B-ALL	0.0710964	107.257	3.38931e+06	1.28489e+06	4.79256e+06	2.39535e+06	874508	6.52534e+06	770217	2.62589e+06	1.15323e+06	6.35457e+06	2.34198e+06	4.10756e+06	950164	2.25736e+06	3.59986e+06	5.17125e+06	798679	1.62045e+06	8.85348e+06	5.68222e+06	0	2.04258e+06	733001	1.10347e+06	7.23113e+06	1.51416e+06	4.79781e+06	732466	738971
18015	28.8382	2	606.371	1210.73	-0.000311064	-0.256923	2.61803	INPLALKESVK		P04114	P04114			Apolipoprotein B-100 OS=Homo sapiens GN=APOB PE=1 SV=2 - [APOB_HUMAN]	True	1.10244	Control	B-ALL	0.8122	149.069	986315	79660	1.79087e+06	530592	637.804	3.35563e+06	0	684943	31533.4	3.43545e+06	450481	1.37073e+06	24011.2	989917	1.47553e+06	2.50166e+06	0	393244	3.8588e+06	2.06134e+06	3204.92	145551	0	59915	3.19468e+06	144273	1.75658e+06	12152.1	19523.8
7297	28.5755	4	487.006	1944	0.000117224	0.0603008	4.36144	SRATLYALSHAVNNYHK		P04114	P04114			Apolipoprotein B-100 OS=Homo sapiens GN=APOB PE=1 SV=2 - [APOB_HUMAN]	True	1.10769	B-ALL	Control	0.942241	100.645	3.17956e+06	278037	2.98941e+06	1.37683e+06	108496	6.93774e+06	117059	3.55564e+06	415211	7.45364e+06	1.05816e+06	2.48079e+06	311439	2.37445e+06	2.52382e+06	5.80134e+06	54049.1	956664	7.66745e+06	5.41861e+06	256039	1.86465e+06	231662	1.47599e+06	3.92277e+06	1.99425e+06	5.34852e+06	165057	1.97046e+06
22829	28.5898	5	389.806	1943.99	-0.00193074	-0.99318	---	SRATLYALSHAVNNYHK		P04114	P04114			Apolipoprotein B-100 OS=Homo sapiens GN=APOB PE=1 SV=2 - [APOB_HUMAN]	True	1.36624	B-ALL	Control	0.857285	138.996	178036	0	200653	87815.1	0	397687	0	221386	6194.24	576503	46248.9	122797	0	108562	174379	388056	0	54502.3	659471	249973	10142.3	103840	0	26296.1	721698	77820.4	430942	0	12562.3
7310	78.8676	5	915.855	4574.24	0.00237317	0.518811	---	NKADYVETVLDSTCSSTVQFLEYELNVLGTHKIEDGTLASK	[14] Carbamidomethyl	P04114	P04114			Apolipoprotein B-100 OS=Homo sapiens GN=APOB PE=1 SV=2 - [APOB_HUMAN]	True	1.51794	Control	B-ALL	0.800461	95.6128	1.08057e+07	2.06623e+06	3.16219e+07	1.44592e+07	145195	4.65118e+07	146018	1.4854e+07	6.13454e+06	5.07147e+07	1.65619e+07	2.84358e+07	6.27002e+06	1.64205e+07	2.87217e+07	6.83885e+07	76582.9	2.07711e+07	2.60152e+07	1.93743e+07	7.23134e+06	9.91342e+06	3.52361e+06	5.17957e+06	2.86604e+07	1.59333e+07	1.767e+07	4.64548e+06	6.38847e+06
14590	78.8676	4	1144.57	4574.24	0.00174771	0.382077	9.06587	NKADYVETVLDSTCSSTVQFLEYELNVLGTHKIEDGTLASK	[14] Carbamidomethyl	P04114	P04114			Apolipoprotein B-100 OS=Homo sapiens GN=APOB PE=1 SV=2 - [APOB_HUMAN]	True	1.48223	Control	B-ALL	0.595236	99.601	4.55288e+06	851453	1.72221e+07	6.34386e+06	33369.5	2.80174e+07	33882.7	7.97404e+06	3.34249e+06	3.41713e+07	8.29585e+06	1.57865e+07	2.96262e+06	9.27847e+06	1.74436e+07	3.29687e+07	22859.5	1.06993e+07	1.02568e+07	9.5725e+06	4.74766e+06	5.6466e+06	1.9852e+06	2.41283e+06	1.66476e+07	9.74637e+06	1.14356e+07	2.75999e+06	3.17541e+06
41306	78.8624	6	763.381	4574.24	0.00378513	0.827489	---	NKADYVETVLDSTCSSTVQFLEYELNVLGTHKIEDGTLASK	[14] Carbamidomethyl	P04114	P04114			Apolipoprotein B-100 OS=Homo sapiens GN=APOB PE=1 SV=2 - [APOB_HUMAN]	True	1.54948	Control	B-ALL	0.319979	85.7179	1.45491e+06	308488	1.04349e+06	1.21979e+06	130840	3.86623e+06	139719	1.38588e+06	754344	3.89441e+06	1.13458e+06	2.05992e+06	725926	1.97075e+06	2.53014e+06	4.97484e+06	168426	1.58849e+06	2.08188e+06	1.57055e+06	460574	543986	275328	717602	2.51461e+06	889357	812372	441834	1.0393e+06
7420	34.0756	4	426.015	1700.03	-0.0166127	-9.77189	4.19057	LRLEPLKLHVAGNLK		P04114	P04114			Apolipoprotein B-100 OS=Homo sapiens GN=APOB PE=1 SV=2 - [APOB_HUMAN]	True	2.31594	Control	B-ALL	0.00787632	108.837	3.94707e+06	6.79173e+06	4.61961e+06	2.22602e+06	7.47057e+06	6.07894e+06	5.88088e+06	4.46707e+06	5.44222e+06	7.64299e+06	1.17401e+06	4.75416e+06	6.0167e+06	2.68566e+06	5.16471e+06	5.09671e+06	2.37023e+06	2.66464e+06	506244	3.63505e+06	0	1.86407e+06	4.83244e+06	887073	505530	2.11932e+06	3.1928e+06	6.59145e+06	0
17906	33.773	4	426.017	1700.04	-0.00609276	-3.58388	5.00228	LRLEPLKLHVAGNLK		P04114	P04114			Apolipoprotein B-100 OS=Homo sapiens GN=APOB PE=1 SV=2 - [APOB_HUMAN]	True	2.17459	B-ALL	Control	0.620472	177.958	392516	1.23564e+06	109997	0	101128	1.17087e+06	14536.8	5173.8	1.72827e+06	694612	113722	103894	855532	66047	287376	1.26284e+06	0	220052	5.60977e+06	11401	6146.12	7380.76	386934	382029	4.55287e+06	134270	0	1.64728e+06	384259
37248	33.6016	3	567.689	1700.05	-0.000967161	-0.568903	4.82634	LRLEPLKLHVAGNLK		P04114	P04114			Apolipoprotein B-100 OS=Homo sapiens GN=APOB PE=1 SV=2 - [APOB_HUMAN]	True	33.328	B-ALL	Control	0.59899	205.767	354.968	10875.8	774.962	0	1289.02	6273.33	394.015	0	0	7574.01	12870.3	0	842.285	36334.7	6415.15	7754.78	7671.67	73833.6	1.99581e+06	669.046	158366	0	0	112594	1.89425e+06	0	8130.24	0	73694.3
7519	41.5311	2	517.767	1033.52	0.000180953	0.175084	2.23227	DNVFDGLVR		P04114	P04114			Apolipoprotein B-100 OS=Homo sapiens GN=APOB PE=1 SV=2 - [APOB_HUMAN]	True	1.20888	B-ALL	Control	0.35742	61.065	4.66408e+06	6.33002e+06	4.29679e+06	1.43427e+07	8.54564e+06	3.48969e+06	9.04327e+06	6.33384e+06	6.69289e+06	3.36111e+06	9.75373e+06	4.43231e+06	7.61592e+06	6.13943e+06	4.75129e+06	1.81312e+06	1.10109e+07	8.83493e+06	7.357e+06	1.3062e+07	91709.9	6.66898e+06	1.44539e+07	1.13963e+07	2.67928e+06	7.90069e+06	9.45618e+06	1.49317e+07	1.01293e+07
7594	77.7608	3	1147.59	3439.74	0.000595984	0.173264	5.6028	YSQPEDSLIPFFEITVPESQLTVSQFTLPK		P04114	P04114			Apolipoprotein B-100 OS=Homo sapiens GN=APOB PE=1 SV=2 - [APOB_HUMAN]	False	1.0959	Control	B-ALL	0.149948	73.4056	4.05855e+07	1.90789e+07	4.69529e+07	5.22167e+07	4.41365e+07	6.3955e+07	3.07404e+07	5.55762e+07	3.38956e+07	6.99999e+07	5.04574e+07	5.69757e+07	3.70868e+07	6.75295e+07	6.34797e+07	6.86538e+07	1.74757e+07	5.22642e+07	3.81321e+07	2.98988e+07	8.52382e+06	8.47108e+07	6.86322e+07	3.14632e+07	4.81961e+07	9.68443e+07	2.36451e+07	7.90582e+07	3.65506e+07
17584	77.7556	4	860.943	3439.74	0.000477829	0.138914	4.44021	YSQPEDSLIPFFEITVPESQLTVSQFTLPK		P04114	P04114			Apolipoprotein B-100 OS=Homo sapiens GN=APOB PE=1 SV=2 - [APOB_HUMAN]	False	1.31906	Control	B-ALL	0.0326663	68.8842	6.29776e+06	2.89825e+06	6.14389e+06	8.81388e+06	5.91612e+06	8.81193e+06	5.17974e+06	6.61509e+06	4.31965e+06	9.87274e+06	7.57359e+06	8.26596e+06	4.49419e+06	1.00385e+07	9.37992e+06	1.06956e+07	4.68191e+06	7.43416e+06	5.69935e+06	5.04425e+06	1.03164e+06	9.4195e+06	7.23956e+06	5.0784e+06	6.67603e+06	1.02087e+07	2.8531e+06	8.03516e+06	4.46263e+06
7766	33.8499	3	527.62	1579.84	-0.00120831	-0.764829	3.21863	NKYGMVAQVTQTLK		P04114	P04114			Apolipoprotein B-100 OS=Homo sapiens GN=APOB PE=1 SV=2 - [APOB_HUMAN]	True	1.14728	B-ALL	Control	0.299962	85.7574	6.44536e+06	2.92441e+06	5.93592e+06	6.52246e+06	1.07159e+06	3.00363e+06	1.01264e+06	6.56678e+06	2.66203e+06	3.30982e+06	6.19968e+06	4.94147e+06	2.72515e+06	6.11939e+06	4.70271e+06	2.34956e+06	1.10719e+06	5.3759e+06	2.89016e+06	2.52761e+06	67808.3	1.22714e+07	7.49939e+06	4.40029e+06	2.54239e+06	1.27285e+07	2.55814e+06	5.65591e+06	3.96781e+06
12857	33.8396	2	790.926	1579.84	-0.0024048	-1.52218	---	NKYGMVAQVTQTLK		P04114	P04114			Apolipoprotein B-100 OS=Homo sapiens GN=APOB PE=1 SV=2 - [APOB_HUMAN]	True	1.43246	Control	B-ALL	0.0298003	118.691	4.33258e+06	2.65967e+06	4.66915e+06	3.14585e+06	296523	2.7552e+06	229540	3.82282e+06	1.99404e+06	2.90006e+06	2.77228e+06	3.41231e+06	2.07305e+06	2.9291e+06	3.82084e+06	2.11269e+06	333566	2.51049e+06	88580	1.58438e+06	429747	6.03861e+06	2.30054e+06	3275.57	620640	6.58782e+06	1.59621e+06	2.32276e+06	587302
7877	72.7348	2	727.927	1453.84	-0.000416717	-0.286632	4.34877	IAIANIIDEIIEK		P04114	P04114			Apolipoprotein B-100 OS=Homo sapiens GN=APOB PE=1 SV=2 - [APOB_HUMAN]	True	1.10529	Control	B-ALL	0.103146	103.398	1.29991e+07	2.55176e+07	6.27425e+06	2.63023e+07	5.80442e+07	1.00888e+06	6.04564e+07	1.37743e+07	2.97539e+07	1.07317e+06	2.94642e+07	1.4097e+07	2.99774e+07	1.32061e+07	1.38506e+07	1.03234e+06	7.69265e+07	2.84751e+07	754616	1.13082e+06	109779	3.56285e+07	5.09297e+07	3.4962e+07	805356	4.16426e+07	1.10269e+06	5.89767e+07	3.48374e+07
68589	72.7505	3	485.62	1453.84	-0.000431776	-0.29699	3.21873	IAIANIIDEIIEK		P04114	P04114			Apolipoprotein B-100 OS=Homo sapiens GN=APOB PE=1 SV=2 - [APOB_HUMAN]	True	1.20975	Control	B-ALL	0.285882	145.578	78180.5	545765	23629.4	268180	1.82589e+06	8235.45	1.31737e+06	45027.7	428316	10598.1	219219	70904	371992	56542.9	78896.1	5388.82	1.68803e+06	188040	5225.23	4261.01	3862.99	561831	920645	470352	6744.76	574085	5267.64	931299	354681
8122	82.88	3	990.565	2968.67	-0.0011542	-0.388793	6.42459	VHANPLLIDVVTYLVALIPEPSAQQLR		P04114	P04114			Apolipoprotein B-100 OS=Homo sapiens GN=APOB PE=1 SV=2 - [APOB_HUMAN]	True	1.56428	Control	B-ALL	0.383587	123.159	1.858e+06	2.28192e+06	1.06545e+07	1.56623e+07	3.59495e+06	3.01203e+06	950070	2.18142e+06	1.77987e+06	5.92092e+06	3.96775e+07	8.75011e+06	3.52576e+06	3.28761e+06	1.28083e+07	9.63034e+06	112600	3.06177e+07	1.05248e+06	2.54895e+06	804430	1.0682e+07	8.81647e+06	1.3637e+07	2.57671e+06	1.20464e+07	4.23415e+06	7.40344e+06	1.10236e+07
17741	82.88	4	743.176	2968.67	-0.000124251	-0.0418539	5.41052	VHANPLLIDVVTYLVALIPEPSAQQLR		P04114	P04114			Apolipoprotein B-100 OS=Homo sapiens GN=APOB PE=1 SV=2 - [APOB_HUMAN]	True	1.55364	Control	B-ALL	0.196123	103.393	448667	979054	3.25221e+06	5.16258e+06	1.49582e+06	491844	140641	314672	221464	867347	5.47014e+06	1.44845e+06	547857	695493	2.06701e+06	2.26856e+06	15290.6	3.73901e+06	207163	793450	45232.4	1.43664e+06	1.46131e+06	2.25232e+06	388417	2.29559e+06	904774	1.09071e+06	3.44855e+06
120240	82.8854	5	594.743	2968.68	0.00116157	0.391275	---	VHANPLLIDVVTYLVALIPEPSAQQLR		P04114	P04114			Apolipoprotein B-100 OS=Homo sapiens GN=APOB PE=1 SV=2 - [APOB_HUMAN]	True	1.36268	Control	B-ALL	0.201913	167.662	5817.52	26659.8	153066	215948	36401.6	6291.95	0	7343.67	698.999	3242.98	74420.6	16100.7	331.86	4709.77	33726.3	44468	0	57918.6	2376.01	17078.1	0	23321.8	11680	28592.4	0	86902.5	30150.1	19774.9	163926
129826	81.6246	3	990.559	2968.66	-0.0191127	-6.43812	---	VHANPLLIDVVTYLVALIPEPSAQQLR		P04114	P04114			Apolipoprotein B-100 OS=Homo sapiens GN=APOB PE=1 SV=2 - [APOB_HUMAN]	True	16.4112	B-ALL	Control	0.0577675	319.283	10888.1	3943.94	11613.1	9025.09	15086.6	505.999	29618.2	1866.37	974.139	12686.8	2296.28	5413.75	143.931	4526.52	865.787	51995.8	34.4505	21138.5	6729.9	32702.9	178939	32543.4	13256.7	17948.9	40241	3446.4	142881	712.18	4.75566
278687	81.6036	4	743.175	2968.67	-0.00407749	-1.37351	5.83773	VHANPLLIDVVTYLVALIPEPSAQQLR		P04114	P04114			Apolipoprotein B-100 OS=Homo sapiens GN=APOB PE=1 SV=2 - [APOB_HUMAN]	True	21.1497	B-ALL	Control	0.358211	361.837	5299.15	779.574	12587	837.35	2691.17	6296.16	897.964	1034.96	0	9413.86	111.123	205.455	0	3862.53	6125.47	12374.6	0	0	12471.2	62206.7	13432.3	3402.48	1077.01	0	16200.3	0	19691.2	0	0
8145	59.595	2	853.435	1704.86	-0.00131875	-0.773523	2.36337	NIQEYLSILTDPDGK		P04114	P04114			Apolipoprotein B-100 OS=Homo sapiens GN=APOB PE=1 SV=2 - [APOB_HUMAN]	True	1.20874	B-ALL	Control	0.327323	106.149	2.63814e+07	3.71337e+07	2.30847e+07	2.49914e+07	3.18994e+07	6.11511e+06	3.04902e+07	3.27827e+07	3.5572e+07	5.6893e+06	2.78976e+07	2.24213e+07	3.99459e+07	2.79238e+07	2.19491e+07	5.26464e+06	4.38576e+07	2.58473e+07	6.82328e+06	7.08593e+06	8.02742e+06	5.89164e+07	8.2776e+07	2.41197e+07	4.44747e+06	6.67585e+07	6.7063e+06	8.80414e+07	2.21194e+07
23046	59.6036	3	569.293	1704.86	-0.000204987	-0.120237	3.46149	NIQEYLSILTDPDGK		P04114	P04114			Apolipoprotein B-100 OS=Homo sapiens GN=APOB PE=1 SV=2 - [APOB_HUMAN]	True	1.51028	B-ALL	Control	0.206001	114.722	1.40068e+06	2.644e+06	1.24181e+06	1.61556e+06	3.31269e+06	119849	1.70247e+06	1.3648e+06	2.73711e+06	112542	1.60913e+06	1.24027e+06	2.52853e+06	1.5843e+06	1.10588e+06	56521.8	3.26268e+06	1.57991e+06	27121.1	127858	25483.2	4.601e+06	6.8824e+06	2.58863e+06	58407	4.63638e+06	105906	7.16782e+06	3.13926e+06
8147	28.2793	3	423.907	1268.7	0.000584417	0.460643	3.19613	HINIDQFVRK		P04114	P04114			Apolipoprotein B-100 OS=Homo sapiens GN=APOB PE=1 SV=2 - [APOB_HUMAN]	True	1.345	Control	B-ALL	0.0731505	99.032	543705	194480	760324	475954	223026	2.44658e+06	269423	603893	164970	2.03359e+06	387650	753362	160958	463156	883583	1.57527e+06	202927	326348	1.4876e+06	1.00692e+06	10704.5	410197	306403	133643	963193	354692	1.00734e+06	258598	65688.6
77162	29.3183	3	423.906	1268.7	-0.00256691	-2.02326	3.31471	HINIDQFVRK		P04114	P04114			Apolipoprotein B-100 OS=Homo sapiens GN=APOB PE=1 SV=2 - [APOB_HUMAN]	True	20.215	B-ALL	Control	0.285633	309.688	0	0	0	0	0	0	0	4705.52	0	0	0	0	3333.84	382.597	0	0	0	0	0	0	3218.81	0	0	8959.22	0	0	0	0	31641.4
8185	30.1124	3	682.017	2043.03	-0.000746936	-0.365602	5.9285	LLLQMDSSATAYGSTVSKR	[5] Oxidation	P04114	P04114			Apolipoprotein B-100 OS=Homo sapiens GN=APOB PE=1 SV=2 - [APOB_HUMAN]	True	1.7467	Control	B-ALL	0.0241261	90.3	5.82612e+06	1.86782e+06	4.59573e+06	1.02288e+07	912850	6.44636e+06	846002	5.52499e+06	2.03375e+06	6.92463e+06	1.05623e+07	5.04371e+06	1.94611e+06	5.10483e+06	5.76016e+06	4.9547e+06	584314	8.9137e+06	5.2062e+06	4.15761e+06	541929	547014	567791	7.20351e+06	4.38174e+06	751393	3.76583e+06	405606	7.61417e+06
8250	37.6552	3	582.254	1743.74	0.00208485	1.19562	3.5381	SFDYHQFVDETNDK		P04114	P04114			Apolipoprotein B-100 OS=Homo sapiens GN=APOB PE=1 SV=2 - [APOB_HUMAN]	True	1.132	B-ALL	Control	0.122899	142.156	3.25545e+06	8.12098e+06	2.31684e+06	4.44246e+06	1.55771e+07	445261	1.71493e+07	2.91519e+06	7.12234e+06	413605	3.7142e+06	1.82747e+06	7.36701e+06	2.85088e+06	1.85209e+06	358241	1.91955e+07	3.86708e+06	843416	194263	32520.3	9.83261e+06	2.36111e+07	4.50919e+06	627200	1.10053e+07	217316	2.49383e+07	3.81725e+06
13834	37.6472	2	872.876	1743.74	-0.000555225	-0.318411	6.66569	SFDYHQFVDETNDK		P04114	P04114			Apolipoprotein B-100 OS=Homo sapiens GN=APOB PE=1 SV=2 - [APOB_HUMAN]	True	1.15853	B-ALL	Control	0.551064	155.101	1.66043e+06	5.54098e+06	1.14069e+06	2.39707e+06	1.26492e+07	75862.3	1.3628e+07	1.64591e+06	5.07277e+06	0	1.92379e+06	1.00018e+06	5.74869e+06	1.2653e+06	900773	819.677	1.37675e+07	2.29901e+06	157150	35526	11212.7	7.94785e+06	1.722e+07	1.3119e+06	31141.9	9.38975e+06	529.294	1.80733e+07	983920
8256	24.1262	3	548.311	1641.91	0.00517541	3.15207	---	RHIQNIDIQHLAGK		P04114	P04114			Apolipoprotein B-100 OS=Homo sapiens GN=APOB PE=1 SV=2 - [APOB_HUMAN]	True	1.25632	Control	B-ALL	0.0443714	99.3991	1.87695e+06	851404	1.47998e+06	1.98302e+06	829785	806327	1.37416e+06	1.75112e+06	1.12163e+06	796655	2.30105e+06	1.25902e+06	1.06473e+06	1.74571e+06	1.44868e+06	655570	1.81607e+06	1.51134e+06	706757	732076	108659	980721	1.45908e+06	4.9646e+06	763872	1.05846e+06	917317	1.28535e+06	1.01018e+06
10958	24.0925	4	411.484	1641.91	-0.00121172	-0.737995	4.61067	RHIQNIDIQHLAGK		P04114	P04114			Apolipoprotein B-100 OS=Homo sapiens GN=APOB PE=1 SV=2 - [APOB_HUMAN]	True	2.18493	Control	B-ALL	0.027487	81.71	2.51103e+06	763957	2.21186e+06	2.3829e+06	462991	766085	822400	2.56204e+06	983378	695679	2.00366e+06	1.80221e+06	1.01921e+06	2.34804e+06	1.86425e+06	709691	1.51746e+06	1.86766e+06	626953	299532	2403.1	574761	1.01868e+06	1.85315e+06	602840	531173	302060	1.20934e+06	1.42846e+06
8340	39.7886	4	504.238	2012.92	-0.00190916	-0.948451	4.22822	SFDYHQFVDETNDKIR		P04114	P04114			Apolipoprotein B-100 OS=Homo sapiens GN=APOB PE=1 SV=2 - [APOB_HUMAN]	True	1.15013	Control	B-ALL	0.0223277	108.528	1.22292e+07	7.31721e+06	7.72616e+06	1.25972e+07	5.50262e+06	3.81448e+06	5.96098e+06	1.22873e+07	6.12412e+06	4.38623e+06	1.30972e+07	7.04714e+06	6.93803e+06	1.00167e+07	7.98916e+06	3.63815e+06	6.58401e+06	1.16263e+07	1.09852e+06	2.1911e+06	142288	1.17293e+07	1.86597e+07	4.97167e+06	923843	1.34405e+07	2.74742e+06	2.04492e+07	4.77925e+06
8477	50.7831	3	942.15	2823.43	0.000319371	0.113115	4.98102	LELELRPTGEIEQYSVSATYELQR		P04114	P04114			Apolipoprotein B-100 OS=Homo sapiens GN=APOB PE=1 SV=2 - [APOB_HUMAN]	True	1.17465	B-ALL	Control	0.137679	103.739	1.1904e+07	1.24282e+07	1.28491e+07	9.44934e+06	1.2465e+07	4.52314e+06	1.03638e+07	1.79761e+07	1.47885e+07	3.57487e+06	1.62315e+07	1.15999e+07	1.60174e+07	8.05596e+06	1.18673e+07	2.13014e+06	1.08523e+07	1.18469e+07	1.19084e+06	3.08644e+06	245071	2.45009e+07	3.50113e+07	1.21769e+07	2.26395e+06	2.29454e+07	2.58429e+06	3.67013e+07	2.03658e+07
63875	50.7642	4	706.865	2823.43	0.00123744	0.438276	---	LELELRPTGEIEQYSVSATYELQR		P04114	P04114			Apolipoprotein B-100 OS=Homo sapiens GN=APOB PE=1 SV=2 - [APOB_HUMAN]	True	1.10109	B-ALL	Control	0.3745	103.158	431256	351510	745718	466828	127849	143291	149210	493996	344274	81263	641732	606033	424559	359286	618713	82564.4	90230.4	210778	90292.2	63846.8	35503.5	673765	1.12221e+06	229998	240407	786385	75264.8	936432	336236
8504	17.5573	3	390.528	1168.56	0.000671497	0.574635	2.7166	SLDEHYHIR		P04114	P04114			Apolipoprotein B-100 OS=Homo sapiens GN=APOB PE=1 SV=2 - [APOB_HUMAN]	True	2.71766	B-ALL	Control	0.166549	223.147	387929	247993	93767.9	77311.3	1.21847e+06	1.26722e+06	149135	327791	60552.7	1.9054e+06	152152	174407	56959.5	304593	78953.4	741307	72651.1	75054.1	504878	1.5172e+06	287495	1.87799e+06	97638.6	409825	187292	1.08641e+07	1.1543e+06	165943	473841
8698	41.7558	4	580.05	2316.17	-0.00329669	-1.42333	5.85357	HVAEAICKEQHLFLPFSYK	[7] Carbamidomethyl	P04114	P04114			Apolipoprotein B-100 OS=Homo sapiens GN=APOB PE=1 SV=2 - [APOB_HUMAN]	True	1.14207	B-ALL	Control	0.132528	112.002	5.32696e+06	1.18312e+06	8.63608e+06	3.41538e+06	121238	2.22303e+07	109127	5.81767e+06	962443	2.22701e+07	3.81385e+06	8.18772e+06	940463	4.96958e+06	7.29582e+06	2.07206e+07	46018.7	3.88446e+06	1.72335e+07	1.33003e+07	9.13062e+06	7.25468e+06	2.4098e+06	1.2325e+06	1.42308e+07	3.26743e+06	1.45606e+07	3.0647e+06	1.47674e+06
25020	41.8228	3	773.064	2316.17	-0.00212905	-0.919209	4.65866	HVAEAICKEQHLFLPFSYK	[7] Carbamidomethyl	P04114	P04114			Apolipoprotein B-100 OS=Homo sapiens GN=APOB PE=1 SV=2 - [APOB_HUMAN]	True	1.28761	Control	B-ALL	0.0766725	94.9347	2.45989e+06	897391	7.67001e+06	8.72041e+06	1.30771e+06	8.23226e+06	154942	2.42974e+06	635785	7.31909e+06	3.63958e+06	4.57733e+06	2.42932e+06	5.90484e+06	7.90272e+06	7.5535e+06	3.26818e+06	8.23824e+06	1.01256e+07	4.83644e+06	2.11155e+06	65506.9	59004.5	4.21601e+06	5.64239e+06	139998	3.47707e+06	90250.8	6.89699e+06
8835	42.5515	3	566.99	1697.95	-0.00101123	-0.595562	3.00805	TLQGIPQMIGEVIRK	[8] Oxidation	P04114	P04114			Apolipoprotein B-100 OS=Homo sapiens GN=APOB PE=1 SV=2 - [APOB_HUMAN]	True	1.47743	Control	B-ALL	0.153999	88.5617	4.68007e+06	1.89032e+06	4.36025e+06	1.10333e+07	294855	6.62818e+06	283291	4.61687e+06	1.66706e+06	7.1626e+06	1.18634e+07	4.04574e+06	1.99743e+06	3.83086e+06	3.71409e+06	7.08521e+06	277686	1.06415e+07	5.97325e+06	4.26231e+06	108219	1.11206e+06	624550	7.7064e+06	5.5925e+06	1.00291e+06	4.9731e+06	546472	6.95722e+06
26666	41.8466	3	566.99	1697.95	-0.000310728	-0.183002	2.79338	TLQGIPQMIGEVIRK	[8] Oxidation	P04114	P04114			Apolipoprotein B-100 OS=Homo sapiens GN=APOB PE=1 SV=2 - [APOB_HUMAN]	True	2.27276	Control	B-ALL	0.104141	131.773	66917.4	2195.07	16580	268513	113568	27378.3	46612.5	17629.2	14387.3	11870.6	75608.6	19511.5	11009	24853	37942.3	15289.1	0	137283	39715.5	26579.5	8515.61	7428.01	5487.56	65973.7	4593.31	0	0	2967.47	87598.3
8882	13.2129	3	423.911	1268.71	-0.00101922	-0.803346	3.0243	IKFDKYKAEK		P04114	P04114			Apolipoprotein B-100 OS=Homo sapiens GN=APOB PE=1 SV=2 - [APOB_HUMAN]	True	1.77904	B-ALL	Control	0.256441	226.953	62940.7	12101.3	123047	0	7176.6	8.11995e+06	0	7724.45	7854.57	6.63917e+06	0	70245.8	0	13367.8	63722.6	6.40944e+06	0	0	1.16057e+07	4.43631e+06	0	234273	7864.9	0	7.96962e+06	252894	3.84496e+06	560.139	4909.35
26261	13.1943	2	635.363	1268.71	-0.000498473	-0.392896	3.30066	IKFDKYKAEK		P04114	P04114			Apolipoprotein B-100 OS=Homo sapiens GN=APOB PE=1 SV=2 - [APOB_HUMAN]	True	1.5967	B-ALL	Control	0.0423612	231.82	0	0	0	0	0	1.85368e+06	0	0	0	1.53651e+06	0	0	0	0	0	1.42923e+06	0	0	3.00477e+06	598672	750.683	19294.6	0	0	1.62134e+06	18088.3	588184	0	0
28708	15.0045	3	423.911	1268.71	-0.000556809	-0.438877	2.58417	IKFDKYKAEK		P04114	P04114			Apolipoprotein B-100 OS=Homo sapiens GN=APOB PE=1 SV=2 - [APOB_HUMAN]	True	14.8383	B-ALL	Control	0.462741	385.595	0	26935.8	0	0	58466.7	3355.48	750.83	0	0	0	0	8053.69	0	471.819	8087.02	4836.94	0	18.6923	0	10669.9	1098.68	33555.6	2.15028	0	0	27440.4	20031.5	324.328	0
30995	15.2523	3	423.911	1268.71	-0.000457452	-0.360564	2.67396	IKFDKYKAEK		P04114	P04114			Apolipoprotein B-100 OS=Homo sapiens GN=APOB PE=1 SV=2 - [APOB_HUMAN]	True	485980	B-ALL	Control	0.0130642	424.264	0	0	0	0	0	3.15549	0	0	0	0	0	0	0	0	0	0	0	0	7257.34	0	107.552	8185.42	0	847.771	0	0	0	0	0
69892	14.9901	2	635.364	1268.71	0.00018676	0.147205	2.71689	IKFDKYKAEK		P04114	P04114			Apolipoprotein B-100 OS=Homo sapiens GN=APOB PE=1 SV=2 - [APOB_HUMAN]	True	71.9106	B-ALL	Control	0.456052	424.264	0	0	0	0	0	0	0	0	0	0	0	0	0	5477.45	0	0	0	0	0	0	0	0	0	0	10026.9	0	0	0	0
93186	17.2349	2	635.364	1268.71	0.000472583	0.37249	2.99879	IKFDKYKAEK		P04114	P04114			Apolipoprotein B-100 OS=Homo sapiens GN=APOB PE=1 SV=2 - [APOB_HUMAN]	True	14.2128	B-ALL	Control	0.41689	354.153	35.9561	0	5.87676	34.7232	0	16512.7	0	13.4546	0	0	0	10182.1	93.8893	718.196	0	8947.6	0	0	0	12213.2	436902	0	32175.1	0	0	0	7512.13	0	0
102569	15.2401	2	635.364	1268.71	0.000275845	0.217422	3.09353	IKFDKYKAEK		P04114	P04114			Apolipoprotein B-100 OS=Homo sapiens GN=APOB PE=1 SV=2 - [APOB_HUMAN]	True	11.1095	B-ALL	Control	0.537042	424.264	0	0	0	0	0	0	0	0	0	0	0	0	0	0	28332.9	0	0	0	0	0	0	0	0	0	0	0	0	0	0
9026	46.2591	4	659.837	2635.32	-0.00083993	-0.318721	6.53046	ATGVLYDYVNKYHWEHTGLTLR		P04114	P04114			Apolipoprotein B-100 OS=Homo sapiens GN=APOB PE=1 SV=2 - [APOB_HUMAN]	True	1.01447	Control	B-ALL	0.980158	92.5427	6.39393e+06	4.07341e+06	8.2938e+06	7.68521e+06	1.64656e+06	2.71716e+07	2.9289e+06	6.36854e+06	3.68375e+06	2.64884e+07	7.1086e+06	7.07555e+06	3.35719e+06	6.15233e+06	7.15651e+06	2.60714e+07	3.14901e+06	6.96298e+06	2.029e+07	1.56705e+07	5.15648e+06	6.28615e+06	3.34428e+06	2.93442e+06	1.87859e+07	8.90382e+06	1.40941e+07	2.07084e+06	2.37786e+06
10457	46.2427	5	528.071	2635.32	-0.000205247	-0.0778832	---	ATGVLYDYVNKYHWEHTGLTLR		P04114	P04114			Apolipoprotein B-100 OS=Homo sapiens GN=APOB PE=1 SV=2 - [APOB_HUMAN]	True	1.03883	Control	B-ALL	0.774199	150.681	1.9365e+06	264029	2.37844e+06	783228	7331.18	1.28879e+07	70660.6	2.22762e+06	428318	1.35065e+07	969205	2.40387e+06	290442	2.06417e+06	2.43487e+06	1.40709e+07	46391.5	822785	7.51204e+06	6.3716e+06	1.3716e+06	1.37131e+06	101927	169349	8.63576e+06	1.59314e+06	6.53783e+06	76686.7	153609
9226	32.91	4	523.007	2088	4.79469e-05	0.0229631	4.92065	ITEVALMGHLSCDTKEER	[12] Carbamidomethyl	P04114	P04114			Apolipoprotein B-100 OS=Homo sapiens GN=APOB PE=1 SV=2 - [APOB_HUMAN]	True	1.29149	B-ALL	Control	0.768337	63.8065	4.5276e+06	2.54378e+06	4.17744e+06	3.77158e+06	956648	3.53924e+06	738809	4.49688e+06	2.58951e+06	3.06502e+06	3.55749e+06	3.92671e+06	2.52751e+06	3.71958e+06	3.74862e+06	3.14858e+06	859171	3.36761e+06	4.38301e+06	2.45407e+06	162669	7.14771e+06	5.5359e+06	3.32873e+06	3.64731e+06	8.16959e+06	2.39281e+06	6.75859e+06	3.1262e+06
9408	43.5182	2	791.4	1580.79	-0.0016124	-1.02	3.91071	AVSMPSFSILGSDVR	[4] Oxidation	P04114	P04114			Apolipoprotein B-100 OS=Homo sapiens GN=APOB PE=1 SV=2 - [APOB_HUMAN]	True	1.70517	Control	B-ALL	0.00863233	61.2702	1.46776e+07	9.19768e+06	8.70981e+06	2.68573e+07	4.43586e+06	7.25439e+06	5.78809e+06	1.50014e+07	1.04669e+07	7.47844e+06	2.6695e+07	9.16463e+06	8.95388e+06	1.42853e+07	7.00594e+06	6.25653e+06	5.83197e+06	2.46857e+07	5.23846e+06	6.35495e+06	2.58261e+06	1.11507e+07	7.60508e+06	1.03696e+07	4.89179e+06	1.15247e+07	6.06541e+06	8.57136e+06	9.75978e+06
9425	31.6307	3	803.359	2407.05	-0.00218439	-0.907493	5.64692	TQFNNNEYSQDLDAYNTKDK		P04114	P04114			Apolipoprotein B-100 OS=Homo sapiens GN=APOB PE=1 SV=2 - [APOB_HUMAN]	True	1.42598	Control	B-ALL	0.0647554	80.6199	9.62295e+06	4.20188e+06	9.59535e+06	6.84907e+06	1.27509e+06	4.26293e+06	1.35855e+06	1.00546e+07	3.80782e+06	4.71428e+06	7.18354e+06	9.30946e+06	4.01467e+06	8.58526e+06	8.52565e+06	4.01671e+06	1.06453e+06	7.01214e+06	4.59701e+06	4.12539e+06	19775.7	1.01363e+07	3.18541e+06	5.53228e+06	3.54745e+06	1.33268e+07	4.80839e+06	3.43977e+06	4.59315e+06
9593	55.4291	3	730.726	2189.16	-0.00167093	-0.763273	3.93187	INCKVELEVPQLCSFILK	[3] Carbamidomethyl|[13] Carbamidomethyl	P04114	P04114			Apolipoprotein B-100 OS=Homo sapiens GN=APOB PE=1 SV=2 - [APOB_HUMAN]	True	1.13046	Control	B-ALL	0.490467	84.8584	9.05344e+06	4.11984e+06	1.19851e+07	9.23454e+06	204814	2.71087e+07	216225	9.5723e+06	3.36697e+06	2.8161e+07	9.99433e+06	1.21831e+07	3.73057e+06	9.19355e+06	1.15745e+07	2.61623e+07	166550	9.59909e+06	1.92129e+07	1.29265e+07	5.28242e+06	1.03271e+07	1.93387e+06	4.20988e+06	1.9445e+07	1.09966e+07	1.36941e+07	2.10487e+06	4.97376e+06
9618	40.9063	3	467.942	1400.8	-2.89336e-05	-0.020655	3.82805	IPSVQINFKDLK		P04114	P04114			Apolipoprotein B-100 OS=Homo sapiens GN=APOB PE=1 SV=2 - [APOB_HUMAN]	True	1.80594	B-ALL	Control	0.0394323	214.532	130900	11598.7	111257	24163.6	4509.64	4.61355e+06	8975.8	66945.9	14177.9	4.69137e+06	32970.3	189066	3679.78	118809	107886	4.83561e+06	0	27975.8	5.52797e+06	2.52478e+06	388323	619715	39504.4	13424.6	5.10046e+06	721076	2.88929e+06	34880.6	4893.07
17934	40.9063	2	701.409	1400.8	-0.000164927	-0.117737	3.94224	IPSVQINFKDLK		P04114	P04114			Apolipoprotein B-100 OS=Homo sapiens GN=APOB PE=1 SV=2 - [APOB_HUMAN]	True	1.35401	B-ALL	Control	0.393983	224.379	25274.3	0	45142.7	11163.5	4029.92	3.34928e+06	3313.78	35087.2	1.4011	3.00528e+06	9470.45	15742.9	8039.76	11046.9	46829.4	2.84761e+06	1796.54	0	2.35223e+06	1.79236e+06	63189.2	344339	0	1275.51	1.92548e+06	214153	1.79108e+06	0	0
9681	12.3533	3	355.842	1064.5	-0.000431476	-0.405331	2.09861	SFDRHFEK		P04114	P04114			Apolipoprotein B-100 OS=Homo sapiens GN=APOB PE=1 SV=2 - [APOB_HUMAN]	True	1.15777	B-ALL	Control	0.679292	256.085	12280	525652	161569	12963.8	10057.2	1.18763e+07	19339.9	18454.4	157577	7.14256e+06	400.174	625636	122199	4752.1	101182	1.23493e+06	9303.84	16236.5	981693	4.6939e+06	361963	2.58032e+06	67041	10710.3	189007	3.74525e+06	3.77098e+06	36739.3	126.883
74211	16.4966	3	355.842	1064.5	-0.00035632	-0.334729	1.75717	SFDRHFEK		P04114	P04114			Apolipoprotein B-100 OS=Homo sapiens GN=APOB PE=1 SV=2 - [APOB_HUMAN]	True	11.5853	B-ALL	Control	0.859063	379.096	11723.5	5479.01	6373.79	13606.5	15630.6	5781.27	0	0	221.827	5230.25	8686.16	0	4459.47	4043.32	0	1184.12	0	3959.78	28359.5	4797.36	899513	0	3142.48	0	11422.3	0	4177.75	0	10.6902
9754	52.8717	3	561.659	1681.96	0.000347047	0.206336	3.41087	TLQGIPQMIGEVIRK		P04114	P04114			Apolipoprotein B-100 OS=Homo sapiens GN=APOB PE=1 SV=2 - [APOB_HUMAN]	True	1.059	B-ALL	Control	0.0701027	104.535	7.72339e+06	5.98563e+06	9.80238e+06	4.48808e+06	2.95015e+06	6.09436e+06	3.56088e+06	8.54221e+06	6.01815e+06	6.15071e+06	4.54708e+06	9.12303e+06	6.12669e+06	8.25498e+06	9.51871e+06	6.18505e+06	4.38443e+06	4.45097e+06	3.20785e+06	2.33873e+06	137063	1.65173e+07	1.35632e+07	3.75108e+06	2.8151e+06	1.83933e+07	2.2124e+06	1.51529e+07	3.20845e+06
31892	52.8556	2	841.984	1681.95	-0.00100936	-0.600114	2.18677	TLQGIPQMIGEVIRK		P04114	P04114			Apolipoprotein B-100 OS=Homo sapiens GN=APOB PE=1 SV=2 - [APOB_HUMAN]	True	1.54227	B-ALL	Control	0.0142925	147.311	1.14298e+06	1.26278e+06	1.35436e+06	263264	252757	637670	304668	1.42937e+06	1.10094e+06	539798	319490	1.26002e+06	1.07202e+06	1.18181e+06	1.04175e+06	797619	469142	308391	42064	52843	10817	4.47585e+06	2.73805e+06	138.112	119645	4.70156e+06	29119.7	2.73917e+06	15.2501
46386	51.6705	3	561.66	1681.96	0.00326183	1.93931	2.82162	TLQGIPQMIGEVIRK		P04114	P04114			Apolipoprotein B-100 OS=Homo sapiens GN=APOB PE=1 SV=2 - [APOB_HUMAN]	True	44.9477	B-ALL	Control	0.0120815	393.514	0	3481.63	3334.76	0	5628.44	1744.6	0	7798.19	0	0	0	7012.2	4390.34	7367.97	3376.5	5473.55	0	0	4260.01	2541.17	1346.04	11358.4	15111.7	20623.7	1623.47	20809.6	1482.99	10475.6	22680.7
66166	52.6067	2	841.984	1681.95	-0.00175281	-1.04213	2.4444	TLQGIPQMIGEVIRK		P04114	P04114			Apolipoprotein B-100 OS=Homo sapiens GN=APOB PE=1 SV=2 - [APOB_HUMAN]	True	2.38288	B-ALL	Control	0.202995	143.979	357851	189108	435207	55320.4	62190.4	127984	19769.7	440548	43792.2	153771	67501.6	331566	121117	254153	431632	77180	48702.5	103979	2377.75	32395	32836.2	1.72837e+06	913731	42.5157	25555.8	1.58777e+06	50000.2	923040	15535.8
9757	81.3024	2	1018.58	2035.14	-8.52433e-05	-0.0418857	5.17062	VPLLLSEPINIIDALEMR		P04114	P04114			Apolipoprotein B-100 OS=Homo sapiens GN=APOB PE=1 SV=2 - [APOB_HUMAN]	True	1.41943	B-ALL	Control	0.187034	133.137	9.85799e+06	1.55998e+07	5.69521e+06	8.52157e+06	2.01671e+07	1.21445e+06	5.91902e+06	7.00252e+06	1.53915e+07	1.7314e+06	3.97705e+06	7.39405e+06	1.29804e+07	8.38704e+06	6.58266e+06	623786	1.38509e+06	6.56339e+06	284414	279838	1.35501e+06	3.38703e+07	4.7125e+07	1.02073e+07	431390	1.76454e+07	525698	9.83349e+06	6.39821e+06
10922	81.4026	3	679.387	2035.14	-5.43403e-05	-0.026701	5.12181	VPLLLSEPINIIDALEMR		P04114	P04114			Apolipoprotein B-100 OS=Homo sapiens GN=APOB PE=1 SV=2 - [APOB_HUMAN]	True	1.09524	B-ALL	Control	0.121157	140.52	6.37773e+06	1.21266e+07	4.6828e+06	5.40376e+06	1.6935e+07	263407	1.64099e+06	1.22294e+06	6.01987e+06	286335	1.09565e+06	4.23973e+06	4.35057e+06	6.04335e+06	2.33467e+06	628205	455257	2.2383e+06	235803	231044	84766.7	1.32766e+07	2.07792e+07	3.0532e+06	150804	4.78e+06	243272	2.94003e+06	4.34109e+06
14462	81.1472	2	1018.58	2035.14	-0.00108539	-0.533327	4.93724	VPLLLSEPINIIDALEMR		P04114	P04114			Apolipoprotein B-100 OS=Homo sapiens GN=APOB PE=1 SV=2 - [APOB_HUMAN]	True	7.48331	B-ALL	Control	0.937417	360.807	29002.9	1208.6	705911	34082.7	16646	93857.6	756.249	106713	30593	18795	33731.3	95875.8	670061	20367.6	31161.5	147905	1.54359e+06	98146.4	36166.1	77383.8	958813	971527	53086.4	0	44344.2	31068.7	63190.5	2.35931e+07	30184.4
19813	81.1472	3	679.387	2035.14	-0.00103556	-0.508839	---	VPLLLSEPINIIDALEMR		P04114	P04114			Apolipoprotein B-100 OS=Homo sapiens GN=APOB PE=1 SV=2 - [APOB_HUMAN]	True	4.12614	B-ALL	Control	0.752326	384.47	14428.8	8439.01	711249	33788.4	48129.8	64668.5	14390.3	13685.1	18611.8	4553.76	28699.8	98237.8	258756	7986.07	43842.4	12683.6	555766	58960.9	59675.9	17720.1	70070.3	335086	26339.9	13672.7	24526.6	8120.18	21487.8	7.50306e+06	8185.52
9827	33.1426	3	802.711	2405.11	-0.00109123	-0.453712	4.91907	LKTQFNNNEYSQDLDAYNTK		P04114	P04114			Apolipoprotein B-100 OS=Homo sapiens GN=APOB PE=1 SV=2 - [APOB_HUMAN]	True	1.3642	B-ALL	Control	0.527594	102.759	7.11462e+06	6.62727e+06	5.29442e+06	6.97732e+06	3.50143e+06	1.45647e+06	2.5876e+06	7.01769e+06	6.75409e+06	2.22072e+06	6.39474e+06	6.1815e+06	6.3771e+06	6.60859e+06	5.61097e+06	1.46538e+06	2.7607e+06	6.61429e+06	2.29663e+06	1.21505e+06	755184	1.98152e+07	1.39535e+07	5.77231e+06	1.81221e+06	2.09525e+07	1.80021e+06	1.46432e+07	5.37745e+06
9849	21.727	2	487.229	972.444	-0.00050042	-0.5146	1.62599	YYELEEK		P04114	P04114			Apolipoprotein B-100 OS=Homo sapiens GN=APOB PE=1 SV=2 - [APOB_HUMAN]	True	1.73337	Control	B-ALL	0.0210336	140.333	1.71103e+06	3.84384e+06	1.23096e+06	3.06956e+06	1.49553e+07	274208	1.52387e+07	1.70833e+06	3.66516e+06	297168	3.45467e+06	1.15014e+06	3.8881e+06	1.01442e+06	997021	128224	1.47911e+07	2.60436e+06	184309	213077	133469	5.53757e+06	6.65892e+06	39840.6	146972	5.99143e+06	170672	7.324e+06	71208.6
9886	68.3292	3	811.082	2430.22	-0.00172966	-0.711729	5.55047	TIDQMLNSELQWPVPDIYLR		P04114	P04114			Apolipoprotein B-100 OS=Homo sapiens GN=APOB PE=1 SV=2 - [APOB_HUMAN]	True	1.2009	B-ALL	Control	0.313786	89.1365	2.47224e+07	2.68526e+07	1.95068e+07	2.47657e+07	2.49025e+07	2.2777e+07	2.15918e+07	2.4921e+07	2.97352e+07	2.40019e+07	2.53897e+07	2.99675e+07	2.95958e+07	2.62801e+07	3.12728e+07	2.3059e+07	2.12591e+07	2.5861e+07	1.51807e+07	1.03552e+07	4.82062e+06	5.82369e+07	6.77338e+07	1.83092e+07	1.46101e+07	6.09058e+07	7.54278e+06	7.44345e+07	2.00142e+07
19367	68.4433	2	1216.12	2430.23	0.000746609	0.307218	5.83004	TIDQMLNSELQWPVPDIYLR		P04114	P04114			Apolipoprotein B-100 OS=Homo sapiens GN=APOB PE=1 SV=2 - [APOB_HUMAN]	True	1.24352	B-ALL	Control	0.132867	102.19	1.06443e+07	1.05307e+07	1.097e+07	1.0899e+07	1.23169e+07	1.06001e+07	1.17228e+07	1.29085e+07	1.51585e+07	1.11983e+07	1.19568e+07	1.51175e+07	1.58928e+07	1.34702e+07	1.68301e+07	1.18836e+07	1.09633e+07	1.39673e+07	3.96504e+06	3.32222e+06	425136	2.94265e+07	3.69774e+07	9.64943e+06	5.21746e+06	3.50568e+07	2.8983e+06	4.08712e+07	1.09627e+07
9946	64.4435	4	906.962	3623.82	-0.00207562	-0.572771	7.64429	DKAQNLYQELLTQEGQASFQGLKDNVFDGLVR		P04114	P04114			Apolipoprotein B-100 OS=Homo sapiens GN=APOB PE=1 SV=2 - [APOB_HUMAN]	True	1.16913	B-ALL	Control	0.31035	88.5589	1.70992e+07	1.93317e+07	1.89069e+07	2.50867e+07	1.08266e+07	5.67931e+06	1.14675e+07	1.87868e+07	1.79994e+07	6.16343e+06	2.71521e+07	2.10037e+07	1.91047e+07	1.72674e+07	2.07432e+07	5.45376e+06	1.23994e+07	2.42266e+07	6.66662e+06	4.17787e+06	1.30632e+06	3.73755e+07	4.00662e+07	2.31099e+07	7.25707e+06	4.28972e+07	3.423e+06	4.09182e+07	2.12579e+07
9991	31.9753	5	518.262	2586.27	0.0131583	5.08775	---	AEPLAFTFSHDYKGSTSHHLVSR		P04114	P04114			Apolipoprotein B-100 OS=Homo sapiens GN=APOB PE=1 SV=2 - [APOB_HUMAN]	True	1.70279	Control	B-ALL	0.020291	84.7529	4.40815e+06	2.51238e+06	4.81791e+06	3.21446e+06	475460	3.15919e+06	421335	4.57146e+06	1.49074e+06	3.28742e+06	3.01294e+06	4.46877e+06	1.81464e+06	3.84526e+06	4.42221e+06	2.87336e+06	385230	3.27668e+06	1.30639e+06	2.48618e+06	64810.7	3.97745e+06	2.09216e+06	615961	126693	4.3402e+06	2.92896e+06	1.83372e+06	324764
15675	31.9686	4	647.572	2586.26	-0.00429337	-1.66007	6.2671	AEPLAFTFSHDYKGSTSHHLVSR		P04114	P04114			Apolipoprotein B-100 OS=Homo sapiens GN=APOB PE=1 SV=2 - [APOB_HUMAN]	True	2.00774	Control	B-ALL	0.00370221	84.9411	2.72275e+06	1.50832e+06	3.52574e+06	1.79324e+06	769012	3.42439e+06	567616	2.96654e+06	1.37165e+06	3.24016e+06	2.11096e+06	3.11455e+06	743674	2.22191e+06	2.90896e+06	2.7693e+06	291614	1.73639e+06	1.24371e+06	1.65997e+06	60232.2	2.49305e+06	812551	221702	870264	2.73452e+06	1.42858e+06	566108	135607
45769	31.6959	4	647.573	2586.26	7.40869e-05	0.0286463	5.88895	AEPLAFTFSHDYKGSTSHHLVSR		P04114	P04114			Apolipoprotein B-100 OS=Homo sapiens GN=APOB PE=1 SV=2 - [APOB_HUMAN]	True	9.00547	B-ALL	Control	0.346324	236.358	0	14204.6	0	3297.58	45802.6	7428.89	60300.7	25957.2	10501.8	0	10558.1	0	0	10520.7	12559.2	13417.2	36353.1	0	1.01437e+06	0	11485.2	14568.3	0	55916.4	139469	0	2896.15	0	41591.2
10031	20.1205	2	821.889	1641.76	-0.000411711	-0.250773	4.59947	AASGTTGTYQEWKDK		P04114	P04114			Apolipoprotein B-100 OS=Homo sapiens GN=APOB PE=1 SV=2 - [APOB_HUMAN]	True	1.16568	Control	B-ALL	0.0348239	109.501	8.28551e+06	6.57631e+06	9.13715e+06	7.40349e+06	1.50301e+06	4.47304e+06	1.39336e+06	8.07209e+06	7.18585e+06	4.71641e+06	8.88723e+06	8.88285e+06	6.59209e+06	6.34069e+06	8.67791e+06	3.88697e+06	966990	7.80728e+06	1.90625e+06	1.91337e+06	11814.3	1.44403e+07	9.70119e+06	4.02956e+06	1.79867e+06	1.64499e+07	1.99012e+06	1.12434e+07	31959.6
39272	22.8514	3	548.262	1641.76	0.00145094	0.883767	3.55216	AASGTTGTYQEWKDK		P04114	P04114			Apolipoprotein B-100 OS=Homo sapiens GN=APOB PE=1 SV=2 - [APOB_HUMAN]	True	3.86946	B-ALL	Control	0.458565	363.925	53978.1	9369.69	44233	65138.6	53568.2	101957	0	39110.9	20876.1	166450	36473.7	17191.3	4779.79	60266.7	3825.26	69960.4	21169	22022.2	42634.2	501.896	2.64569e+06	24346.2	39897.5	0	21885.3	17995.2	5081.41	23893.6	0
68857	19.6103	2	821.888	1641.76	-0.00124761	-0.759918	4.75829	AASGTTGTYQEWKDK		P04114	P04114			Apolipoprotein B-100 OS=Homo sapiens GN=APOB PE=1 SV=2 - [APOB_HUMAN]	True	51.6241	B-ALL	Control	0.43126	411.653	0	2783.38	0	5473.47	0	8782.52	0	1945.11	2361.79	6380.15	2702.38	5203.49	1629.09	1787.24	1932.39	12008.7	0	5025.63	15023.5	2294.27	0	28468.1	0	18450.6	8237.23	0	4640.94	0	2.91072e+06
85375	21.3259	2	821.889	1641.76	-0.000268561	-0.163581	4.69827	AASGTTGTYQEWKDK		P04114	P04114			Apolipoprotein B-100 OS=Homo sapiens GN=APOB PE=1 SV=2 - [APOB_HUMAN]	True	5.00942	B-ALL	Control	0.89713	246.129	0	0	20034.8	7841.02	0	16833	110001	6216.73	0	0	632.908	0	0	4869.85	0	33917.2	20215.1	27700.9	20054	456.26	0	25311.1	0	0	4050.45	98149.3	842	0	0
122626	22.8593	2	821.89	1641.77	0.00175614	1.06967	4.80068	AASGTTGTYQEWKDK		P04114	P04114			Apolipoprotein B-100 OS=Homo sapiens GN=APOB PE=1 SV=2 - [APOB_HUMAN]	True	14.2801	B-ALL	Control	0.758295	399.78	0	0	0	0	0	22212.5	0	0	0	30959	0	0	111.538	0	0	3456.26	0	0	0	0	765565	0	0	0	0	0	0	25004.5	0
10213	50.9481	3	504.964	1511.87	-0.00089012	-0.588754	3.66349	NSLKIEIPLPFGGK		P04114	P04114			Apolipoprotein B-100 OS=Homo sapiens GN=APOB PE=1 SV=2 - [APOB_HUMAN]	True	1.3045	Control	B-ALL	0.449519	53.9098	4.82996e+06	2.20798e+06	7.56028e+06	6.48008e+06	427962	5.8428e+06	339144	6.15163e+06	2.82657e+06	5.94539e+06	6.81432e+06	6.41099e+06	2.59266e+06	6.41076e+06	7.49983e+06	6.0221e+06	312385	6.87578e+06	5.51457e+06	3.05258e+06	157773	5.32171e+06	2.95209e+06	3.69963e+06	5.23044e+06	6.2624e+06	3.52274e+06	3.25642e+06	4.35939e+06
11604	50.8916	2	756.943	1511.87	7.86394e-05	0.0520146	4.34467	NSLKIEIPLPFGGK		P04114	P04114			Apolipoprotein B-100 OS=Homo sapiens GN=APOB PE=1 SV=2 - [APOB_HUMAN]	True	1.26932	Control	B-ALL	0.478397	55.9045	8.3398e+06	3.76275e+06	9.76372e+06	7.37313e+06	768211	9.20276e+06	583524	9.4861e+06	4.24528e+06	1.00908e+07	7.86881e+06	8.82911e+06	4.04081e+06	8.36982e+06	9.37064e+06	9.35479e+06	541319	7.90541e+06	6.2623e+06	4.39677e+06	406177	9.20442e+06	4.62314e+06	5.99112e+06	5.91609e+06	1.11972e+07	5.32297e+06	5.33462e+06	4.80835e+06
10287	52.2939	3	689.345	2065.01	0.00226282	1.09579	5.01002	FDHTNSLNIAGLSLDFSSK		P04114	P04114			Apolipoprotein B-100 OS=Homo sapiens GN=APOB PE=1 SV=2 - [APOB_HUMAN]	True	1.63311	B-ALL	Control	0.533562	109.953	5.67817e+06	9.53393e+06	5.247e+06	4.65887e+06	8.36496e+06	1.46985e+06	8.40481e+06	6.34729e+06	1.05666e+07	1.44166e+06	5.00374e+06	5.19455e+06	1.08377e+07	5.31549e+06	5.5865e+06	1.4984e+06	8.56937e+06	4.94264e+06	1.52434e+06	1.78273e+06	343803	1.99073e+07	2.6025e+07	7.5367e+06	1.32306e+06	2.16421e+07	2.08305e+06	2.83509e+07	7.21284e+06
10462	13.3043	3	448.555	1342.64	-0.00064557	-0.48082	2.49328	SKPTVSSSMEFK	[9] Oxidation	P04114	P04114			Apolipoprotein B-100 OS=Homo sapiens GN=APOB PE=1 SV=2 - [APOB_HUMAN]	True	2.04857	Control	B-ALL	0.0213465	80.2589	3.8605e+06	2.48996e+06	1.39886e+06	7.29519e+06	2.40108e+06	610765	620938	3.20305e+06	2.12345e+06	628884	6.4652e+06	1.44121e+06	2.83128e+06	3.08876e+06	1.17969e+06	514793	1.51885e+06	6.86786e+06	518945	380424	33275.7	2.78726e+06	2.10671e+06	569100	517480	2.49043e+06	634143	1.97362e+06	2.41115e+06
11000	13.5833	3	448.555	1342.64	-0.00120873	-0.900258	2.72358	SKPTVSSSMEFK	[9] Oxidation	P04114	P04114			Apolipoprotein B-100 OS=Homo sapiens GN=APOB PE=1 SV=2 - [APOB_HUMAN]	True	1.27999	Control	B-ALL	0.102737	115.666	2.56136e+06	4.50671e+06	806105	4.54102e+06	1.12183e+06	239339	5.88789e+06	2.27453e+06	4.39686e+06	135648	4.22755e+06	495270	3.14767e+06	1.21971e+06	557822	219333	1.51786e+06	3.58442e+06	156498	56847.4	328275	3.1954e+06	2.42945e+06	7.68854e+06	81821.4	3.0488e+06	51210.6	3.06359e+06	4.38313e+06
25471	13.2556	2	672.329	1342.64	-0.000985064	-0.733675	2.5203	SKPTVSSSMEFK	[9] Oxidation	P04114	P04114			Apolipoprotein B-100 OS=Homo sapiens GN=APOB PE=1 SV=2 - [APOB_HUMAN]	True	2.35538	Control	B-ALL	0.442533	152.984	1.36959e+06	836916	216434	4.57316e+06	435824	35795	18568	1.23803e+06	965321	0	3.70058e+06	193672	689496	1.00216e+06	150411	25962.1	364388	3.97446e+06	77172.5	20567.9	9903.44	474691	597531	559114	11476.6	687745	0	312794	1.63775e+06
25557	13.5981	2	672.329	1342.64	-0.00016883	-0.125745	2.17126	SKPTVSSSMEFK	[9] Oxidation	P04114	P04114			Apolipoprotein B-100 OS=Homo sapiens GN=APOB PE=1 SV=2 - [APOB_HUMAN]	True	1.03631	Control	B-ALL	0.191598	126.893	866141	1.8848e+06	219484	1.94907e+06	389175	82873.6	587766	773796	1.646e+06	22949.1	2.5464e+06	125135	1.6101e+06	565375	82068.2	25119.6	454453	2.00389e+06	20629.4	43028.5	66710.5	1.57437e+06	1.37795e+06	4.23714e+06	21358.4	1.48422e+06	31887.1	1.09376e+06	1.63756e+06
10543	24.1962	3	546.581	1636.72	-0.000676575	-0.413372	4.15435	NFATSNKMDMTFSK	[8] Oxidation	P04114	P04114			Apolipoprotein B-100 OS=Homo sapiens GN=APOB PE=1 SV=2 - [APOB_HUMAN]	True	1.76911	Control	B-ALL	0.0693518	102.875	5.31145e+06	444723	5.3293e+06	6.60399e+06	35579.5	6.54587e+06	26670.9	5.13371e+06	853237	7.0503e+06	6.41322e+06	4.7579e+06	650098	4.39283e+06	4.94232e+06	5.664e+06	14753.4	5.18939e+06	5.07097e+06	3.72984e+06	91413.8	1470.88	2287.08	6.00665e+06	3.69688e+06	22710.5	4.25797e+06	1852.94	1.33606e+06
64908	24.8199	3	546.581	1636.72	-0.000245391	-0.149928	3.88184	NFATSNKMDMTFSK	[8] Oxidation	P04114	P04114			Apolipoprotein B-100 OS=Homo sapiens GN=APOB PE=1 SV=2 - [APOB_HUMAN]	True	169.988	B-ALL	Control	0.0569741	409.519	0	0	0	1661.3	0	2913.4	12481.5	0	0	0	0	0	0	0	0	0	751.393	0	13170.7	1336.28	1793.16	0	0	0	0	0	0	0	2.92739e+06
10543	24.1962	3	546.581	1636.72	-0.000676575	-0.413372	3.11269	NFATSNKMDMTFSK	[10] Oxidation	P04114	P04114			Apolipoprotein B-100 OS=Homo sapiens GN=APOB PE=1 SV=2 - [APOB_HUMAN]	True	1.76911	Control	B-ALL	0.0693518	102.875	5.31145e+06	444723	5.3293e+06	6.60399e+06	35579.5	6.54587e+06	26670.9	5.13371e+06	853237	7.0503e+06	6.41322e+06	4.7579e+06	650098	4.39283e+06	4.94232e+06	5.664e+06	14753.4	5.18939e+06	5.07097e+06	3.72984e+06	91413.8	1470.88	2287.08	6.00665e+06	3.69688e+06	22710.5	4.25797e+06	1852.94	1.33606e+06
10564	59.0448	2	873.949	1745.88	-0.000362927	-0.207876	4.87516	VNWEEEAASGLLTSLK		P04114	P04114			Apolipoprotein B-100 OS=Homo sapiens GN=APOB PE=1 SV=2 - [APOB_HUMAN]	True	1.57859	B-ALL	Control	0.455409	123.166	1.0526e+07	1.38e+07	1.00487e+07	1.24448e+07	2.13891e+07	4.15963e+06	2.11712e+07	1.11334e+07	1.78042e+07	3.73176e+06	1.18997e+07	9.11521e+06	1.51877e+07	1.23852e+07	9.63086e+06	3.76552e+06	2.66999e+07	1.21844e+07	3.15331e+06	2.87611e+06	1.11699e+06	2.90474e+07	6.14209e+07	1.11061e+07	5.80762e+06	3.41926e+07	3.0495e+06	6.84845e+07	1.12417e+07
20286	59.0381	3	582.968	1745.88	-9.21822e-05	-0.0527997	4.80879	VNWEEEAASGLLTSLK		P04114	P04114			Apolipoprotein B-100 OS=Homo sapiens GN=APOB PE=1 SV=2 - [APOB_HUMAN]	True	1.27097	B-ALL	Control	0.487567	131.468	1.20116e+06	3.04648e+06	440741	1.41511e+06	5.79437e+06	60770.8	5.29542e+06	1.10984e+06	3.34329e+06	54690.5	1.37083e+06	441028	3.29361e+06	1.02252e+06	399691	85178.1	6.45485e+06	1.39651e+06	72912.5	73054.5	121944	3.77608e+06	8.22532e+06	1.92964e+06	75722.4	4.16558e+06	71485.5	9.2318e+06	1.9614e+06
10642	49.9744	4	537.785	2147.11	-0.000735867	-0.342724	3.72694	NIQEYLSILTDPDGKGKEK		P04114	P04114			Apolipoprotein B-100 OS=Homo sapiens GN=APOB PE=1 SV=2 - [APOB_HUMAN]	True	1.02061	Control	B-ALL	0.528524	102.978	1.3141e+06	412549	2.33316e+06	1.56785e+06	79658.8	6.14028e+06	139299	1.47637e+06	390777	6.19622e+06	1.41154e+06	2.27783e+06	287890	1.76141e+06	2.29104e+06	6.04516e+06	119443	1.62478e+06	4.5938e+06	3.42843e+06	82676.6	1.89018e+06	151491	758137	4.9264e+06	2.29257e+06	4.12195e+06	174897	267390
10662	47.5156	3	833.395	2497.16	0.00285252	1.1423	6.83532	ADSVVDLLSYNVQGSGETTYDHK		P04114	P04114			Apolipoprotein B-100 OS=Homo sapiens GN=APOB PE=1 SV=2 - [APOB_HUMAN]	True	1.38585	B-ALL	Control	0.242801	111.281	2.51125e+07	2.37317e+07	1.89807e+07	1.83166e+07	2.06875e+07	5.80931e+06	2.14343e+07	2.71286e+07	2.24205e+07	6.75661e+06	1.92317e+07	1.92484e+07	2.44568e+07	2.45427e+07	1.84578e+07	4.32579e+06	2.03252e+07	1.74898e+07	2.03526e+06	3.66237e+06	2.39273e+06	5.05511e+07	6.84581e+07	2.01359e+07	2.50268e+06	6.10978e+07	4.528e+06	7.21748e+07	1.90631e+07
10670	60.9368	4	1116.8	4463.19	0.00210295	0.471176	8.49968	ATLELSPWQMSALVQVHASQPSSFHDFPDLGQEVALNANTK		P04114	P04114			Apolipoprotein B-100 OS=Homo sapiens GN=APOB PE=1 SV=2 - [APOB_HUMAN]	True	1.64854	B-ALL	Control	0.653597	92.4915	1.15359e+07	1.15779e+07	1.75896e+07	1.33528e+07	1.53333e+07	1.36656e+07	1.5505e+07	1.87808e+07	1.3746e+07	1.6784e+07	1.64737e+07	1.95022e+07	1.40042e+07	1.97498e+07	1.79016e+07	1.24366e+07	1.63983e+07	1.61585e+07	9.42475e+06	4.96419e+06	1.01675e+07	4.92352e+07	6.21828e+07	8.52755e+06	1.14363e+07	5.72204e+07	7.40407e+06	6.35445e+07	9.34948e+06
10772	45.6664	3	681.322	2040.94	0.0123228	6.03782	4.81247	YKLQDFSDQLSDYYEK		P04114	P04114			Apolipoprotein B-100 OS=Homo sapiens GN=APOB PE=1 SV=2 - [APOB_HUMAN]	True	1.09241	B-ALL	Control	0.939813	60.518	1.01966e+07	1.39376e+07	1.59068e+07	9.72979e+06	1.12392e+07	5.78009e+06	1.22385e+07	1.05704e+07	1.41945e+07	6.6057e+06	1.12183e+07	1.48621e+07	1.56753e+07	1.08087e+07	1.60521e+07	7.35049e+06	1.5952e+07	1.26783e+07	7.2209e+06	8.61843e+06	2.62699e+07	1.26589e+07	1.16309e+07	1.02037e+07	5.85353e+06	1.37013e+07	8.27021e+06	1.23344e+07	9.18254e+06
10902	14.2497	3	391.547	1171.62	-0.000890458	-0.760023	2.69403	LEDTPKINSR		P04114	P04114			Apolipoprotein B-100 OS=Homo sapiens GN=APOB PE=1 SV=2 - [APOB_HUMAN]	True	1.52436	B-ALL	Control	0.726705	213.821	49531.1	8844.62	98295	95022.7	1599.07	3.96621e+06	2185.6	21953	62658	3.68803e+06	41486.3	52724.8	8431.92	53955.3	135887	3.27209e+06	0	91211	4.38175e+06	1.97451e+06	201395	19967.7	5714.2	10098.9	3.5458e+06	44012.1	1.89938e+06	18137.8	21177.6
23256	14.2314	2	586.817	1171.62	-0.000277857	-0.237157	2.35169	LEDTPKINSR		P04114	P04114			Apolipoprotein B-100 OS=Homo sapiens GN=APOB PE=1 SV=2 - [APOB_HUMAN]	True	1.13323	B-ALL	Control	0.413357	185.942	66811.5	328.447	17022.2	110222	13.3708	2.3326e+06	0	294753	2507.99	2.17803e+06	396929	12582.3	12350.6	171928	29414.2	1.98661e+06	17699.3	180919	2.40381e+06	826023	580346	28373.4	0	117.911	1.91956e+06	0.0366855	658766	40594.1	52.9424
35128	16.2127	3	391.547	1171.62	-0.000735343	-0.62763	3.1602	LEDTPKINSR		P04114	P04114			Apolipoprotein B-100 OS=Homo sapiens GN=APOB PE=1 SV=2 - [APOB_HUMAN]	True	2.31584	B-ALL	Control	0.00354415	281.262	22808.6	19775.4	23048.6	81916.4	32381.6	148989	20269.7	34538.7	14308.1	73721.6	59361.3	51766.3	51029.1	44999.2	49650.7	61559	24577.3	64415.7	147362	39411.1	23238.1	0	0	4914.78	171593	0	36463.2	0	0
41987	17.7688	3	391.547	1171.62	0.000148671	0.126894	2.8701	LEDTPKINSR		P04114	P04114			Apolipoprotein B-100 OS=Homo sapiens GN=APOB PE=1 SV=2 - [APOB_HUMAN]	True	58.8647	B-ALL	Control	0.279882	408.849	0	0	0	0	7045.52	5945.92	5697.05	3492.27	5741.01	8026.45	0	0	1401.15	0	0	2521.52	0	0	0	9518.45	2.26632e+06	16193.3	0	0	0	5636.03	4647.7	0	2908.01
42319	15.6329	3	391.547	1171.62	-0.000525801	-0.448781	3.04296	LEDTPKINSR		P04114	P04114			Apolipoprotein B-100 OS=Homo sapiens GN=APOB PE=1 SV=2 - [APOB_HUMAN]	True	70.873	B-ALL	Control	0.868919	383.742	1468.76	0	0	5962.68	0	121.058	0	0	0	5105.71	0	0	0	0	884.577	3214.86	147.393	0	0	81.7546	11174	0	0	0	0	0	0	0	0
81141	17.7632	2	586.817	1171.62	0.000432247	0.368931	2.38557	LEDTPKINSR		P04114	P04114			Apolipoprotein B-100 OS=Homo sapiens GN=APOB PE=1 SV=2 - [APOB_HUMAN]	True	3.37483	B-ALL	Control	0.676578	418.373	0	0	0	0	0	9513.74	71152.7	0	0	0	0	0	0	0	0	0	50081.6	0	0	0	435429	0	0	0	0	0	0	0	0
10961	72.1898	4	758.866	3031.43	-0.00125256	-0.413192	6.55977	YDKNQDVHSINLPFFETLQEYFER		P04114	P04114			Apolipoprotein B-100 OS=Homo sapiens GN=APOB PE=1 SV=2 - [APOB_HUMAN]	True	1.10488	Control	B-ALL	0.0713058	92.9409	2.0958e+07	3.24633e+07	2.94302e+07	3.75729e+07	7.536e+06	1.64764e+07	7.44026e+06	2.51511e+07	3.56589e+07	1.66307e+07	4.3264e+07	3.91394e+07	3.45082e+07	2.46833e+07	3.9963e+07	1.43154e+07	1.31139e+07	3.88916e+07	6.19077e+06	7.56962e+06	577864	4.59482e+07	5.31041e+07	2.35317e+07	6.37755e+06	4.97885e+07	5.98493e+06	6.05624e+07	2.53581e+07
23094	72.2398	3	1011.49	3031.43	-0.000772951	-0.254979	8.59378	YDKNQDVHSINLPFFETLQEYFER		P04114	P04114			Apolipoprotein B-100 OS=Homo sapiens GN=APOB PE=1 SV=2 - [APOB_HUMAN]	True	1.07705	B-ALL	Control	0.105847	109.26	9.58247e+06	1.48971e+07	1.35298e+07	1.9423e+07	2.57679e+06	4.04083e+06	3.10789e+06	1.14977e+07	1.78912e+07	4.36481e+06	2.41343e+07	1.72843e+07	1.74347e+07	1.15796e+07	1.72018e+07	5.1005e+06	5.11169e+06	2.17219e+07	1.04159e+06	1.27006e+06	682967	2.66821e+07	3.27886e+07	1.03838e+07	1.32149e+06	2.93072e+07	1.31511e+06	3.89733e+07	1.17245e+07
11067	81.3865	3	780.43	2338.27	-0.00225323	-0.96363	6.86479	ITLIINWLQEALSSASLAHMK		P04114	P04114			Apolipoprotein B-100 OS=Homo sapiens GN=APOB PE=1 SV=2 - [APOB_HUMAN]	True	1.13941	Control	B-ALL	0.50699	83.1479	3.49566e+06	6.36888e+06	9.23959e+06	1.11503e+07	3.48106e+06	3.79715e+06	825785	1.48606e+06	4.10372e+06	2.6507e+06	2.60138e+06	9.9535e+06	4.29887e+06	2.95835e+06	4.43892e+06	4.93e+06	154239	5.06274e+06	2.63479e+06	1.73288e+06	1.27391e+06	9.81918e+06	7.9044e+06	7.32303e+06	1.70435e+06	4.44874e+06	1.40316e+06	1.85773e+06	6.53577e+06
58164	81.294	2	1170.12	2338.23	-0.040494	-17.3179	5.98121	ITLIINWLQEALSSASLAHMK		P04114	P04114			Apolipoprotein B-100 OS=Homo sapiens GN=APOB PE=1 SV=2 - [APOB_HUMAN]	True	23.3986	B-ALL	Control	0.0153754	420.644	0	0	0	0	0	0	0	0	0	224.367	0	0	27511.2	0	0	0	0	0	0	673.279	18230.5	0	4405.27	0	0	42711.4	0	7327.01	0
11257	39.9128	2	924.436	1846.86	-0.000233599	-0.126484	4.99243	EYSGTIASEANTYLNSK		P04114	P04114			Apolipoprotein B-100 OS=Homo sapiens GN=APOB PE=1 SV=2 - [APOB_HUMAN]	True	2.01842	B-ALL	Control	0.415151	74.6622	1.15691e+07	1.07417e+07	7.29045e+06	1.08587e+07	1.14024e+07	4.51347e+06	1.31918e+07	1.29109e+07	1.21199e+07	4.49141e+06	1.20282e+07	7.15953e+06	1.02043e+07	1.07108e+07	7.97884e+06	3.46907e+06	1.15863e+07	1.48387e+07	2.30823e+07	2.75779e+06	1.74813e+06	2.89903e+07	3.44075e+07	2.99576e+07	5.23877e+06	3.39615e+07	3.38688e+06	3.79841e+07	3.06268e+07
100642	39.3855	3	616.627	1846.86	0.000923919	0.500265	3.44896	EYSGTIASEANTYLNSK		P04114	P04114			Apolipoprotein B-100 OS=Homo sapiens GN=APOB PE=1 SV=2 - [APOB_HUMAN]	True	1.85834	B-ALL	Control	0.443667	88.4845	13918.6	67780.1	28519.2	0	8517.28	17830.5	23071.8	8660.38	9521.04	28085.6	27549.5	19721.7	18483.9	0	10122.3	55189.9	0	30239.1	20466	10705.6	90154.7	31408.6	64831.2	0	22303.5	0	19467.5	13066.6	12136.9
11309	36.9493	4	473.754	1890.99	-0.000717855	-0.379619	---	EALKESQLPTVMDFRK		P04114	P04114			Apolipoprotein B-100 OS=Homo sapiens GN=APOB PE=1 SV=2 - [APOB_HUMAN]	True	1.41499	B-ALL	Control	0.0899057	129.734	3.04321e+06	776980	2.29148e+06	883241	203371	406758	328229	3.43635e+06	774228	346181	697811	2.55747e+06	942635	2.87944e+06	2.39364e+06	399023	405389	775754	429186	626098	14406.8	5.30379e+06	4.11665e+06	12888	306669	5.89122e+06	618789	4.42572e+06	26497.2
13376	36.9493	3	631.336	1890.99	-0.00141306	-0.747261	4.68185	EALKESQLPTVMDFRK		P04114	P04114			Apolipoprotein B-100 OS=Homo sapiens GN=APOB PE=1 SV=2 - [APOB_HUMAN]	True	2.73222	B-ALL	Control	0.839487	134.668	444881	755505	1.24387e+06	153739	175622	499698	173368	1.02701e+06	729351	449419	504960	1.96184e+06	411261	1.20062e+06	1.83309e+06	625938	148334	58954.4	536655	158690	4496.53	4.59557e+06	4.92415e+06	596301	126397	7.16462e+06	202431	2.27279e+06	122775
11365	46.2935	4	701.399	2801.57	0.00187177	0.668116	3.92554	LLSGGNTLHLVSTTKTEVIPPLIENR		P04114	P04114			Apolipoprotein B-100 OS=Homo sapiens GN=APOB PE=1 SV=2 - [APOB_HUMAN]	True	1.79835	B-ALL	Control	0.149422	210.09	71393	59888.6	75230.2	88559	10416	2.75528e+06	9294.81	53618	45762.9	3.13159e+06	80780.4	42342.5	29514.6	39589.3	73681.7	3.48192e+06	12837.5	86809.8	1.82979e+06	1.01162e+06	3.40776e+06	12279.2	9063	68913.1	173183	237937	1.85998e+06	12365.6	28523.6
33418	46.1833	3	934.862	2801.56	-0.00192475	-0.687027	6.54064	LLSGGNTLHLVSTTKTEVIPPLIENR		P04114	P04114			Apolipoprotein B-100 OS=Homo sapiens GN=APOB PE=1 SV=2 - [APOB_HUMAN]	True	1.93778	B-ALL	Control	0.0199022	227.764	15566.6	14191.4	37769.2	17923.3	0	3.64933e+06	0	0	0	3.49791e+06	16427.4	0	0	0	0	3.04686e+06	9027.64	5115.96	3.84639e+06	1.87402e+06	2.03962e+06	0	2206.05	0	3.38156e+06	65451.5	1.69551e+06	34214.3	531.057
11439	27.0936	3	431.23	1290.67	-0.000156739	-0.121441	3.29303	NRNNALDFVTK		P04114	P04114			Apolipoprotein B-100 OS=Homo sapiens GN=APOB PE=1 SV=2 - [APOB_HUMAN]	True	1.03096	Control	B-ALL	0.684189	73.8518	4.11485e+06	1.24925e+06	3.18867e+06	1.61483e+06	204631	4.58633e+06	105307	3.67412e+06	1.04501e+06	4.2746e+06	1.60161e+06	3.06115e+06	978996	2.78188e+06	2.78489e+06	3.95827e+06	7364.57	1.45007e+06	3.67455e+06	2.94318e+06	21615.5	4.49895e+06	1.23571e+06	1.0659e+06	3.18699e+06	5.04922e+06	3.12031e+06	1.20987e+06	985070
11501	9.33488	2	414.732	827.449	-0.000669654	-0.809299	2.4011	LGNNPVSK		P04114	P04114			Apolipoprotein B-100 OS=Homo sapiens GN=APOB PE=1 SV=2 - [APOB_HUMAN]	True	3423.95	B-ALL	Control	0.0715436	290.857	465.355	0.512593	1438.43	829.906	0	556.182	0	518.748	443.779	258.41	0	0	0	38.37	0	35.949	0	354.368	5741.73	355.353	8027.99	1348.32	0	648.663	610.173	18.4749	541.802	0	0
11649	40.8006	3	664.649	1990.92	-0.000327007	-0.164249	5.37889	SVMAPFTMTIDAHTNGNGK		P04114	P04114			Apolipoprotein B-100 OS=Homo sapiens GN=APOB PE=1 SV=2 - [APOB_HUMAN]	True	1.55424	B-ALL	Control	0.310579	126.149	8.40131e+06	8.10652e+06	6.99086e+06	2.02115e+06	8.94454e+06	1.65262e+06	1.00208e+07	7.86837e+06	7.34263e+06	1.57237e+06	2.2168e+06	6.52219e+06	7.48435e+06	6.62879e+06	5.88748e+06	1.53592e+06	1.14349e+07	1.70601e+06	972453	1.66804e+06	573785	2.33103e+07	2.55793e+07	2.39388e+06	1.41322e+06	2.61075e+07	1.8401e+06	2.57399e+07	1.31233e+06
11668	20.7659	2	471.75	941.485	-0.000825897	-0.877227	2.03508	IKDYFEK		P04114	P04114			Apolipoprotein B-100 OS=Homo sapiens GN=APOB PE=1 SV=2 - [APOB_HUMAN]	True	3.27527	Control	B-ALL	0.000785991	255.918	985882	3.22682e+06	663020	1.20482e+06	8.32552e+06	178410	8.55748e+06	662299	2.42411e+06	212365	1.03014e+06	452480	2.77838e+06	515081	496782	87042.8	7.06562e+06	906543	220646	41089.8	65045.4	750.912	4502.21	10567.4	23721.8	459816	46316.9	118514	6.52505
17313	21.0578	2	471.75	941.485	-0.000671878	-0.713636	1.42069	IKDYFEK		P04114	P04114			Apolipoprotein B-100 OS=Homo sapiens GN=APOB PE=1 SV=2 - [APOB_HUMAN]	True	20.213	B-ALL	Control	0.388835	189.412	37247.8	135762	40264	30616.5	126217	47153.9	364712	33970.8	85868.3	36550.3	18459.9	33704.5	51860.1	12525.8	16184.3	159203	20793.6	635.881	99096.5	8883.47	23921.4	4.18413e+06	7.69569e+06	0	325812	3.50814e+06	46320.1	8.13543e+06	33033.2
11701	72.1215	5	914.867	4569.3	-0.0026453	-0.578929	---	ASGSLPYTQTLQDHLNSLKEFNLQNMGLPDFHIPENLFLK		P04114	P04114			Apolipoprotein B-100 OS=Homo sapiens GN=APOB PE=1 SV=2 - [APOB_HUMAN]	True	1.43795	Control	B-ALL	0.393465	78.1642	4.48652e+07	2.22933e+07	4.64524e+07	3.00303e+07	2.73768e+06	3.90622e+07	2.09087e+06	5.26312e+07	2.58448e+07	4.42147e+07	3.22784e+07	5.86289e+07	2.89571e+07	6.00458e+07	7.04551e+07	4.21807e+07	1.66251e+06	3.23041e+07	1.51625e+07	1.46815e+07	3.42032e+06	5.90491e+07	3.24915e+07	1.57808e+07	2.07515e+07	5.88344e+07	1.42305e+07	3.20318e+07	1.88518e+07
36184	72.1825	4	1143.33	4569.3	-0.00241369	-0.52824	6.10022	ASGSLPYTQTLQDHLNSLKEFNLQNMGLPDFHIPENLFLK		P04114	P04114			Apolipoprotein B-100 OS=Homo sapiens GN=APOB PE=1 SV=2 - [APOB_HUMAN]	True	1.06513	Control	B-ALL	0.0977625	101.539	8.62844e+06	5.04064e+06	1.17107e+07	5.49377e+06	2.2501e+06	4.83184e+06	2.08312e+06	1.2215e+07	6.10322e+06	6.21086e+06	6.81491e+06	1.26468e+07	6.75275e+06	1.26863e+07	1.36714e+07	8.30815e+06	2.68378e+06	6.2091e+06	1.06656e+06	711242	804362	1.96951e+07	1.01041e+07	7.20558e+06	3.25483e+06	1.91257e+07	1.30997e+06	1.09573e+07	6.04318e+06
11711	12.7893	2	368.192	734.37	-0.00106242	-1.4467	1.65392	IDGQFR		P04114	P04114;O75197	O75197		Apolipoprotein B-100 OS=Homo sapiens GN=APOB PE=1 SV=2 - [APOB_HUMAN]	True	1.19846	B-ALL	Control	0.294327	221.575	62615.9	3.36468e+06	96669.3	39818.3	4.9181e+06	693021	1.36536e+06	65812.9	24578.2	108231	24158.8	50995.4	53367.1	46224.5	76142	34267.9	27418.3	44594.2	38384.7	177493	7079.04	2.6684e+06	1.74219e+06	0	28869.8	6.61845e+06	100109	360695	5817.78
88209	16.5829	2	368.193	734.372	0.00068451	0.932104	1.54571	IDGQFR		P04114	P04114;O75197	O75197		Apolipoprotein B-100 OS=Homo sapiens GN=APOB PE=1 SV=2 - [APOB_HUMAN]	True	4.02576	Control	B-ALL	0.000125035	340.747	116942	82232	354709	118975	38627	15345.5	79153.5	459584	398405	1335.08	225726	275003	480861	344850	159705	5470.66	258287	83201.1	42597.8	8579.46	704117	1189.44	24093.6	0	60083.4	0	3975.83	5834.84	0
11782	26.8782	2	491.824	981.633	-0.000197288	-0.200979	1.86447	IKGVISIPR		P04114	P04114			Apolipoprotein B-100 OS=Homo sapiens GN=APOB PE=1 SV=2 - [APOB_HUMAN]	True	1.25898	B-ALL	Control	0.166722	74.5222	1.70951e+06	1.21027e+06	1.4012e+06	1.56854e+06	733801	1.49062e+06	729173	1.32771e+06	1.19496e+06	1.41967e+06	1.48427e+06	1.0357e+06	1.17182e+06	1.24302e+06	1.02946e+06	1.0176e+06	519293	1.10327e+06	1.44749e+06	1.02368e+06	1052.81	3.5593e+06	2.76563e+06	1.35001e+06	1.11974e+06	3.55884e+06	779319	2.33583e+06	1.16753e+06
11896	32.4182	3	402.236	1203.69	0.000123832	0.102877	---	LVGFIDDAVKK		P04114	P04114			Apolipoprotein B-100 OS=Homo sapiens GN=APOB PE=1 SV=2 - [APOB_HUMAN]	True	1.17902	B-ALL	Control	0.203644	129.459	385120	1.41863e+06	185557	637782	3.44522e+06	21991.9	4.01382e+06	341829	1.06096e+06	24111.5	588908	218383	1.10527e+06	371258	195947	25844	3.47303e+06	500649	126972	17444.7	2114.16	2.3038e+06	4.15729e+06	1.03479e+06	94766.4	2.01169e+06	8071.01	3.98933e+06	879744
19247	32.4352	2	602.85	1203.69	-0.000829619	-0.689232	2.57944	LVGFIDDAVKK		P04114	P04114			Apolipoprotein B-100 OS=Homo sapiens GN=APOB PE=1 SV=2 - [APOB_HUMAN]	True	1.14241	B-ALL	Control	0.662798	131.615	331228	1.18137e+06	216781	538045	3.29604e+06	19737.7	3.48543e+06	238714	934662	27725.9	377509	220671	885716	880400	252506	33808.3	4.38504e+06	659845	105762	74297.6	51449.9	1.70669e+06	3.50665e+06	3.04576e+06	103248	1.88354e+06	43260.3	3.4529e+06	596839
11960	34.0503	3	653.313	1956.92	-0.00737803	-3.77021	4.44322	TSQCTLKEVYGFNPEGK	[4] Carbamidomethyl	P04114	P04114			Apolipoprotein B-100 OS=Homo sapiens GN=APOB PE=1 SV=2 - [APOB_HUMAN]	True	1.30662	Control	B-ALL	0.019609	82.7681	9.60634e+06	5.50607e+06	5.00242e+06	4.13984e+06	7.19628e+06	7.61851e+06	7.21377e+06	1.00789e+07	4.12119e+06	8.02705e+06	3.85237e+06	4.9744e+06	4.42171e+06	7.96396e+06	5.29431e+06	6.43006e+06	5.54452e+06	2.9585e+06	1.35964e+07	6.26651e+06	635920	2.55386e+06	2.93669e+06	2.39275e+06	1.23456e+07	2.45546e+06	6.12318e+06	2.51664e+06	2.65734e+06
11994	11.2011	2	593.806	1185.6	-0.00158655	-1.33819	2.21601	SNTVASLHTEK		P04114	P04114			Apolipoprotein B-100 OS=Homo sapiens GN=APOB PE=1 SV=2 - [APOB_HUMAN]	True	2.56792	B-ALL	Control	0.640266	232.446	30597.9	3.20806e+06	31754	361213	7.563e+06	712043	1.32184e+06	0	73515	137954	340241	17670.2	202596	0	10279.5	4138.28	1724.1	372264	13655.4	111352	37164	7.54446e+06	7.3099e+06	0	0	1.76773e+07	10723.9	1.81109e+06	11925.5
12174	19.5189	3	512.602	1534.78	-0.00041723	-0.271849	2.79778	CVQSTKPSLMIQK	[1] Carbamidomethyl|[10] Oxidation	P04114	P04114			Apolipoprotein B-100 OS=Homo sapiens GN=APOB PE=1 SV=2 - [APOB_HUMAN]	True	1.54244	Control	B-ALL	0.00733588	150.371	3.8954e+06	1.71081e+06	1.54607e+06	1.80851e+06	125439	687071	187190	4.52663e+06	1.54368e+06	1.31096e+06	1.68749e+06	1.48647e+06	1.47401e+06	3.70313e+06	1.11933e+06	645760	158817	1.1912e+06	59137.5	44965.8	3321.56	5.14174e+06	1.05273e+06	185901	128576	4.30088e+06	82115.2	2.6184e+06	1.29958e+06
12224	28.5493	3	674.317	2019.93	-0.000296748	-0.14691	3.13011	GNVATEISTERDLGQCDR	[16] Carbamidomethyl	P04114	P04114			Apolipoprotein B-100 OS=Homo sapiens GN=APOB PE=1 SV=2 - [APOB_HUMAN]	True	1.67944	Control	B-ALL	0.0119298	74.6517	6.37684e+06	4.45949e+06	5.34963e+06	2.35311e+06	1.44973e+07	9.82098e+06	1.5457e+07	7.65788e+06	4.63119e+06	1.04567e+07	2.93756e+06	6.30968e+06	4.78664e+06	2.77375e+06	4.82636e+06	6.83299e+06	6.84059e+06	2.02949e+06	8.41565e+06	7.0373e+06	246587	6.19794e+06	2.5405e+06	219687	6.05409e+06	6.80847e+06	6.8877e+06	2.66623e+06	2.46276e+06
35923	30.7314	3	674.317	2019.93	0.000946979	0.468818	2.85122	GNVATEISTERDLGQCDR	[16] Carbamidomethyl	P04114	P04114			Apolipoprotein B-100 OS=Homo sapiens GN=APOB PE=1 SV=2 - [APOB_HUMAN]	True	2.65115	B-ALL	Control	0.282232	296.012	52455.1	18704.9	37461.6	104025	30607.6	23749.2	9447.28	195078	19511.4	23556.4	417534	2156.43	50896	23890.8	12393.4	20065.2	19891.3	413154	48518.3	16793.3	2.77854e+06	68023	56685.4	94503.7	29999.3	40717.2	58691.6	37232.1	243555
39483	29.0523	3	674.316	2019.93	-0.00157855	-0.78149	2.9703	GNVATEISTERDLGQCDR	[16] Carbamidomethyl	P04114	P04114			Apolipoprotein B-100 OS=Homo sapiens GN=APOB PE=1 SV=2 - [APOB_HUMAN]	True	4.20424	B-ALL	Control	0.776	291.395	36813.8	11851.1	10036.8	36615.3	29400	6590.07	12130.2	8015.24	16430.3	26754.3	44765	6748.45	23594.2	73304	9734.98	19256.3	65070.2	73674.4	81049.7	17906.9	4340.82	91426.8	70448.1	19090.8	34928.7	7557.45	24973.9	3602.26	32657
62995	28.5898	2	1010.97	2019.93	-0.00159299	-0.788636	2.48981	GNVATEISTERDLGQCDR	[16] Carbamidomethyl	P04114	P04114			Apolipoprotein B-100 OS=Homo sapiens GN=APOB PE=1 SV=2 - [APOB_HUMAN]	True	3.3175	Control	B-ALL	0.322309	172.096	365433	21059.6	25659.8	30542.3	0	1.19073e+06	0	332458	38576.5	1.31583e+06	113649	94366.8	0	3441.01	88890.8	652161	298.412	0	28091.9	327990	8889.04	87649.2	0	0	245471	151280	173768	3382.94	0
12244	38.4107	2	538.803	1075.59	-0.000145733	-0.135491	3.14073	LVGFIDDAVK		P04114	P04114			Apolipoprotein B-100 OS=Homo sapiens GN=APOB PE=1 SV=2 - [APOB_HUMAN]	True	2.12191	B-ALL	Control	0.051521	175.717	1.61004e+06	1.38921e+06	1.01791e+06	2.03606e+06	347218	196588	735470	1.26656e+06	116741	212771	1.98289e+06	991062	37052.6	1.11396e+06	813203	95607.1	420490	1.61821e+06	0	158350	84168.1	230302	8.8998e+06	334985	0	5.76837e+06	132678	556379	9955.25
16706	38.6886	2	538.803	1075.59	0.000152857	0.142115	2.68418	LVGFIDDAVK		P04114	P04114			Apolipoprotein B-100 OS=Homo sapiens GN=APOB PE=1 SV=2 - [APOB_HUMAN]	True	3.15517	Control	B-ALL	0.158428	375.07	4935.6	124727	5500.92	7223.16	8.47994e+06	10126.7	8.69114e+06	7707.63	2.95028e+06	16908.3	1822.86	395.145	3.10561e+06	2401.35	894.766	4958.43	8.7297e+06	8409.81	5861.63	0	83493.8	3078.62	7720.3	73586.5	0	30636.8	0	9.05498e+06	578137
12362	63.0282	3	844.757	2531.25	-0.00240905	-0.951721	5.15478	EFNLQNMGLPDFHIPENLFLK	[7] Oxidation	P04114	P04114			Apolipoprotein B-100 OS=Homo sapiens GN=APOB PE=1 SV=2 - [APOB_HUMAN]	True	1.46578	Control	B-ALL	0.0143555	62.7834	1.54577e+07	1.42918e+07	1.19848e+07	3.07597e+07	2.47904e+07	7.8959e+06	1.75323e+07	1.76459e+07	1.6865e+07	9.00644e+06	3.15484e+07	1.71788e+07	1.48545e+07	1.32727e+07	1.39823e+07	7.87066e+06	1.07288e+07	2.99864e+07	3.74209e+06	8.94331e+06	2.79867e+06	1.69199e+07	1.81008e+07	1.87244e+07	3.81962e+06	1.98035e+07	8.73087e+06	2.51141e+07	1.64758e+07
13043	54.1248	3	630.998	1889.97	-0.000724272	-0.383218	4.29882	NIQEYLSILTDPDGKGK		P04114	P04114			Apolipoprotein B-100 OS=Homo sapiens GN=APOB PE=1 SV=2 - [APOB_HUMAN]	True	1.44626	Control	B-ALL	0.594099	54.1504	7.6343e+06	4.1623e+06	8.75415e+06	7.27927e+06	451940	4.74165e+06	363176	8.51773e+06	4.45354e+06	4.57736e+06	8.30228e+06	8.73029e+06	4.51223e+06	7.45218e+06	8.15205e+06	2.91338e+06	500081	8.31324e+06	2.21581e+06	3.03041e+06	2.34941e+06	5.82627e+06	3.80045e+06	4.8023e+06	1.51959e+06	7.46289e+06	2.94967e+06	3.95234e+06	4.28738e+06
38051	54.101	2	945.994	1889.97	-2.41467e-05	-0.0127762	4.69095	NIQEYLSILTDPDGKGK		P04114	P04114			Apolipoprotein B-100 OS=Homo sapiens GN=APOB PE=1 SV=2 - [APOB_HUMAN]	True	1.23808	B-ALL	Control	0.29803	125.506	1.21775e+06	1.21571e+06	2.25166e+06	1.44653e+06	105562	398899	205565	1.4502e+06	1.21394e+06	411274	1.68535e+06	2.44008e+06	1.03817e+06	894866	1.46512e+06	260149	199762	1.54038e+06	90948	235199	136713	3.25446e+06	2.14584e+06	998679	120098	5.08207e+06	163066	2.27737e+06	712484
13062	44.1447	3	626.658	1876.95	-0.00082901	-0.441679	3.97774	YRITENDIQIALDDAK		P04114	P04114			Apolipoprotein B-100 OS=Homo sapiens GN=APOB PE=1 SV=2 - [APOB_HUMAN]	True	1.16816	B-ALL	Control	0.454411	68.1698	2.57173e+06	1.71183e+06	2.65669e+06	3.44403e+06	705896	2.49537e+06	611492	2.24055e+06	1.82989e+06	2.30588e+06	3.38837e+06	2.53829e+06	1.41814e+06	2.1402e+06	2.36486e+06	1.83638e+06	754336	3.54096e+06	4.06805e+06	4.33936e+06	174960	3.66049e+06	974773	2.55751e+06	3.34307e+06	3.38569e+06	4.40825e+06	1.0401e+06	3.82967e+06
13107	31.4612	2	706.849	1411.68	-0.000556029	-0.393876	3.25602	LQSTTVMNPYMK		P04114	P04114			Apolipoprotein B-100 OS=Homo sapiens GN=APOB PE=1 SV=2 - [APOB_HUMAN]	True	1.04303	B-ALL	Control	0.898815	141.614	808328	2.25738e+06	1.43574e+06	1.46266e+06	1.34046e+07	539281	1.19342e+07	752872	2.23618e+06	598029	1.2088e+06	1.33661e+06	2.11238e+06	811414	1.39055e+06	492483	1.35026e+07	1.28087e+06	794521	748151	158412	6.87348e+06	9.13736e+06	3.04328e+06	596027	7.81555e+06	847814	8.59094e+06	2.39679e+06
13357	53.609	3	870.444	2608.31	-0.00244196	-0.936221	7.62153	DKAQNLYQELLTQEGQASFQGLK		P04114	P04114			Apolipoprotein B-100 OS=Homo sapiens GN=APOB PE=1 SV=2 - [APOB_HUMAN]	True	1.54686	B-ALL	Control	0.676683	119.829	3.27333e+06	8.03678e+06	2.68222e+06	4.1358e+06	1.31095e+07	538955	1.49107e+07	3.59562e+06	8.71041e+06	694313	4.86993e+06	2.88999e+06	7.97902e+06	3.22942e+06	2.34674e+06	654040	1.50694e+07	4.49189e+06	1.44129e+06	1.56824e+06	345147	1.42444e+07	2.5507e+07	7.28648e+06	960206	1.56829e+07	827709	2.85427e+07	6.39578e+06
13817	67.1393	3	1127.91	3380.7	-0.000478475	-0.141531	8.70842	AQNLYQELLTQEGQASFQGLKDNVFDGLVR		P04114	P04114			Apolipoprotein B-100 OS=Homo sapiens GN=APOB PE=1 SV=2 - [APOB_HUMAN]	True	1.0933	B-ALL	Control	0.0421396	108.426	1.50255e+07	2.11839e+07	1.67064e+07	2.11703e+07	1.27546e+07	5.02722e+06	1.29828e+07	1.95431e+07	2.36462e+07	5.83478e+06	2.49628e+07	2.01222e+07	2.25845e+07	1.76507e+07	1.90822e+07	5.27759e+06	1.94876e+07	2.45744e+07	901583	1.63063e+06	517346	3.71085e+07	4.24812e+07	2.02064e+07	1.34998e+06	4.47366e+07	2.29059e+06	5.1106e+07	2.03673e+07
23993	67.1074	4	846.182	3380.7	2.08868e-05	0.00617824	6.52529	AQNLYQELLTQEGQASFQGLKDNVFDGLVR		P04114	P04114			Apolipoprotein B-100 OS=Homo sapiens GN=APOB PE=1 SV=2 - [APOB_HUMAN]	True	1.02997	Control	B-ALL	0.0995185	89.5568	5.91361e+06	4.8771e+06	5.22528e+06	7.96349e+06	3.15135e+06	2.15972e+06	2.85479e+06	6.58571e+06	5.98512e+06	2.29845e+06	8.53746e+06	6.97129e+06	5.35354e+06	6.90195e+06	6.79574e+06	2.6279e+06	4.52375e+06	8.04126e+06	1.26053e+06	1.27969e+06	648925	1.00488e+07	1.05568e+07	6.99882e+06	1.66365e+06	1.0358e+07	1.53422e+06	1.30571e+07	7.19253e+06
13862	63.1464	2	946.481	1890.95	0.000791934	0.418803	5.6194	LSLESLTSYFSIESSTK		P04114	P04114			Apolipoprotein B-100 OS=Homo sapiens GN=APOB PE=1 SV=2 - [APOB_HUMAN]	True	1.41619	B-ALL	Control	0.308999	116.361	7.62704e+06	9.54177e+06	4.61435e+06	8.28327e+06	8.95886e+06	1.15929e+06	9.38856e+06	8.23306e+06	1.16675e+07	1.33297e+06	9.02633e+06	6.11332e+06	1.03783e+07	7.27816e+06	6.36183e+06	1.20298e+06	8.1773e+06	7.74918e+06	734074	1.09457e+06	769704	1.70854e+07	2.72529e+07	8.05746e+06	693379	2.05072e+07	1.24925e+06	3.28632e+07	7.80881e+06
37083	63.1464	3	631.321	1890.94	-0.00508478	-2.68902	3.39844	LSLESLTSYFSIESSTK		P04114	P04114			Apolipoprotein B-100 OS=Homo sapiens GN=APOB PE=1 SV=2 - [APOB_HUMAN]	True	1.43754	B-ALL	Control	0.903165	89.5115	369433	526811	271352	518398	558966	249516	493030	532008	685983	255720	642173	415065	615926	636959	506934	444045	398349	516175	272163	166416	78917.5	869221	1.3692e+06	639223	437833	1.04851e+06	308386	1.89198e+06	539955
14110	28.4207	2	425.737	849.459	-0.000754403	-0.888097	2.02623	LNELSFK		P04114	P04114			Apolipoprotein B-100 OS=Homo sapiens GN=APOB PE=1 SV=2 - [APOB_HUMAN]	True	1.67488	Control	B-ALL	0.190368	121.242	222372	1.79031e+06	454759	645727	4.99697e+06	88435.4	4.46729e+06	294526	1.38709e+06	975974	1.03938e+06	409136	1.05633e+06	123798	237001	168434	3.28006e+06	546317	325945	854850	38493.2	906322	1.79667e+06	1.07009e+06	260173	877103	379592	1.81456e+06	691273
14120	22.2192	2	463.227	924.439	0.00155773	1.68506	2.60137	GMALFGEGK	[2] Oxidation	P04114	P04114			Apolipoprotein B-100 OS=Homo sapiens GN=APOB PE=1 SV=2 - [APOB_HUMAN]	True	2.25441	Control	B-ALL	0.0024071	124.627	5.48458e+06	2.81235e+06	1.439e+06	2.83716e+06	604139	315185	1.04884e+06	4.59685e+06	2.23589e+06	416461	2.74818e+06	1.43641e+06	2.57539e+06	4.03725e+06	1.31517e+06	349428	903730	2.14355e+06	344611	171382	468383	1.73009e+06	1.12251e+06	214452	298587	2.14883e+06	213727	1.12108e+06	189142
14289	35.4458	3	644.666	1930.98	-0.00115329	-0.59726	5.19049	RNLQNNAEWVYQGAIR		P04114	P04114			Apolipoprotein B-100 OS=Homo sapiens GN=APOB PE=1 SV=2 - [APOB_HUMAN]	True	1.07964	Control	B-ALL	0.00657854	117.106	3.057e+06	2.62574e+06	3.51275e+06	2.52283e+06	1.79936e+06	2.8406e+06	2.34346e+06	3.27008e+06	2.58537e+06	3.07584e+06	2.64405e+06	3.21725e+06	2.53877e+06	2.33605e+06	3.09617e+06	2.40907e+06	2.11651e+06	2.54373e+06	3310.29	1.78353e+06	8659.5	6.09016e+06	6.68679e+06	951145	20485.7	6.11157e+06	1.86679e+06	6.81034e+06	203740
44397	35.4458	2	966.495	1930.98	-0.000228441	-0.118303	2.71802	RNLQNNAEWVYQGAIR		P04114	P04114			Apolipoprotein B-100 OS=Homo sapiens GN=APOB PE=1 SV=2 - [APOB_HUMAN]	True	1.90908	B-ALL	Control	0.0502504	140.816	484526	363800	1.02453e+06	640189	419820	1.02689e+06	28837.4	505243	279105	1.0439e+06	376371	695553	474761	629526	823892	908092	185489	670039	27030	281363	8766.29	3.35812e+06	2.68761e+06	395997	24646.5	4.6492e+06	183141	2.86164e+06	137538
14295	33.9232	2	1082.97	2163.93	-0.000471562	-0.217919	5.55241	TQFNNNEYSQDLDAYNTK		P04114	P04114			Apolipoprotein B-100 OS=Homo sapiens GN=APOB PE=1 SV=2 - [APOB_HUMAN]	True	1.80844	B-ALL	Control	0.151749	131.285	4.39803e+06	8.24864e+06	3.91813e+06	3.95261e+06	6.59285e+06	470630	7.63286e+06	5.65577e+06	6.06396e+06	577315	4.85285e+06	3.7251e+06	6.63212e+06	4.37458e+06	3.22775e+06	375438	7.82887e+06	3.82911e+06	233935	975325	3191.99	2.29727e+07	2.4753e+07	2.9982e+06	198840	2.38019e+07	1.41493e+06	2.32705e+07	2.75512e+06
16249	33.9232	3	722.32	2163.94	0.00428718	1.9812	3.47978	TQFNNNEYSQDLDAYNTK		P04114	P04114			Apolipoprotein B-100 OS=Homo sapiens GN=APOB PE=1 SV=2 - [APOB_HUMAN]	True	1.20171	B-ALL	Control	0.304006	115.031	3.96524e+06	6.48778e+06	2.53576e+06	3.55848e+06	6.30868e+06	690458	6.96502e+06	3.76125e+06	4.65819e+06	901124	3.87099e+06	2.40205e+06	4.90515e+06	3.82582e+06	2.06402e+06	625551	6.78902e+06	2.6348e+06	1.16398e+06	1.10677e+06	350772	1.00586e+07	1.22058e+07	1.614e+06	578577	1.01762e+07	1.10685e+06	1.30857e+07	2.15256e+06
14346	54.2893	3	768.729	2303.16	0.000374787	0.162727	7.44805	ITENDIQIALDDAKINFNEK		P04114	P04114			Apolipoprotein B-100 OS=Homo sapiens GN=APOB PE=1 SV=2 - [APOB_HUMAN]	True	1.11789	Control	B-ALL	0.471312	68.2286	5.46036e+06	1.93171e+06	7.03834e+06	5.09575e+06	249964	1.10889e+07	221362	5.81266e+06	2.11849e+06	1.13754e+07	5.61565e+06	6.524e+06	1.95063e+06	5.26469e+06	6.52841e+06	9.73807e+06	295794	5.25541e+06	8.38221e+06	5.90129e+06	4.49205e+06	4.5849e+06	1.43322e+06	2.91558e+06	7.20099e+06	4.73457e+06	6.51857e+06	1.71654e+06	2.87092e+06
14458	10.6939	2	382.702	763.389	-0.000772904	-1.01246	1.37533	MLETVR	[1] Oxidation	P04114	P04114			Apolipoprotein B-100 OS=Homo sapiens GN=APOB PE=1 SV=2 - [APOB_HUMAN]	False	1.67002	Control	B-ALL	0.00788096	115.921	423015	421320	456564	300548	368885	349773	546922	625563	510736	376153	292869	442585	306515	144902	449032	220705	405410	176710	58058.4	45055.4	256.863	581805	860598	4.07595	84454.9	471725	115171	630960	177664
14492	39.0832	2	899.952	1797.89	-0.00121716	-0.676992	4.74388	VNQNLVYESGSLNFSK		P04114	P04114			Apolipoprotein B-100 OS=Homo sapiens GN=APOB PE=1 SV=2 - [APOB_HUMAN]	True	2.40165	B-ALL	Control	0.794344	135.559	2.84352e+06	2.15567e+06	2.19674e+06	2.99053e+06	4.49704e+06	105044	3.73525e+06	3.07544e+06	2.88522e+06	112765	2.91268e+06	1.99483e+06	3.25129e+06	2.60953e+06	1.59795e+06	52309.7	4.11845e+06	2.71065e+06	189830	115907	870760	1.09182e+07	1.92648e+07	2.19021e+06	121249	1.24e+07	85159.2	2.03961e+07	1.85541e+06
14530	75.9214	3	876.091	2625.25	-0.000127723	-0.0486516	6.82765	NQDVHSINLPFFETLQEYFER		P04114	P04114			Apolipoprotein B-100 OS=Homo sapiens GN=APOB PE=1 SV=2 - [APOB_HUMAN]	True	1.13106	B-ALL	Control	0.0875439	113.602	1.70613e+07	1.86311e+07	1.44558e+07	2.25579e+07	7.21023e+06	6.82003e+06	6.68048e+06	2.10308e+07	2.81026e+07	7.89762e+06	2.5674e+07	1.83558e+07	2.77282e+07	2.14543e+07	1.91071e+07	8.31109e+06	1.20078e+07	2.42211e+07	2.10328e+06	2.92475e+06	652861	3.64979e+07	4.90292e+07	1.18515e+07	3.39085e+06	4.15996e+07	3.01973e+06	6.22677e+07	1.3094e+07
14622	36.9991	3	586.619	1756.83	0.000760507	0.432885	3.67078	KMTSNFPVDLSDYPK	[2] Oxidation	P04114	P04114			Apolipoprotein B-100 OS=Homo sapiens GN=APOB PE=1 SV=2 - [APOB_HUMAN]	True	1.31282	Control	B-ALL	0.761798	68.0961	2.01835e+06	1.10957e+06	1.33542e+06	3.88341e+06	211514	1.54415e+06	211445	2.49232e+06	981834	1.64512e+06	3.5468e+06	1.26202e+06	1.02685e+06	1.70078e+06	1.21234e+06	1.30117e+06	122052	3.31652e+06	1.11225e+06	1.01027e+06	324234	1.81087e+06	1.06296e+06	1.49894e+06	2.33488e+06	2.02206e+06	1.15095e+06	1.5927e+06	1.01844e+06
38064	36.9924	2	879.427	1756.84	0.00450811	2.56604	4.25545	KMTSNFPVDLSDYPK	[2] Oxidation	P04114	P04114			Apolipoprotein B-100 OS=Homo sapiens GN=APOB PE=1 SV=2 - [APOB_HUMAN]	True	1.4252	Control	B-ALL	0.140939	98.7256	671715	349482	528544	1.66129e+06	58805.7	889325	126022	710274	357188	658067	1.41164e+06	355366	211354	460438	345345	778910	32054.5	1.16284e+06	234812	469867	7879.93	1.11174e+06	300047	287468	260939	1.45799e+06	371924	751298	100501
15051	61.1005	3	792.431	2374.27	-0.00308231	-1.29821	5.21682	QTVNLQLQPYSLVTTLNSDLK		P04114	P04114			Apolipoprotein B-100 OS=Homo sapiens GN=APOB PE=1 SV=2 - [APOB_HUMAN]	True	1.78318	B-ALL	Control	0.738257	116.482	4.92294e+06	5.70448e+06	5.8973e+06	6.33229e+06	2.15905e+06	1.407e+06	1.91845e+06	4.37182e+06	4.61872e+06	1.50837e+06	6.34357e+06	4.82618e+06	4.6784e+06	4.59749e+06	4.55102e+06	1.25587e+06	2.37764e+06	5.50509e+06	2.63991e+06	732337	987537	1.76924e+07	2.05838e+07	1.84061e+06	2.37429e+06	1.8873e+07	771176	2.05097e+07	1.76806e+06
24755	61.0883	2	1188.14	2374.28	0.000616449	0.259637	5.71945	QTVNLQLQPYSLVTTLNSDLK		P04114	P04114			Apolipoprotein B-100 OS=Homo sapiens GN=APOB PE=1 SV=2 - [APOB_HUMAN]	True	1.91608	B-ALL	Control	0.0105953	149.012	2.69246e+06	2.79745e+06	3.34324e+06	3.97817e+06	1.97599e+06	68691.8	1.93178e+06	2.60053e+06	3.16969e+06	61067.7	4.02016e+06	3.1306e+06	2.88534e+06	2.94584e+06	2.84567e+06	70874.2	1.50167e+06	2.67765e+06	0	48699.6	0	1.19319e+07	1.61465e+07	2.06737e+06	13525.1	1.38256e+07	15252.7	1.62366e+07	1.14427e+06
15340	42.1499	2	462.726	923.438	-0.000632206	-0.684622	2.04626	DFSLWEK		P04114	P04114			Apolipoprotein B-100 OS=Homo sapiens GN=APOB PE=1 SV=2 - [APOB_HUMAN]	True	1.37758	B-ALL	Control	0.114431	150.732	738395	1.95156e+06	698448	825616	3.64006e+06	54816.7	3.65689e+06	713124	1.76786e+06	20194.4	785501	674820	1.89117e+06	568943	666599	36308.6	3.53786e+06	741776	16228.1	33880.1	16251	2.89711e+06	6.40574e+06	718374	16685.3	2.7994e+06	72523.8	7.10939e+06	392304
15425	56.6026	3	976.801	2927.38	-0.00217409	-0.742673	8.08005	FSDEGTHESQISFTIEGPLTSFGLSNK		P04114	P04114			Apolipoprotein B-100 OS=Homo sapiens GN=APOB PE=1 SV=2 - [APOB_HUMAN]	True	1.58654	B-ALL	Control	0.43182	118.976	1.00712e+07	9.653e+06	7.35873e+06	9.5336e+06	4.58406e+06	3.11046e+06	3.88064e+06	1.1628e+07	9.55455e+06	3.39416e+06	1.05008e+07	7.47679e+06	9.61196e+06	9.67941e+06	6.73797e+06	2.29863e+06	3.4609e+06	8.29146e+06	1.66153e+06	1.57832e+06	2.3236e+06	2.13085e+07	3.2668e+07	4.86717e+06	1.99238e+06	3.16576e+07	1.18042e+06	3.4898e+07	4.38592e+06
15682	76.8171	4	948.28	3789.09	-0.00102042	-0.269305	4.01867	AVSMPSFSILGSDVRVPSYTLILPSLELPVLHVPR		P04114	P04114			Apolipoprotein B-100 OS=Homo sapiens GN=APOB PE=1 SV=2 - [APOB_HUMAN]	True	1.66342	B-ALL	Control	0.0633475	174.241	1.18129e+06	513441	583981	828564	3.6428e+06	2.56317e+07	3.96126e+06	1.37036e+06	1.8336e+06	3.0711e+07	1.05666e+06	1.05574e+06	1.7688e+06	1.77047e+06	1.085e+06	3.60437e+07	3.16219e+06	1.11752e+06	3.0586e+07	1.0688e+07	7.55482e+06	7.50876e+06	732209	1.62078e+06	3.6839e+07	7.49383e+06	8.79526e+06	971846	1.66588e+06
15824	53.5498	3	655.023	1962.05	-0.00243941	-1.2433	4.14847	TILGTMPAFEVSLQALQK	[6] Oxidation	P04114	P04114			Apolipoprotein B-100 OS=Homo sapiens GN=APOB PE=1 SV=2 - [APOB_HUMAN]	True	1.37713	Control	B-ALL	0.0482291	48.0383	7.14224e+06	4.82031e+06	4.19483e+06	1.27749e+07	3.60641e+06	4.77714e+06	4.62897e+06	8.95057e+06	6.0499e+06	5.83015e+06	1.27363e+07	4.6319e+06	5.68059e+06	6.75442e+06	4.10232e+06	4.64026e+06	4.0426e+06	1.19827e+07	4.03417e+06	5.38155e+06	597835	5.32281e+06	4.83869e+06	7.26013e+06	3.7621e+06	7.21943e+06	6.83765e+06	5.71964e+06	7.32582e+06
21692	53.5674	2	982.031	1962.05	-0.00127283	-0.648723	5.52433	TILGTMPAFEVSLQALQK	[6] Oxidation	P04114	P04114			Apolipoprotein B-100 OS=Homo sapiens GN=APOB PE=1 SV=2 - [APOB_HUMAN]	True	1.46681	Control	B-ALL	0.324501	114.672	4.05211e+06	2.68473e+06	2.05268e+06	1.53012e+07	539768	3.06538e+06	546647	4.38096e+06	2.38956e+06	3.03705e+06	1.64902e+07	1.84296e+06	2.25564e+06	3.19357e+06	1.74125e+06	2.43895e+06	463418	1.45627e+07	1.70242e+06	3.27464e+06	85735.5	3.73311e+06	3.45715e+06	7.75483e+06	1.4326e+06	4.48912e+06	3.24681e+06	4.04268e+06	6.64296e+06
15837	14.2676	2	461.274	920.533	-0.000342244	-0.371788	1.92563	EIQIYKK		P04114	P04114			Apolipoprotein B-100 OS=Homo sapiens GN=APOB PE=1 SV=2 - [APOB_HUMAN]	True	3.16062	B-ALL	Control	0.199624	205.453	36111.8	1.82105e+06	33385.9	0	1.10941e+06	2.2784e+06	91474.4	32166.5	0	518807	0	0	155260	44947.4	0	0	22058.6	7531.67	9.62654	493729	421.753	3.8316e+06	2.28496e+06	14716.7	166.615	8.85298e+06	146129	840637	30009.1
15875	44.7364	3	608.347	1822.02	-0.000849741	-0.466373	3.49464	RGIISALLVPPETEEAK		P04114	P04114			Apolipoprotein B-100 OS=Homo sapiens GN=APOB PE=1 SV=2 - [APOB_HUMAN]	True	1.77979	B-ALL	Control	0.485193	118.373	1.60195e+06	1.72387e+06	1.09048e+06	1.88369e+06	1.25571e+06	186159	1.63243e+06	1.81003e+06	1.55791e+06	172036	2.08662e+06	808777	1.73964e+06	1.62614e+06	579952	173141	1.28026e+06	1.52696e+06	312478	415484	70651.4	5.23171e+06	5.89932e+06	1.82115e+06	207655	5.75585e+06	357488	6.01115e+06	1.26332e+06
16015	16.9839	3	480.57	1438.69	0.000678131	0.471354	3.45506	MNFKQELNGNTK	[1] Oxidation	P04114	P04114			Apolipoprotein B-100 OS=Homo sapiens GN=APOB PE=1 SV=2 - [APOB_HUMAN]	True	1.04394	Control	B-ALL	0.179732	193.458	1.50282e+06	473915	476995	1.57645e+06	78754.2	427967	64091.5	1.20421e+06	376324	592911	1.29476e+06	354573	375171	974322	380381	327590	59503.3	1.1763e+06	665175	422660	14966.7	21344	312108	50376.3	526183	210329	384736	220275	433190
16018	81.9226	3	566.013	1695.02	0.000296906	0.175164	5.81122	IAIANIIDEIIEKLK		P04114	P04114			Apolipoprotein B-100 OS=Homo sapiens GN=APOB PE=1 SV=2 - [APOB_HUMAN]	True	1.29463	Control	B-ALL	0.0703723	125.764	943393	576913	1.90724e+06	2.00001e+06	142646	444471	15548.6	471695	671161	1.09217e+06	548488	365920	399663	738335	1.33297e+06	730519	100386	642461	621897	224989	38.4096	175628	666662	1.3929e+06	265393	25171.5	215900	917957	1.83715e+06
49965	81.9226	2	848.517	1695.02	0.000582692	0.343767	5.01723	IAIANIIDEIIEKLK		P04114	P04114			Apolipoprotein B-100 OS=Homo sapiens GN=APOB PE=1 SV=2 - [APOB_HUMAN]	True	1.26813	Control	B-ALL	0.382411	82.5757	217881	186601	490563	442756	37458.1	116601	5515.12	229176	242523	282521	179952	120222	152696	171871	411240	123067	39185.8	314508	91422.3	174280	84007.4	80922.4	203608	383185	110194	5022.73	143039	421929	299690
97229	81.4487	3	566.017	1695.03	0.0108115	6.37841	6.10949	IAIANIIDEIIEKLK		P04114	P04114			Apolipoprotein B-100 OS=Homo sapiens GN=APOB PE=1 SV=2 - [APOB_HUMAN]	True	3.86823	B-ALL	Control	0.104957	402.514	0	40453.4	0	0	6213.21	2344.97	33562.9	2340.93	13963.6	2014.52	602.971	3019.88	10818.8	5.40139	2363.87	0	6842.99	149.715	0	0	0	9938.11	0	2547.51	2018.67	458857	0	0	0
192194	81.7348	2	848.518	1695.02	0.00234159	1.38145	4.46488	IAIANIIDEIIEKLK		P04114	P04114			Apolipoprotein B-100 OS=Homo sapiens GN=APOB PE=1 SV=2 - [APOB_HUMAN]	True	6.53503	B-ALL	Control	0.198119	188.208	49.3696	0	4986.47	2323.74	0	3511.28	0	473.629	3883.01	1386.03	0	6723.27	676.845	3797.64	26922.5	6716.67	0	143.333	4109.2	31229.3	28576.7	0	0	1445.64	14141.3	1745.37	49575.1	0	794.483
16285	63.4716	3	1091.85	3272.54	-0.00174715	-0.533882	9.87904	LNTDIAGLASAIDMSTNYNSDSLHFSNVFR		P04114	P04114			Apolipoprotein B-100 OS=Homo sapiens GN=APOB PE=1 SV=2 - [APOB_HUMAN]	True	1.35824	B-ALL	Control	0.24561	114.442	1.93866e+07	2.17702e+07	1.69012e+07	9.36782e+06	1.57294e+07	9.83527e+06	1.52383e+07	2.45068e+07	2.62279e+07	1.11625e+07	1.20052e+07	2.10699e+07	2.62688e+07	2.25427e+07	2.21535e+07	7.99954e+06	1.34598e+07	1.03502e+07	6.31087e+06	4.70596e+06	2.28309e+06	4.88991e+07	6.08815e+07	5.93777e+06	7.11531e+06	5.96196e+07	5.53581e+06	6.41813e+07	6.96229e+06
32727	63.5017	4	819.143	3272.54	0.00276498	0.844905	6.66107	LNTDIAGLASAIDMSTNYNSDSLHFSNVFR		P04114	P04114			Apolipoprotein B-100 OS=Homo sapiens GN=APOB PE=1 SV=2 - [APOB_HUMAN]	True	1.39818	B-ALL	Control	0.588748	102.131	4.02535e+06	3.11816e+06	2.95079e+06	2.08403e+06	2.59089e+06	1.88416e+06	1.99491e+06	3.22006e+06	3.45051e+06	2.03925e+06	2.01211e+06	3.24747e+06	3.31145e+06	4.00265e+06	3.49782e+06	1.75112e+06	2.08556e+06	1.73295e+06	1.81082e+06	1.14353e+06	942633	6.90052e+06	9.6849e+06	998946	1.64141e+06	7.79464e+06	1.31716e+06	1.01014e+07	1.2451e+06
16577	36.0874	3	484.25	1449.73	-0.000285813	-0.19715	3.10772	ESQLPTVMDFRK		P04114	P04114			Apolipoprotein B-100 OS=Homo sapiens GN=APOB PE=1 SV=2 - [APOB_HUMAN]	True	1.09164	Control	B-ALL	0.0202602	103.55	819309	2.44974e+06	566831	2.04347e+06	810615	390083	794619	810439	2.24708e+06	308327	2.22697e+06	516207	2.42084e+06	734001	511959	364183	678082	1.97164e+06	57593.7	40599.4	2235	1.72125e+06	1.81883e+06	2.14041e+06	32974	1.71451e+06	68159.9	1.93173e+06	3.07088e+06
32896	36.0874	2	725.871	1449.73	-0.000504955	-0.34831	3.40061	ESQLPTVMDFRK		P04114	P04114			Apolipoprotein B-100 OS=Homo sapiens GN=APOB PE=1 SV=2 - [APOB_HUMAN]	True	1.50329	B-ALL	Control	0.995933	108.421	283805	1.36534e+06	125038	762652	301079	49201	157650	184844	1.1115e+06	41469.2	733859	117827	1.11412e+06	123294	119151	100460	156677	737854	112765	140509	45973.8	1.55244e+06	1.4656e+06	446651	44615.5	1.16891e+06	88240.3	1.22987e+06	919070
16889	27.6415	2	677.855	1353.69	-0.0016243	-1.1999	3.23771	YGMVAQVTQTLK	[3] Oxidation	P04114	P04114			Apolipoprotein B-100 OS=Homo sapiens GN=APOB PE=1 SV=2 - [APOB_HUMAN]	True	1.23062	B-ALL	Control	0.223289	106.241	3.24892e+06	2.69485e+06	1.05883e+06	1.1962e+06	1.75294e+06	635461	1.84406e+06	2.15933e+06	2.81605e+06	681260	1.08338e+06	1.08963e+06	2.12125e+06	903036	781829	549218	1.10914e+06	1.23621e+06	190950	276605	362303	4.66054e+06	4.53429e+06	1.52824e+06	181532	5.43466e+06	329598	4.49839e+06	1.1497e+06
18972	27.9146	2	677.855	1353.7	-0.00112895	-0.833975	2.75203	YGMVAQVTQTLK	[3] Oxidation	P04114	P04114			Apolipoprotein B-100 OS=Homo sapiens GN=APOB PE=1 SV=2 - [APOB_HUMAN]	True	1.46805	B-ALL	Control	0.0849281	135.469	1.81744e+06	1.86794e+06	348846	1.21201e+06	527704	252156	375526	1.45854e+06	1.7642e+06	133531	1.20383e+06	470632	1.69937e+06	2.39124e+06	464081	168083	284043	800228	83086.6	30584.7	25147.6	3.44168e+06	4.41704e+06	552840	42395.4	3.79725e+06	51152.2	4.78835e+06	169427
17120	38.3962	3	458.923	1373.75	-0.000824897	-0.600472	3.09746	HKLIDVISMYR		P04114	P04114			Apolipoprotein B-100 OS=Homo sapiens GN=APOB PE=1 SV=2 - [APOB_HUMAN]	True	1.6216	Control	B-ALL	0.00570529	156.115	1.15639e+06	1.1085e+06	1.82651e+06	529643	20681.5	83791.7	159793	943054	50382.6	68707.1	526509	1.67312e+06	67874.7	781480	1.69754e+06	68218.6	307332	473542	0	117715	5660.41	1.25449e+06	1.18607e+06	0	0	1.58812e+06	72239.9	37631.5	0
37694	38.38	2	687.881	1373.75	-0.00179129	-1.30394	---	HKLIDVISMYR		P04114	P04114			Apolipoprotein B-100 OS=Homo sapiens GN=APOB PE=1 SV=2 - [APOB_HUMAN]	True	3.41074	Control	B-ALL	0.0649357	235.1	18162.4	2962.16	744622	203143	20287	22974.2	66629.9	199463	119.6	16699.5	126135	622065	3874.2	167042	613724	21704.4	185.132	129657	4575.76	4335.83	9287.6	10601.4	4740.01	0	9261.37	11908.3	21906.2	2599.5	2196.55
46966	38.7064	3	458.923	1373.75	-0.000836791	-0.609129	2.81451	HKLIDVISMYR		P04114	P04114			Apolipoprotein B-100 OS=Homo sapiens GN=APOB PE=1 SV=2 - [APOB_HUMAN]	True	2.06582	Control	B-ALL	0.433307	403.881	0	115445	0	0	23270.2	0	257405	556.47	1.17272e+06	0	0	5093.6	1.17248e+06	0	0	0	384772	0	0	0	1142	906.528	12275.6	5768.11	1520.9	16498.4	0	1.44706e+06	6283.47
17382	38.4107	2	646.357	1290.7	-0.00213601	-1.65492	2.89346	LIVAMSSWLQK	[5] Oxidation	P04114	P04114			Apolipoprotein B-100 OS=Homo sapiens GN=APOB PE=1 SV=2 - [APOB_HUMAN]	True	2.02335	Control	B-ALL	0.0222484	124.171	2.38418e+06	1.73478e+06	1.02889e+06	2.75236e+06	27352.1	958688	256409	2.03342e+06	144535	1.06548e+06	2.9293e+06	1.12427e+06	19133.4	1.82784e+06	779881	898612	45789.8	2.36837e+06	12123.3	623492	176706	1.39564e+06	2.15211e+06	16995	9521.53	1.54973e+06	661697	211039	168.472
50413	38.7064	2	646.356	1290.7	-0.00313437	-2.42843	2.96982	LIVAMSSWLQK	[5] Oxidation	P04114	P04114			Apolipoprotein B-100 OS=Homo sapiens GN=APOB PE=1 SV=2 - [APOB_HUMAN]	True	2.71569	Control	B-ALL	0.633901	291.065	11895.4	111698	328.242	71797	312327	8950.42	703206	58537.7	1.68144e+06	47863.9	268.293	0	1.49509e+06	50145.3	291.111	10704.4	1.58355e+06	95653.3	3052.37	15871.7	14005.9	44004.9	86147.9	0	8125.08	34636.5	3.04239	1.60311e+06	36346.8
17391	77.3818	4	673.351	2689.37	-0.00378511	-1.40743	7.5158	YEVDQQIQVLMDKLVELAHQYK		P04114	P04114			Apolipoprotein B-100 OS=Homo sapiens GN=APOB PE=1 SV=2 - [APOB_HUMAN]	True	1.29599	Control	B-ALL	0.249924	90.0131	5.96659e+06	2.88916e+06	8.1672e+06	3.98649e+06	334254	2.33149e+06	416037	8.97153e+06	5.2826e+06	2.67869e+06	4.73696e+06	1.05551e+07	5.56179e+06	1.06113e+07	1.13382e+07	2.9272e+06	873866	5.60061e+06	1.4209e+06	1.23521e+06	263075	8.32983e+06	5.29727e+06	4.65428e+06	1.81866e+06	9.75601e+06	1.27894e+06	6.23092e+06	4.90822e+06
17498	28.0534	2	746.808	1491.6	-0.00301787	-2.02324	3.18055	LSNDMMGSYAEMK	[12] Oxidation	P04114	P04114			Apolipoprotein B-100 OS=Homo sapiens GN=APOB PE=1 SV=2 - [APOB_HUMAN]	True	1.25888	Control	B-ALL	0.054335	118.723	3.05782e+06	5.68256e+06	2.59991e+06	1.07619e+06	4.16841e+06	262350	3.9689e+06	3.23184e+06	5.70027e+06	284793	1.37464e+06	2.51453e+06	5.7698e+06	1.80353e+06	2.59278e+06	350895	3.18169e+06	898665	513034	234891	947085	4.72316e+06	6.20446e+06	1.98514e+06	500218	4.14425e+06	180178	6.91895e+06	591390
17498	28.0534	2	746.808	1491.6	-0.00301787	-2.02324	2.75573	LSNDMMGSYAEMK	[5] Oxidation	P04114	P04114			Apolipoprotein B-100 OS=Homo sapiens GN=APOB PE=1 SV=2 - [APOB_HUMAN]	True	1.25888	Control	B-ALL	0.054335	118.723	3.05782e+06	5.68256e+06	2.59991e+06	1.07619e+06	4.16841e+06	262350	3.9689e+06	3.23184e+06	5.70027e+06	284793	1.37464e+06	2.51453e+06	5.7698e+06	1.80353e+06	2.59278e+06	350895	3.18169e+06	898665	513034	234891	947085	4.72316e+06	6.20446e+06	1.98514e+06	500218	4.14425e+06	180178	6.91895e+06	591390
17558	24.1173	4	436.975	1743.87	-0.00275015	-1.57704	3.46144	LLDHRVPQTDMTFR	[11] Oxidation	P04114	P04114			Apolipoprotein B-100 OS=Homo sapiens GN=APOB PE=1 SV=2 - [APOB_HUMAN]	True	1.32365	Control	B-ALL	0.257042	124.347	687775	31971.4	428567	1.4091e+06	29002.7	2.31295e+06	29343.6	482885	33756.6	2.02179e+06	1.49592e+06	271413	74121.1	503226	364791	1.85674e+06	5961.15	1.10435e+06	1.67455e+06	1.49641e+06	403201	39269.9	7529.62	291423	1.17062e+06	75018.5	1.89694e+06	21696.4	35052.6
20301	24.0443	3	582.3	1743.88	0.00477812	2.73995	4.28666	LLDHRVPQTDMTFR	[11] Oxidation	P04114	P04114			Apolipoprotein B-100 OS=Homo sapiens GN=APOB PE=1 SV=2 - [APOB_HUMAN]	True	1.13619	Control	B-ALL	0.356711	109.347	1.24584e+06	72700.1	663405	2.20265e+06	152294	2.9676e+06	173017	1.06156e+06	67694.5	2.75722e+06	2.00879e+06	656573	57926.1	749454	722805	2.72858e+06	94899.2	1.31191e+06	2.61811e+06	2.53031e+06	1.38333e+06	210668	73960.6	252957	1.62716e+06	273897	2.74854e+06	221703	57277.9
17618	12.9214	2	438.185	874.356	-0.000981097	-1.12208	1.61036	MDMTFSK	[3] Oxidation	P04114	P04114			Apolipoprotein B-100 OS=Homo sapiens GN=APOB PE=1 SV=2 - [APOB_HUMAN]	True	8.38513	B-ALL	Control	0.837847	174.369	77304.1	582767	11074.3	0	166945	2289.5	153254	128779	848906	18116.8	0	6769.55	787550	0	23168.6	9828.33	41587	0	7142.59	971.843	730.235	4.48191e+06	4.41668e+06	0	1073.38	4.79559e+06	5996.6	3.97267e+06	0
21760	13.4791	2	438.185	874.356	-0.000547109	-0.625728	1.83175	MDMTFSK	[3] Oxidation	P04114	P04114			Apolipoprotein B-100 OS=Homo sapiens GN=APOB PE=1 SV=2 - [APOB_HUMAN]	True	2.82423	B-ALL	Control	0.194161	150.715	440444	1.60036e+06	113963	38612.6	215932	27920.4	52279.8	369967	966151	22848.1	23513.9	122182	1.18635e+06	76997.4	136762	14606.7	125271	1192.3	956.696	21419.4	6118.76	3.1031e+06	2.58102e+06	2662.12	4127.63	3.39758e+06	17332.2	2.20968e+06	30057.5
17785	82.3144	3	1144.98	3431.92	0.00303014	0.882928	7.86114	TLADLTLLDSPIKVPLLLSEPINIIDALEMR	[30] Oxidation	P04114	P04114			Apolipoprotein B-100 OS=Homo sapiens GN=APOB PE=1 SV=2 - [APOB_HUMAN]	True	1.24358	Control	B-ALL	0.973342	99.1531	2.17612e+06	650659	4.00049e+06	8.65116e+06	1.50516e+06	2.40505e+06	373877	760406	161118	3.41741e+06	4.73572e+06	1.40051e+06	82622.4	2.49989e+06	1.03646e+06	6.81426e+06	17734.9	2.75786e+06	4.41063e+06	2.99484e+06	2.44033e+06	3.6171e+06	2.05557e+06	4.83548e+06	821526	28467.2	4.39108e+06	1.15094e+06	2.1373e+06
24208	82.3144	4	858.987	3431.92	0.000614105	0.178939	5.52399	TLADLTLLDSPIKVPLLLSEPINIIDALEMR	[30] Oxidation	P04114	P04114			Apolipoprotein B-100 OS=Homo sapiens GN=APOB PE=1 SV=2 - [APOB_HUMAN]	True	1.28565	Control	B-ALL	0.756871	131.875	1.16807e+06	291410	1.72129e+06	4.36738e+06	675960	415731	91169.4	124585	35622.4	612734	1.06469e+06	216586	19985.7	1.43622e+06	161666	2.97624e+06	55432	399338	1.48929e+06	1.56868e+06	1.53506e+06	707016	436667	1.21651e+06	114432	5085.41	1.81951e+06	218935	1.13318e+06
374320	81.9838	3	1144.99	3431.94	0.0229063	6.67448	1.70065	TLADLTLLDSPIKVPLLLSEPINIIDALEMR	[30] Oxidation	P04114	P04114			Apolipoprotein B-100 OS=Homo sapiens GN=APOB PE=1 SV=2 - [APOB_HUMAN]	True	11.9738	B-ALL	Control	0.643502	315.778	0	0	0	4613.71	0	0	0	9057.06	0	16300.4	1497.23	246.694	0	0	397.98	1138.03	0	962.834	0	1599.35	0	1.37059	0	0	4737.01	306561	0	0	0
17994	35.6228	3	582.942	1745.8	-0.000440231	-0.252165	3.37358	WNFYYSPQSSPDKK		P04114	P04114			Apolipoprotein B-100 OS=Homo sapiens GN=APOB PE=1 SV=2 - [APOB_HUMAN]	True	1.20448	B-ALL	Control	0.0701736	161.17	1.79268e+06	4.86305e+06	1.16077e+06	1.35925e+06	9.58343e+06	237818	1.0281e+07	1.88511e+06	4.82127e+06	198042	1.20992e+06	1.36777e+06	4.87835e+06	822117	1.27621e+06	190153	9.444e+06	1.40212e+06	52363.1	155438	174377	5.42902e+06	1.52942e+07	691651	26144.3	6.38572e+06	193960	1.65536e+07	197930
42155	35.5485	2	873.908	1745.8	-0.00247802	-1.41941	4.01407	WNFYYSPQSSPDKK		P04114	P04114			Apolipoprotein B-100 OS=Homo sapiens GN=APOB PE=1 SV=2 - [APOB_HUMAN]	True	3.12228	B-ALL	Control	0.488143	146.341	369584	744006	153110	477906	1.51211e+06	58104.9	1.90989e+06	215207	987788	49603.2	535226	253554	923614	271233	152788	14735.7	1.15751e+06	183911	48092.3	15638.3	55296.2	2.89158e+06	7.21156e+06	598001	44027.3	3.84486e+06	28334	6.69547e+06	571165
18079	82.4642	4	782.201	3124.78	0.000564267	0.180578	6.36078	RVHANPLLIDVVTYLVALIPEPSAQQLR		P04114	P04114			Apolipoprotein B-100 OS=Homo sapiens GN=APOB PE=1 SV=2 - [APOB_HUMAN]	True	2.05961	Control	B-ALL	0.362085	133.702	2.51191e+06	844445	3.83139e+06	9.71055e+06	218089	341843	21777.1	1.18559e+06	544814	761077	2.65813e+06	1.12523e+06	390523	2.95666e+06	941846	977535	9936.68	1.58987e+06	552676	528484	188746	1.94255e+06	1.4969e+06	1.45529e+06	86248.4	355601	792808	601975	3.07873e+06
71544	82.4642	3	1042.6	3124.77	-0.0071705	-2.29473	5.83009	RVHANPLLIDVVTYLVALIPEPSAQQLR		P04114	P04114			Apolipoprotein B-100 OS=Homo sapiens GN=APOB PE=1 SV=2 - [APOB_HUMAN]	True	1.31005	Control	B-ALL	0.877503	105.454	327673	86351.4	170950	1.29154e+06	2132.58	89667	6884.54	298137	162208	148656	682792	374588	96012.1	407001	237094	258841	84245	628108	63098.5	67139	582135	721227	482988	306316	19383	91880.9	215234	193485	401401
18190	80.1864	3	684.718	2051.13	-0.000650656	-0.317218	5.11748	VPLLLSEPINIIDALEMR	[17] Oxidation	P04114	P04114			Apolipoprotein B-100 OS=Homo sapiens GN=APOB PE=1 SV=2 - [APOB_HUMAN]	True	1.39898	Control	B-ALL	0.0246017	135.524	8.78435e+06	1.44812e+07	1.01943e+06	1.07371e+07	1.67423e+07	711810	1.2635e+07	2.70615e+06	1.6055e+07	812577	1.29519e+07	4.195e+06	3.72141e+06	8.3561e+06	3.72122e+06	619873	2.47946e+06	1.2227e+07	214297	336580	75988.3	9.3808e+06	2.59222e+07	9.76782e+06	265684	4.28143e+06	149274	1.51445e+07	9.51687e+06
26310	80.1864	2	1026.57	2051.13	3.53436e-06	0.00172313	5.43783	VPLLLSEPINIIDALEMR	[17] Oxidation	P04114	P04114			Apolipoprotein B-100 OS=Homo sapiens GN=APOB PE=1 SV=2 - [APOB_HUMAN]	True	1.22174	B-ALL	Control	0.860346	95.108	3.4855e+06	5.40121e+06	1.05778e+06	4.71608e+06	7.01076e+06	3.25562e+06	5.02622e+06	3.50186e+06	6.25316e+06	3.14728e+06	6.0675e+06	1.02002e+06	3.35265e+06	2.50354e+06	773452	3.84313e+06	2.32267e+06	4.91367e+06	3.41889e+06	1.78328e+06	2.72127e+06	7.02643e+06	1.243e+07	3.60281e+06	5.73459e+06	5.35912e+06	462084	1.79926e+07	3.58212e+06
54939	80.8786	3	684.719	2051.13	6.99618e-05	0.0341089	4.391	VPLLLSEPINIIDALEMR	[17] Oxidation	P04114	P04114			Apolipoprotein B-100 OS=Homo sapiens GN=APOB PE=1 SV=2 - [APOB_HUMAN]	True	1.4354	B-ALL	Control	0.471937	147.755	196361	481840	184723	204942	969839	75377.3	249708	131422	1.06601e+06	37887.2	298620	221081	387382	317142	227319	56138	139246	244538	68440.2	39358.7	81367.1	1.07785e+06	1.8232e+06	175024	71042.4	137415	54897.1	1.89979e+06	470329
18341	10.8633	3	381.884	1142.63	-0.000226684	-0.198387	2.24641	DATRFKHLR		P04114	P04114			Apolipoprotein B-100 OS=Homo sapiens GN=APOB PE=1 SV=2 - [APOB_HUMAN]	True	53.2269	B-ALL	Control	0.515537	399.755	0	0	2248.33	0	0	0	0	0	5343.02	808.374	239.075	0	6361.73	1789.65	2034.06	0	0	0	1096.95	0	0	0	0	0	0	0	0	0	259.989
19619	11.0153	3	381.884	1142.63	-0.000289342	-0.253224	1.93897	DATRFKHLR		P04114	P04114			Apolipoprotein B-100 OS=Homo sapiens GN=APOB PE=1 SV=2 - [APOB_HUMAN]	True	209.833	B-ALL	Control	0.461303	424.264	0	0	0	0	0	0	2830.65	0	0	0	0	0	0	0	0	0	0	0	0	0	0	0	0	0	0	0	0	0	0
65584	10.8633	2	572.323	1142.63	0.000154054	0.134824	---	DATRFKHLR		P04114	P04114			Apolipoprotein B-100 OS=Homo sapiens GN=APOB PE=1 SV=2 - [APOB_HUMAN]	True	17.6274	B-ALL	Control	0.753053	424.264	6272.09	0	0	0	0	0	0	0	5100.55	0	0	0	0	0	0	0	0	0	0	0	0	0	0	0	0	0	0	0	0
79971	11.0153	2	572.323	1142.63	0.000375724	0.328823	---	DATRFKHLR		P04114	P04114			Apolipoprotein B-100 OS=Homo sapiens GN=APOB PE=1 SV=2 - [APOB_HUMAN]	True	10.735	B-ALL	Control	0.734479	424.264	0	0	0	3200.86	0	0	0	0	0	0	6950.23	0	0	0	0	0	0	0	0	0	0	0	0	0	0	0	0	0	0
18397	23.963	2	489.785	977.555	-3.41655e-05	-0.03495	3.06256	KLNELSFK		P04114	P04114			Apolipoprotein B-100 OS=Homo sapiens GN=APOB PE=1 SV=2 - [APOB_HUMAN]	True	1.86991	Control	B-ALL	0.08511	135.996	400202	986004	340808	1.71513e+06	6.06277e+06	289287	6.84558e+06	230639	1.04196e+06	97824.3	1.74418e+06	306681	1.33799e+06	231150	376405	459743	7.26961e+06	1.59058e+06	37887.8	306271	14638.4	1.47789e+06	2.51508e+06	255624	42493.9	1.81511e+06	485999	2.35666e+06	90576.3
18440	62.9267	4	784.148	3132.56	-0.0106009	-3.38407	6.62802	NLQNNAEWVYQGAIRQIDDIDVRFQK		P04114	P04114			Apolipoprotein B-100 OS=Homo sapiens GN=APOB PE=1 SV=2 - [APOB_HUMAN]	True	4.63132	B-ALL	Control	0.0112305	114.522	957484	632733	1.10065e+06	1.27564e+06	862093	969419	683896	1.07682e+06	1.0453e+06	585211	1.18494e+06	1.03441e+06	1.0195e+06	994544	688227	918447	2.11928e+06	1.14245e+06	436855	716298	1.35441e+07	860483	2.23399e+06	1.11399e+07	394217	1.26045e+06	678029	3.86334e+06	4.55061e+06
18476	41.5311	2	815.376	1628.74	-0.00201923	-1.23975	4.22771	MTSNFPVDLSDYPK	[1] Oxidation	P04114	P04114			Apolipoprotein B-100 OS=Homo sapiens GN=APOB PE=1 SV=2 - [APOB_HUMAN]	True	1.39523	Control	B-ALL	0.579014	88.5357	4.28831e+06	1.52717e+06	1.66604e+06	9.74363e+06	439305	3.37728e+06	593817	4.00858e+06	1.52503e+06	3.50608e+06	9.76796e+06	1.80071e+06	2.01417e+06	3.46891e+06	1.41281e+06	2.79745e+06	458036	8.58017e+06	2.33485e+06	2.68533e+06	353613	3.67341e+06	2.94748e+06	2.85769e+06	1.67788e+06	4.62692e+06	2.4344e+06	2.4703e+06	3.05306e+06
18720	51.3476	4	572.561	2286.22	0.000356411	0.155896	3.45888	SVGFHLPSREFQVPTFTIPK		P04114	P04114			Apolipoprotein B-100 OS=Homo sapiens GN=APOB PE=1 SV=2 - [APOB_HUMAN]	True	4.03716	B-ALL	Control	0.0185432	153.524	108172	147719	121055	215312	16579.1	1.43078e+06	14937.7	112792	125248	879946	215348	133952	143433	79674.4	155243	1.78127e+06	13395.4	226856	520629	544519	5.85021e+06	358325	71645	509966	42901.9	301501	79290.9	61939.2	654138
19148	51.1935	4	572.561	2286.22	-0.000392253	-0.171573	3.23214	SVGFHLPSREFQVPTFTIPK		P04114	P04114			Apolipoprotein B-100 OS=Homo sapiens GN=APOB PE=1 SV=2 - [APOB_HUMAN]	True	3.26722	B-ALL	Control	0.0116473	220.163	25239.3	15030.4	71185.2	62771.9	10272.7	2.70103e+06	2090.67	32949.1	23787.8	3.897e+06	83382.2	46034.9	20600.4	75722.3	64296.7	2.1483e+06	2175.54	75602.5	7.32091e+06	1.21799e+06	50443.7	179460	12045	224994	9.22784e+06	225717	2.18486e+06	11345.1	270842
21014	51.3701	3	763.078	2286.21	-0.00526474	-2.30282	4.97465	SVGFHLPSREFQVPTFTIPK		P04114	P04114			Apolipoprotein B-100 OS=Homo sapiens GN=APOB PE=1 SV=2 - [APOB_HUMAN]	True	1.86195	B-ALL	Control	0.412875	98.7247	1.2978e+06	1.01242e+06	1.57788e+06	1.00097e+06	895466	6.45856e+06	995465	1.52012e+06	1.69722e+06	7.50016e+06	880572	1.39127e+06	1.44021e+06	1.27177e+06	1.34976e+06	6.13947e+06	1.01852e+06	1.23122e+06	1.06619e+07	3.13322e+06	8.68307e+06	949504	552523	409896	9.27265e+06	1.08368e+06	3.55154e+06	485232	327365
18926	35.3662	3	374.229	1119.66	-0.000851942	-0.76089	2.45772	LTIFKTELR		P04114	P04114			Apolipoprotein B-100 OS=Homo sapiens GN=APOB PE=1 SV=2 - [APOB_HUMAN]	True	50.8592	B-ALL	Control	0.660767	227.67	16382.6	0	15664.7	0	0	13146	208.054	14039.3	5494.27	6878.57	7603.17	12198.1	2.12337	0	8956.63	4827	0	1583.9	0	4085.86	1.94773e+06	4152.6	0	4048.39	0	4560.06	17041.7	564.672	0
22509	33.5894	3	374.228	1119.66	-0.00256374	-2.28974	2.5112	LTIFKTELR		P04114	P04114			Apolipoprotein B-100 OS=Homo sapiens GN=APOB PE=1 SV=2 - [APOB_HUMAN]	True	10.6945	B-ALL	Control	0.115126	182.493	35315.5	3773.6	6664.89	30943.2	4738.57	167784	3981.92	62471.6	6735.03	4696.14	10298.7	21732.2	113.146	88701.1	23052	164334	19022	25896.3	2.26081e+06	0	856146	167.488	729.483	9572.6	1.87634e+06	0	251.824	1816.23	88.4668
22702	33.557	2	560.836	1119.66	-0.00838725	-7.49085	2.54333	LTIFKTELR		P04114	P04114			Apolipoprotein B-100 OS=Homo sapiens GN=APOB PE=1 SV=2 - [APOB_HUMAN]	True	35.9875	B-ALL	Control	0.423056	161.484	0	0	0	0	39930.6	84967	36334.8	11374.1	7234.34	778.722	523.489	6320.03	0	26937.3	18401.3	102426	0	2302.45	2.72677e+06	1666.68	1.89918e+06	3276.62	0	0	2.14e+06	0	7112.94	0	156118
23041	34.0182	3	374.229	1119.66	-0.00129369	-1.15542	2.60801	LTIFKTELR		P04114	P04114			Apolipoprotein B-100 OS=Homo sapiens GN=APOB PE=1 SV=2 - [APOB_HUMAN]	True	1.17291	Control	B-ALL	0.726202	216.748	18425.4	13479.7	64808.9	0	43.6508	1.45815e+06	75.7055	33986.4	11369.2	1.47369e+06	115.214	71698.9	0	904.659	25606.3	1.11683e+06	55.6494	0	50205.7	996919	71857.9	83455.4	7473.86	0	172332	45787.7	951449	0	0
26516	35.3662	2	560.84	1119.67	2.6852e-05	0.0239821	2.64669	LTIFKTELR		P04114	P04114			Apolipoprotein B-100 OS=Homo sapiens GN=APOB PE=1 SV=2 - [APOB_HUMAN]	True	23.405	B-ALL	Control	0.151733	277.74	0	566.327	5972.52	0	143100	0	3968.99	587.999	14879.9	1899.8	0	0	13804.5	0	0	6312.08	25781.5	0	0	3596.76	1.7719e+06	482.218	532.327	0	0	4533.53	2061	376.926	0
27718	34.0012	2	560.839	1119.66	-0.00103432	-0.923775	2.63393	LTIFKTELR		P04114	P04114			Apolipoprotein B-100 OS=Homo sapiens GN=APOB PE=1 SV=2 - [APOB_HUMAN]	True	1.84048	Control	B-ALL	0.55948	215.866	13629.5	9739.41	23929.5	7001.23	89116	2.08227e+06	159974	21498.2	404.65	2.27655e+06	0	39753	15311.5	0	10418.8	1.63063e+06	0	0	18190.5	998903	6627.12	9812.39	0	0	131454	13080.7	858110	9959.43	0
19504	31.9995	3	601.643	1801.91	0.000348647	0.193488	6.18908	KITEVALMGHLSCDTK	[13] Carbamidomethyl	P04114	P04114			Apolipoprotein B-100 OS=Homo sapiens GN=APOB PE=1 SV=2 - [APOB_HUMAN]	True	1.02068	B-ALL	Control	0.0578857	129.678	1.53642e+06	2.85231e+06	1.10091e+06	3.15762e+06	3.33406e+06	1.07328e+06	3.83784e+06	1.42134e+06	3.37975e+06	930534	2.52834e+06	1.33717e+06	3.46792e+06	782171	1.09396e+06	1.01374e+06	4.2637e+06	3.19879e+06	104817	588113	711434	3.53772e+06	7.59846e+06	1.33565e+06	4126.84	4.41073e+06	481987	7.68517e+06	379923
44191	31.9995	4	451.484	1801.91	-0.0011321	-0.62828	1.92819	KITEVALMGHLSCDTK	[13] Carbamidomethyl	P04114	P04114			Apolipoprotein B-100 OS=Homo sapiens GN=APOB PE=1 SV=2 - [APOB_HUMAN]	True	2.01004	B-ALL	Control	0.00670177	189.806	133721	183359	69499.9	156098	145151	21274.9	312450	73514.3	244699	6741.84	89708.9	66611.2	110556	48920.5	59947.8	8214.19	384405	116325	4679.36	6588.05	0	299452	1.11361e+06	0	0	419152	8708.12	1.04828e+06	13559
20036	29.6791	2	1077.47	2152.92	-0.000779188	-0.361922	6.02633	YTYNYEAESSSGVPGTADSR		P04114	P04114			Apolipoprotein B-100 OS=Homo sapiens GN=APOB PE=1 SV=2 - [APOB_HUMAN]	True	1.48469	B-ALL	Control	0.101078	121.426	2.36837e+06	2.25522e+06	2.74435e+06	3.21619e+06	3.33952e+06	1.12974e+06	4.43376e+06	3.49749e+06	3.35162e+06	1.64812e+06	4.11766e+06	3.4437e+06	3.61315e+06	2.37212e+06	3.03709e+06	2.06059e+06	3.53107e+06	3.4551e+06	438533	373160	8068.91	1.00578e+07	1.33236e+07	2.90974e+06	443320	1.20737e+07	739117	1.29606e+07	1.50715e+06
25091	29.6995	3	718.647	2152.92	0.00111031	0.515725	3.05148	YTYNYEAESSSGVPGTADSR		P04114	P04114			Apolipoprotein B-100 OS=Homo sapiens GN=APOB PE=1 SV=2 - [APOB_HUMAN]	True	1.68075	B-ALL	Control	0.0498522	187.65	75338.3	145252	59360.5	162857	65777.9	26105.3	76764.4	145385	117161	17235.2	98202.6	141947	62737.1	73985.3	133617	45650.3	55841.1	46483	70833.4	133307	0	114698	841041	10094.7	52813.4	91975.3	50664.3	918816	36034.2
20195	38.3962	3	811.392	2431.16	-0.00383153	-1.57601	5.41143	SGVQMNTNFFHESGLEAHVALK	[5] Oxidation	P04114	P04114			Apolipoprotein B-100 OS=Homo sapiens GN=APOB PE=1 SV=2 - [APOB_HUMAN]	True	4.4684	Control	B-ALL	0.00450415	134.312	2.14248e+06	685407	1.67462e+06	6.02239e+06	20417.9	2.59569e+06	131649	2.47492e+06	476395	2.74859e+06	6.92256e+06	1.69547e+06	90836.5	2.29495e+06	1.74378e+06	1.72305e+06	73206.7	4.87879e+06	123319	1.80184e+06	199400	71140.2	287133	51051.8	53956.3	84304.1	2.07654e+06	21010.2	957310
20609	21.7966	4	602.301	2405.17	0.00116155	0.482938	3.26186	TRKGNVATEISTERDLGQCDR	[19] Carbamidomethyl	P04114	P04114			Apolipoprotein B-100 OS=Homo sapiens GN=APOB PE=1 SV=2 - [APOB_HUMAN]	True	4.07983	B-ALL	Control	0.149515	205.201	11597.9	63078.6	59629.9	38969.2	9628.16	1.32021e+06	20197.9	51412.3	19264.2	1.38162e+06	7078.98	47250	2732.6	11033.6	32842.7	1.20685e+06	0	21939.7	4.55872e+06	903757	79445.7	309670	709092	1313.04	3.3297e+06	463076	1.14978e+06	393534	0
25485	23.0189	4	602.3	2405.17	0.000837347	0.348144	2.85138	TRKGNVATEISTERDLGQCDR	[19] Carbamidomethyl	P04114	P04114			Apolipoprotein B-100 OS=Homo sapiens GN=APOB PE=1 SV=2 - [APOB_HUMAN]	True	18.4117	B-ALL	Control	0.0158315	326.637	0	25464.1	0	13288.7	0	9884.07	0	19453.7	0	20388.3	37143.2	0	0	27862.8	0	6274.75	0	401.482	44208.6	15103.3	0	12714.8	29173	70080.4	41542.7	0	58687	0	66161
58931	21.7966	5	482.042	2405.17	-6.50604e-05	-0.0270502	---	TRKGNVATEISTERDLGQCDR	[19] Carbamidomethyl	P04114	P04114			Apolipoprotein B-100 OS=Homo sapiens GN=APOB PE=1 SV=2 - [APOB_HUMAN]	True	4.85357	B-ALL	Control	0.444673	251.249	7152.42	3833.06	3859.4	13211.3	14947.2	36391.4	7104.05	0	2338.66	27570.4	19041.7	3035.75	5383.14	6617.44	335.759	32450	1767.25	14677	462846	2365.34	16332.8	851.812	618.131	895.073	5563.2	2434.1	17965.9	6270.67	23598.3
81398	23.0189	3	802.731	2405.17	0.000116042	0.048247	---	TRKGNVATEISTERDLGQCDR	[19] Carbamidomethyl	P04114	P04114			Apolipoprotein B-100 OS=Homo sapiens GN=APOB PE=1 SV=2 - [APOB_HUMAN]	True	Infinity	B-ALL	Control	0.324375	424.264	0	0	0	0	0	0	0	0	0	0	0	0	0	0	0	0	0	0	0	0	0	0	0	0	0	0	0	0	0
20808	52.6597	4	889.657	3554.6	-0.00191838	-0.539688	4.26273	LSNDMMGSYAEMKFDHTNSLNIAGLSLDFSSK	[6] Oxidation|[12] Oxidation	P04114	P04114			Apolipoprotein B-100 OS=Homo sapiens GN=APOB PE=1 SV=2 - [APOB_HUMAN]	True	3.13738	Control	B-ALL	8.1916e-05	180.191	4.98475e+06	2.09736e+06	5.12985e+06	1.06994e+07	376243	1.69751e+06	679028	5.42311e+06	2.56344e+06	1.93582e+06	1.29242e+07	5.29131e+06	2.76098e+06	5.47865e+06	4.72608e+06	1.48423e+06	438180	1.10464e+07	336304	485292	52152.2	152411	207421	7.35038e+06	447442	136335	744848	587273	7.08594e+06
20808	52.6597	4	889.657	3554.6	-0.00191838	-0.539688	2.95192	LSNDMMGSYAEMKFDHTNSLNIAGLSLDFSSK	[5] Oxidation|[6] Oxidation	P04114	P04114			Apolipoprotein B-100 OS=Homo sapiens GN=APOB PE=1 SV=2 - [APOB_HUMAN]	True	3.13738	Control	B-ALL	8.1916e-05	180.191	4.98475e+06	2.09736e+06	5.12985e+06	1.06994e+07	376243	1.69751e+06	679028	5.42311e+06	2.56344e+06	1.93582e+06	1.29242e+07	5.29131e+06	2.76098e+06	5.47865e+06	4.72608e+06	1.48423e+06	438180	1.10464e+07	336304	485292	52152.2	152411	207421	7.35038e+06	447442	136335	744848	587273	7.08594e+06
21277	36.6137	3	626.654	1876.94	-0.000606143	-0.322942	3.41281	FFGEGTKKMGLAFESTK		P04114	P04114			Apolipoprotein B-100 OS=Homo sapiens GN=APOB PE=1 SV=2 - [APOB_HUMAN]	True	5.25149	B-ALL	Control	0.211068	221.198	42923.4	138862	528.443	110788	27844.2	7592.04	38094.1	73640.2	147053	39754.7	110792	0	124521	82536.4	0	36336.6	7807.5	74486.6	0	9172.27	1.83453e+06	19789.9	164.818	0	0	0	6833.54	50008.4	14060
21377	68.0359	4	777.136	3104.52	-0.00020927	-0.0674084	6.49454	LSQLQTYMIQFDQYIKDSYDLHDLK		P04114	P04114			Apolipoprotein B-100 OS=Homo sapiens GN=APOB PE=1 SV=2 - [APOB_HUMAN]	True	1.03455	B-ALL	Control	0.160623	95.3286	5.31975e+06	7.44881e+06	5.43192e+06	1.00083e+07	3.53014e+06	1.40254e+06	4.07874e+06	5.97682e+06	8.67462e+06	1.44888e+06	1.08595e+07	8.86774e+06	9.40242e+06	5.61883e+06	9.42482e+06	1.62013e+06	5.05666e+06	1.11679e+07	730028	973164	703428	1.46292e+07	1.13312e+07	8.59422e+06	947956	1.66582e+07	754309	1.16766e+07	9.32836e+06
21510	35.5032	3	558.944	1673.81	-0.000338716	-0.202362	4.73938	ITEVALMGHLSCDTK	[12] Carbamidomethyl	P04114	P04114			Apolipoprotein B-100 OS=Homo sapiens GN=APOB PE=1 SV=2 - [APOB_HUMAN]	True	1.40364	B-ALL	Control	0.435192	139.313	813718	1.66621e+06	511172	584457	3.85597e+06	151894	2.73357e+06	802012	1.77009e+06	136894	468095	414380	1.83922e+06	484897	561649	102448	2.97037e+06	655091	39265.2	171545	664858	2.3609e+06	5.45785e+06	416961	47835.5	3.01259e+06	109692	5.83969e+06	139747
28919	35.8451	3	558.945	1673.81	0.00293866	1.75567	4.85217	ITEVALMGHLSCDTK	[12] Carbamidomethyl	P04114	P04114			Apolipoprotein B-100 OS=Homo sapiens GN=APOB PE=1 SV=2 - [APOB_HUMAN]	True	1.3756	B-ALL	Control	0.973495	104.321	187277	423809	223425	181364	1.26545e+06	407387	1.50415e+06	298477	709563	379841	201607	281493	756325	265864	129463	433240	1.61677e+06	157901	94609.5	230779	538625	921867	2.37864e+06	392412	36887.4	1.04507e+06	183227	2.11518e+06	307506
40656	36.9765	3	558.948	1673.82	0.00939397	5.61232	3.14538	ITEVALMGHLSCDTK	[12] Carbamidomethyl	P04114	P04114			Apolipoprotein B-100 OS=Homo sapiens GN=APOB PE=1 SV=2 - [APOB_HUMAN]	True	2.28034	B-ALL	Control	0.811397	98.2419	104017	164335	107917	268099	495349	227790	477121	234789	142290	269407	212376	88059.1	153417	182004	58788.4	163469	411541	275702	13850.4	311036	13453.3	309471	988997	1.24677e+06	73637.2	603288	303775	1.50271e+06	987373
50863	36.5428	3	558.944	1673.81	-0.00155424	-0.928562	3.20405	ITEVALMGHLSCDTK	[12] Carbamidomethyl	P04114	P04114			Apolipoprotein B-100 OS=Homo sapiens GN=APOB PE=1 SV=2 - [APOB_HUMAN]	True	1.96979	B-ALL	Control	0.875756	134.293	180051	256266	133665	253137	652630	24226.9	844576	172445	238961	94846	236700	153378	324140	187213	152232	44510.2	771160	213628	70193.5	41220.3	74625	602004	1.8042e+06	625034	63423.3	609354	23693.3	1.87697e+06	110379
22684	15.0639	3	521.281	1560.82	-0.000549357	-0.351966	3.63555	TRKGNVATEISTER		P04114	P04114			Apolipoprotein B-100 OS=Homo sapiens GN=APOB PE=1 SV=2 - [APOB_HUMAN]	True	20.4939	B-ALL	Control	0.0373527	360.16	42916.6	6.28912	0	7390.97	9981.02	5126.24	549.05	835.904	0	14046	13.0106	0	0	1913.47	108.226	5812.15	0	36.0071	13896.1	17543.5	3715.66	0	9721.96	50336.6	56294.1	0	14186.1	19443.1	24752
23289	15.3952	3	521.281	1560.82	-0.000382694	-0.245187	3.92547	TRKGNVATEISTER		P04114	P04114			Apolipoprotein B-100 OS=Homo sapiens GN=APOB PE=1 SV=2 - [APOB_HUMAN]	True	22.8792	B-ALL	Control	0.857705	414.299	12655	14796.3	9832.16	8648.37	423.984	0	405.453	459.436	0	57.8618	0	0	454.29	1108.67	208.796	0	28098	0	8265.97	180.934	9565.98	65.2148	0	0	1976.83	0	0	0	10796
113592	15.0718	2	781.418	1560.82	-9.43581e-05	-0.0604541	---	TRKGNVATEISTER		P04114	P04114			Apolipoprotein B-100 OS=Homo sapiens GN=APOB PE=1 SV=2 - [APOB_HUMAN]	True	277.086	B-ALL	Control	0.44128	424.264	0	0	0	0	0	0	0	0	0	0	0	0	0	0	595.078	0	0	0	0	0	0	0	0	0	0	0	0	0	0
118912	17.2962	2	781.417	1560.82	-0.00340306	-2.1803	1.73504	TRKGNVATEISTER		P04114	P04114			Apolipoprotein B-100 OS=Homo sapiens GN=APOB PE=1 SV=2 - [APOB_HUMAN]	True	1.34476	B-ALL	Control	0.839961	245.969	0	0	57135.3	86146.6	0	9840.26	0	8404.67	0	0	57641.9	0	38966.9	0	0	11520.9	46406.5	29892.4	0	0	273128	53328.7	12593.6	0	38221.6	27027.6	0	14843.8	0
144607	15.3952	2	781.418	1560.82	-0.000855842	-0.548328	---	TRKGNVATEISTER		P04114	P04114			Apolipoprotein B-100 OS=Homo sapiens GN=APOB PE=1 SV=2 - [APOB_HUMAN]	True	Infinity	B-ALL	Control	0.158589	406.801	0	0	0	0	0	0	0	0	0	0	0	0	0	0	0	0	0	0	0	0	0	0	0	0	0	0	0	0	0
22696	63.8423	2	1119.59	2237.16	-0.00167958	-0.750763	6.22068	AALTELSLGSAYQAMILGVDSK		P04114	P04114			Apolipoprotein B-100 OS=Homo sapiens GN=APOB PE=1 SV=2 - [APOB_HUMAN]	True	1.28068	B-ALL	Control	0.160418	110.873	3.72759e+06	4.53363e+06	4.08624e+06	3.94092e+06	3.48914e+06	2.57009e+06	3.80629e+06	4.78468e+06	4.64057e+06	2.6695e+06	4.13301e+06	4.23624e+06	4.86001e+06	3.54688e+06	4.38765e+06	2.07131e+06	3.83447e+06	3.40553e+06	817521	1.13044e+06	625592	8.83038e+06	1.20212e+07	3.16098e+06	971603	1.20819e+07	1.11679e+06	1.28136e+07	2.45036e+06
40290	64.4867	3	746.727	2237.16	-0.000948947	-0.424175	4.22384	AALTELSLGSAYQAMILGVDSK		P04114	P04114			Apolipoprotein B-100 OS=Homo sapiens GN=APOB PE=1 SV=2 - [APOB_HUMAN]	True	1.07269	B-ALL	Control	0.0888833	114.781	1.22451e+06	1.34024e+06	1.14275e+06	1.9778e+06	521967	357491	387535	1.08891e+06	1.53944e+06	535230	1.73356e+06	1.34707e+06	1.82657e+06	1.19899e+06	1.40815e+06	617191	594871	1.91394e+06	223375	195729	62448	1.99099e+06	4.33675e+06	848839	235194	2.39929e+06	196841	4.17758e+06	930204
22904	12.5077	3	361.876	1082.61	-0.00110834	-1.02377	3.16211	KSISAALEHK		P04114	P04114			Apolipoprotein B-100 OS=Homo sapiens GN=APOB PE=1 SV=2 - [APOB_HUMAN]	True	17.5555	B-ALL	Control	0.0695037	283.109	9305.34	19831.9	6448.31	17307.3	27100.3	12639.7	27534.8	12635.7	4225.74	14105.1	16226.1	9771.16	20977.2	5326.7	9951.2	3882.44	23576.2	17420.5	4855.7	797.725	22544	15305.5	14691.7	0	2124.98	26857.1	5146	0	0
35564	15.2346	3	361.877	1082.61	-0.000448726	-0.414486	3.36342	KSISAALEHK		P04114	P04114			Apolipoprotein B-100 OS=Homo sapiens GN=APOB PE=1 SV=2 - [APOB_HUMAN]	True	1.28451	Control	B-ALL	0.00179369	265.881	379160	47264.8	463436	376268	6801.33	195653	38862	636746	62288.2	77253.9	282262	376806	225094	482001	485439	100644	158716	222208	159352	197930	2.29095e+06	815.182	0	59.5401	108967	6141.82	121805	0	328918
49518	12.5233	2	542.311	1082.61	-0.00101695	-0.939355	---	KSISAALEHK		P04114	P04114			Apolipoprotein B-100 OS=Homo sapiens GN=APOB PE=1 SV=2 - [APOB_HUMAN]	True	8.94067	B-ALL	Control	0.443542	269.964	0	22188.5	6108.57	7833.99	0	0	62659.9	0	12152.6	0	0	0	24356.2	22042.2	7168.76	0	0	4576.46	7388.31	2794.13	3195.38	25957.6	5270.43	0	23539.2	17236.6	0	9416.25	0
87805	15.2523	2	542.311	1082.61	-0.000498385	-0.460356	---	KSISAALEHK		P04114	P04114			Apolipoprotein B-100 OS=Homo sapiens GN=APOB PE=1 SV=2 - [APOB_HUMAN]	True	4851.1	B-ALL	Control	0.15055	421.832	0	0	0	0	0	0	0	0	119.661	0	0	0	0.845809	0	0	0	0	0	0	0	581420	6.92786	0	0	0	2.50532	0	0	0
22936	24.2725	3	370.917	1109.73	-0.00076293	-0.687493	2.58823	KIKGVISIPR		P04114	P04114			Apolipoprotein B-100 OS=Homo sapiens GN=APOB PE=1 SV=2 - [APOB_HUMAN]	True	39.269	B-ALL	Control	0.577118	287.606	13173.2	5763.51	5423.05	12979.7	14074	0	19517.6	9899.49	2770.54	0	7617.2	2739.27	5008.11	10653.3	3601.71	54.9329	34932.6	5002.52	2320.18	4381.2	52.5238	2304.05	2903.79	13359	3706.19	974.63	46.8595	2567.22	16647.4
24268	25.5182	3	370.917	1109.73	0.000217825	0.196287	2.72825	KIKGVISIPR		P04114	P04114			Apolipoprotein B-100 OS=Homo sapiens GN=APOB PE=1 SV=2 - [APOB_HUMAN]	True	Infinity	B-ALL	Control	0.324375	424.264	0	0	0	0	0	0	0	0	0	0	0	0	0	0	0	0	0	0	0	0	3.69099e+06	0	0	0	0	0	0	0	0
58697	24.3203	2	555.872	1109.73	8.51789e-05	0.0767566	2.15512	KIKGVISIPR		P04114	P04114			Apolipoprotein B-100 OS=Homo sapiens GN=APOB PE=1 SV=2 - [APOB_HUMAN]	True	5.98242	B-ALL	Control	0.953893	338.778	7493.48	4907.28	0	0	17502.2	0	38582.2	0	6963.61	0	0	0	10299.5	0	0	10816.2	0	0	0	0	32333.5	3688.89	1489.38	0	0	0	0	6453.99	0
73686	25.6518	2	555.872	1109.73	0.00061582	0.554929	---	KIKGVISIPR		P04114	P04114			Apolipoprotein B-100 OS=Homo sapiens GN=APOB PE=1 SV=2 - [APOB_HUMAN]	True	8.36164	B-ALL	Control	0.155346	302.276	0	0	0	19761.4	22780.1	6969.15	0	0	0	15621.6	0	0	0	5473.24	0	16178.4	0	0	0	5852.29	523003	8384.85	58155.2	0	6725.84	0	0	14931.1	0
22976	14.2588	3	367.549	1099.62	-0.00116862	-1.06274	2.87202	IRWKNEVR		P04114	P04114			Apolipoprotein B-100 OS=Homo sapiens GN=APOB PE=1 SV=2 - [APOB_HUMAN]	True	1.52379	B-ALL	Control	0.3907	226.141	7274.45	0	15505.1	0	0	549164	4.30272	0	0	522495	5963.07	0	6467.46	0	6784.31	343201	0	5713.55	876071	268936	705.219	0	8989.69	0	144156	10405	239469	8056.78	0
80903	14.1268	3	367.549	1099.62	-0.00108723	-0.988731	2.20166	IRWKNEVR		P04114	P04114			Apolipoprotein B-100 OS=Homo sapiens GN=APOB PE=1 SV=2 - [APOB_HUMAN]	True	17.9289	B-ALL	Control	0.770007	417.841	0	7302.61	0	0	0	0	0	0	0	0	0	0	0	0	0	8192.74	0	5509.69	0	0	0	0	0	0	371190	0	0	0	0
23138	73.5877	3	567.311	1698.91	0.000396588	0.233437	4.31801	HLIDSLIDFLNFPR		P04114	P04114			Apolipoprotein B-100 OS=Homo sapiens GN=APOB PE=1 SV=2 - [APOB_HUMAN]	True	1.40258	B-ALL	Control	0.145472	118.252	1.99865e+06	5.21885e+06	1.4054e+06	4.57964e+06	2.95399e+06	265770	2.80558e+06	2.62749e+06	7.92176e+06	272092	6.27049e+06	3.44392e+06	7.73378e+06	2.69915e+06	3.62382e+06	279632	4.46683e+06	5.90508e+06	123690	166012	21102.7	8.45843e+06	1.39796e+07	4.66941e+06	211430	1.00857e+07	220079	1.69704e+07	5.0745e+06
34650	73.9392	2	850.461	1698.91	-0.00175926	-1.03552	5.22979	HLIDSLIDFLNFPR		P04114	P04114			Apolipoprotein B-100 OS=Homo sapiens GN=APOB PE=1 SV=2 - [APOB_HUMAN]	True	1.46244	B-ALL	Control	0.957775	101.645	2.0468e+06	4.74559e+06	1.77373e+06	5.44701e+06	2.05217e+06	619442	1.8971e+06	2.55854e+06	7.37479e+06	769421	6.75349e+06	3.37716e+06	7.67812e+06	2.77164e+06	3.71641e+06	780547	3.79168e+06	6.71715e+06	851744	1.18556e+06	533110	8.70694e+06	1.31921e+07	4.36782e+06	1.04864e+06	1.03349e+07	875249	1.6404e+07	4.93399e+06
23272	42.789	3	980.461	2938.36	-0.0148509	-5.05412	2.58959	VAWHYDEEKIEFEWNTGTNVDTKK		P04114	P04114			Apolipoprotein B-100 OS=Homo sapiens GN=APOB PE=1 SV=2 - [APOB_HUMAN]	True	2.1565	B-ALL	Control	0.303968	154.922	1.56196e+06	810542	2.28211e+06	1.19772e+06	5.97621e+06	267901	9.93345e+06	2.66712e+06	1.5242e+06	70231.9	1.50096e+06	2.35746e+06	1.01745e+06	1.27986e+06	1.74987e+06	103674	1.09755e+07	1.2887e+06	23391.5	71569.4	764084	8.73081e+06	2.12538e+07	253248	43226.4	1.07542e+07	120029	2.27158e+07	352681
23369	61.2073	3	1097.19	3288.53	-0.0023661	-0.719501	9.77252	LNTDIAGLASAIDMSTNYNSDSLHFSNVFR	[14] Oxidation	P04114	P04114			Apolipoprotein B-100 OS=Homo sapiens GN=APOB PE=1 SV=2 - [APOB_HUMAN]	True	2.24798	Control	B-ALL	0.0018032	86.062	6.26766e+06	3.19834e+06	5.29624e+06	2.10461e+07	3.10854e+06	6.51351e+06	3.53003e+06	8.20722e+06	3.88313e+06	7.11118e+06	2.53415e+07	5.17975e+06	2.86582e+06	7.94697e+06	5.09284e+06	5.64163e+06	3.71746e+06	2.18244e+07	3.25851e+06	3.56084e+06	862662	2.00583e+06	3.06907e+06	7.5083e+06	3.94946e+06	2.11318e+06	4.70597e+06	3.49894e+06	8.46681e+06
23435	35.9243	2	521.837	1041.66	-8.7351e-05	-0.0838576	1.90972	LKFIIPSPK		P04114	P04114			Apolipoprotein B-100 OS=Homo sapiens GN=APOB PE=1 SV=2 - [APOB_HUMAN]	True	1.54002	Control	B-ALL	0.00578897	136.217	1.61033e+06	777323	2.38965e+06	1.42445e+06	16345.1	3.87976e+06	14119.9	1.24281e+06	647337	3.21083e+06	638654	2.45428e+06	479664	796066	2.25303e+06	3.06397e+06	23978	1.32411e+06	1597.48	1.70178e+06	0	3.57137e+06	637005	11502.2	0	3.52224e+06	1.50134e+06	652164	0
120800	36.7884	2	521.837	1041.66	0.00105981	1.01743	2.12798	LKFIIPSPK		P04114	P04114			Apolipoprotein B-100 OS=Homo sapiens GN=APOB PE=1 SV=2 - [APOB_HUMAN]	True	38.33	B-ALL	Control	0.00173427	353.974	0	0	0	0	0	808.275	0	0	0	3845.79	0	0	0	0	0	0	0	0	7896.16	0	34074.7	0	3396.2	0	10656.9	4833.36	0	12580.1	6833.39
23800	14.4832	4	409.965	1635.83	-0.00297134	-1.81641	2.22357	AKFRETLEDTRDR		P04114	P04114			Apolipoprotein B-100 OS=Homo sapiens GN=APOB PE=1 SV=2 - [APOB_HUMAN]	True	1.02421	B-ALL	Control	0.197319	75.1735	486988	793349	576118	499128	981332	857372	636222	262458	1.08282e+06	1.06705e+06	223195	513920	1.61593e+06	240294	407803	686364	310249	184330	1.30366e+06	729365	1.43982e+06	881697	752497	39566.2	1.21807e+06	950516	438952	605544	56448.6
29145	14.4832	3	546.285	1635.83	-0.000761916	-0.465767	---	AKFRETLEDTRDR		P04114	P04114			Apolipoprotein B-100 OS=Homo sapiens GN=APOB PE=1 SV=2 - [APOB_HUMAN]	True	1.6853	B-ALL	Control	0.00958158	217.676	0	0	24865.8	22524.8	0	1.11968e+06	0	9881.95	0	744791	11084.1	0	12622.9	51372.9	19920.2	809139	0	22702.7	862078	335286	25453.7	52902.6	59189.9	24103.4	1.10132e+06	32907.2	220099	52592.6	53947.4
23873	43.8509	4	623.832	2491.3	-0.00966073	-3.87777	6.135	YGMVAQVTQTLKLEDTPKINSR		P04114	P04114			Apolipoprotein B-100 OS=Homo sapiens GN=APOB PE=1 SV=2 - [APOB_HUMAN]	True	2.6796	B-ALL	Control	3.50068e-05	97.9979	311061	377607	461203	488702	230552	2.12796e+06	227242	220714	263789	1.56725e+06	476249	528280	320351	207245	598097	1.92614e+06	354109	326444	2.50423e+06	1.81903e+06	3.73549e+06	1.11186e+06	837477	842265	3.06687e+06	972555	1.2466e+06	805854	1.15235e+06
24008	69.9154	4	804.947	3215.76	0.000354301	0.110176	4.97292	ATFQTPDFIVPLTDLRIPSVQINFKDLK		P04114	P04114			Apolipoprotein B-100 OS=Homo sapiens GN=APOB PE=1 SV=2 - [APOB_HUMAN]	True	3.60003	B-ALL	Control	0.008551	209.212	178102	128321	94886	98072.6	12059.6	4.71471e+06	12921.5	166799	49050.1	5.51709e+06	65064.1	82127	102296	315190	117888	6.64608e+06	35858.6	113136	1.20685e+07	2.37113e+06	4.83694e+06	558091	118088	40808.4	1.54154e+07	615333	1.74956e+06	98158.7	70629.9
24017	80.8561	4	1229.4	4913.58	0.00561431	1.14261	6.93411	GLSDEAVTSLLPQLIEVSSPITLQALVQCGQPQCSTHILQWLKR	[29] Carbamidomethyl|[34] Carbamidomethyl	P04114	P04114			Apolipoprotein B-100 OS=Homo sapiens GN=APOB PE=1 SV=2 - [APOB_HUMAN]	True	2.64752	Control	B-ALL	0.343155	117.722	5.64109e+06	484253	4.85854e+06	1.7167e+07	131975	5.78495e+06	30939	2.69445e+06	3.00211e+06	4.17012e+06	1.53577e+07	1.49171e+07	483414	1.36433e+07	1.59539e+07	9.52036e+06	12147.3	1.80315e+07	1.26041e+06	1.75088e+06	369310	5.29072e+06	1.6492e+06	3.84724e+06	1.6904e+06	2.87677e+06	1.14519e+06	1.48536e+06	7.22513e+06
24109	14.0654	2	425.719	849.423	-0.000370961	-0.436721	1.7674	EAQEVFK		P04114	P04114			Apolipoprotein B-100 OS=Homo sapiens GN=APOB PE=1 SV=2 - [APOB_HUMAN]	True	1.18894	B-ALL	Control	0.631683	233.275	15682.5	2.2172e+06	35369.6	122057	2.56992e+06	22170.6	340044	31431.4	33235.8	38879.1	174032	21494.7	51888.9	58198.1	52094.1	14558	39912.4	20943.1	32815.7	45801.4	459583	1.17216e+06	887504	31992.7	34498.7	3.75913e+06	49671.6	75416.6	49277.7
68833	15.7525	2	425.719	849.424	0.000295352	0.347709	1.89607	EAQEVFK		P04114	P04114			Apolipoprotein B-100 OS=Homo sapiens GN=APOB PE=1 SV=2 - [APOB_HUMAN]	True	6.03383	B-ALL	Control	0.349975	368.914	276.394	0	0	10898.7	0	15370.2	0	260.271	79.4791	27074.2	0	0	6296.65	5042.21	78.3048	17779.1	4.05574	2603.36	0	1459.4	19960.2	0	767.489	0	0	688.142	6700.16	10072	6173.58
24241	49.0548	4	650.584	2598.31	-0.000937464	-0.360798	4.89594	GAYQNNEIKHIYAISSAALSASYK		P04114	P04114			Apolipoprotein B-100 OS=Homo sapiens GN=APOB PE=1 SV=2 - [APOB_HUMAN]	True	1.43334	Control	B-ALL	0.00872766	39.7085	2.40336e+06	1.92899e+06	3.56764e+06	2.24716e+06	2.0354e+06	2.38099e+06	1.83883e+06	2.5422e+06	1.33389e+06	2.51943e+06	2.42079e+06	2.91594e+06	1.65713e+06	2.53239e+06	3.47244e+06	2.80962e+06	1.9793e+06	2.2856e+06	1.89077e+06	1.86437e+06	447251	1.82567e+06	1.75268e+06	1.93621e+06	1.69483e+06	2.11464e+06	2.26451e+06	1.52287e+06	1.79339e+06
24317	59.9951	4	781.133	3120.5	-0.00982508	-3.14855	4.03777	LSQLQTYMIQFDQYIKDSYDLHDLK	[8] Oxidation	P04114	P04114			Apolipoprotein B-100 OS=Homo sapiens GN=APOB PE=1 SV=2 - [APOB_HUMAN]	True	1.69796	Control	B-ALL	0.00781975	91.988	3.52096e+06	2.73796e+06	4.7939e+06	7.74598e+06	1.02021e+06	2.937e+06	794397	4.42784e+06	2.70752e+06	2.53756e+06	8.40342e+06	4.86958e+06	3.2354e+06	3.90161e+06	4.45982e+06	1.85222e+06	1.76135e+06	7.9439e+06	5.17011e+06	1.82207e+06	871910	991610	625481	2.6604e+06	5.90864e+06	865940	1.76864e+06	581843	6.86156e+06
24437	60.1106	4	781.133	3120.5	-0.0103909	-3.32988	4.02623	LSQLQTYMIQFDQYIKDSYDLHDLK	[8] Oxidation	P04114	P04114			Apolipoprotein B-100 OS=Homo sapiens GN=APOB PE=1 SV=2 - [APOB_HUMAN]	True	1.21136	B-ALL	Control	0.95468	66.6484	835388	610115	1.93336e+06	1.15304e+06	163493	2.57297e+06	752782	1.05953e+06	766624	2.79488e+06	1.06747e+06	1.92619e+06	681110	1.15496e+06	2.15634e+06	3.63471e+06	478291	1.19502e+06	2.87398e+06	2.53482e+06	64588.5	1.01058e+06	962329	3.39585e+06	1.24978e+06	1.50812e+06	2.67927e+06	1.24353e+06	438310
24483	33.8304	3	818.778	2453.31	-0.00100008	-0.407645	6.69689	SNTVASLHTEKNTLELSNGVIVK		P04114	P04114			Apolipoprotein B-100 OS=Homo sapiens GN=APOB PE=1 SV=2 - [APOB_HUMAN]	True	3.45074	Control	B-ALL	0.0254349	111.196	2.52473e+06	321494	3.21341e+06	1.34923e+06	24386.8	2.12201e+06	18710.6	2.55542e+06	595597	2.28593e+06	1.23346e+06	2.67201e+06	403892	2.02051e+06	2.48092e+06	1.70501e+06	30516.4	1.30806e+06	359991	1.30887e+06	36404.3	624401	101421	0	451485	600404	1.35369e+06	92041.6	213090
24659	37.9213	2	952.976	1903.94	-0.00175805	-0.923375	4.92345	VIGNMGQTMEQLTPELK	[5] Oxidation	P04114	P04114			Apolipoprotein B-100 OS=Homo sapiens GN=APOB PE=1 SV=2 - [APOB_HUMAN]	True	1.09387	Control	B-ALL	0.00169224	149.564	3.13775e+06	3.22349e+06	391099	582334	758584	1.00243e+06	428658	3.28559e+06	3.36155e+06	1.08803e+06	362724	552570	3.1266e+06	2.38851e+06	628773	702976	170527	261498	0	16653.4	0	4.32241e+06	3.11493e+06	0	949.578	5.4133e+06	10940.2	3.60416e+06	0
24981	48.5095	3	676.357	2026.05	-0.00654884	-3.23231	5.71703	FLLKAEPLAFTFSHDYK		P04114	P04114			Apolipoprotein B-100 OS=Homo sapiens GN=APOB PE=1 SV=2 - [APOB_HUMAN]	True	1.46167	Control	B-ALL	0.013471	76.5421	649171	353771	1.12386e+06	1.02811e+06	670870	1.58287e+06	803086	696569	711236	1.44414e+06	671543	1.50726e+06	529893	856147	1.38094e+06	1.46259e+06	857685	424636	1.44816e+06	1.01626e+06	59514.5	408370	286157	618604	1.37548e+06	415440	959647	154011	391307
29822	48.4868	4	507.521	2026.06	0.000129543	0.0639384	3.58496	FLLKAEPLAFTFSHDYK		P04114	P04114			Apolipoprotein B-100 OS=Homo sapiens GN=APOB PE=1 SV=2 - [APOB_HUMAN]	True	1.3103	Control	B-ALL	0.639533	98.9771	299243	37292.8	475241	161317	4520.84	808084	22617.5	369251	71441.3	856942	157864	434813	44298	320882	501873	959685	69160.2	77614.2	510126	407152	16995.4	111533	49600.3	82442.6	543154	216647	559311	51774.5	125948
25248	39.6684	2	549.296	1096.58	0.00054571	0.497649	2.57939	LAAYLMLMR	[8] Oxidation	P04114	P04114			Apolipoprotein B-100 OS=Homo sapiens GN=APOB PE=1 SV=2 - [APOB_HUMAN]	True	1.44369	Control	B-ALL	0.00760076	146.34	1.33782e+06	1.28376e+06	116397	314100	319324	197583	114406	1.41357e+06	1.27573e+06	147544	399163	151533	1.04151e+06	1.08007e+06	86714.3	197162	302771	358558	0	40506.4	8395.83	1.28311e+06	1.09614e+06	3.70713	41896.8	944318	55078.4	1.73489e+06	7581.59
25441	21.9014	3	364.532	1090.58	-0.00153714	-1.40948	2.71511	EVKIDGQFR		P04114	P04114			Apolipoprotein B-100 OS=Homo sapiens GN=APOB PE=1 SV=2 - [APOB_HUMAN]	True	1.39466	Control	B-ALL	0.0866615	120.41	130092	121066	479460	69341.6	13725.5	722793	32208.5	78927.3	113923	797561	135389	449790	86743.7	83249.5	411626	627295	24271.2	58359.2	320773	600376	188975	108766	15363.4	459.382	262454	78232.8	628623	20428.8	14144.2
27675	21.9145	2	546.295	1090.58	-0.000816378	-0.748574	---	EVKIDGQFR		P04114	P04114			Apolipoprotein B-100 OS=Homo sapiens GN=APOB PE=1 SV=2 - [APOB_HUMAN]	True	1.91367	Control	B-ALL	0.0404188	125.094	357597	88607.1	552260	95029.8	177970	1.04447e+06	58383.8	189748	68928	1.11877e+06	116067	571170	63298.7	185859	534939	905983	36727.5	64574.8	569254	568705	140943	86730.2	18240.6	7846.66	415570	91089.3	558536	4335.38	0
25605	81.3024	4	1084.03	4332.1	0.00177739	0.410284	8.22787	ADYVETVLDSTCSSTVQFLEYELNVLGTHKIEDGTLASK	[12] Carbamidomethyl	P04114	P04114			Apolipoprotein B-100 OS=Homo sapiens GN=APOB PE=1 SV=2 - [APOB_HUMAN]	True	1.28196	Control	B-ALL	0.745643	89.6078	1.16915e+06	412394	4.3435e+06	3.63781e+06	341567	3.02493e+06	14795	789601	261391	2.12354e+06	1.74363e+06	3.14828e+06	57720.2	1.62041e+06	3.00896e+06	3.41694e+06	21525.1	1.53225e+06	439732	1.75093e+06	1.67167e+06	3.61443e+06	781639	760703	470372	621471	1.40874e+06	527081	1.61358e+06
25637	43.0699	3	837.027	2508.06	-0.000924596	-0.36865	5.53772	DFSAEYEEDGKYEGLQEWEGK		P04114	P04114			Apolipoprotein B-100 OS=Homo sapiens GN=APOB PE=1 SV=2 - [APOB_HUMAN]	True	2.06774	B-ALL	Control	0.314094	134.145	2.69689e+06	3.37815e+06	2.3576e+06	2.49606e+06	3.29059e+06	581785	3.08965e+06	3.0647e+06	4.02941e+06	641409	1.87158e+06	2.65679e+06	3.31067e+06	363433	2.12197e+06	396978	2.94303e+06	1.60707e+06	348160	344850	175837	1.0491e+07	1.45847e+07	1.92578e+06	163211	1.27962e+07	502677	1.54898e+07	1.05436e+06
157293	89.4701	3	837.027	2508.06	-0.00103871	-0.41415	3.09969	DFSAEYEEDGKYEGLQEWEGK		P04114	P04114			Apolipoprotein B-100 OS=Homo sapiens GN=APOB PE=1 SV=2 - [APOB_HUMAN]	True	1.35205	B-ALL	Control	0.597061	124.906	170962	76605.5	106775	271459	58152.3	187390	243893	680341	590673	365407	630254	630643	751289	548719	782310	562917	283595	1.31495e+06	43385	61355.1	223934	1.02823e+06	1.12144e+06	264395	74059.3	1.07121e+06	163328	1.59421e+06	212754
25721	51.9495	3	806.43	2416.27	-0.00374125	-1.54836	5.82161	VIGNMGQTMEQLTPELKSSILK		P04114	P04114			Apolipoprotein B-100 OS=Homo sapiens GN=APOB PE=1 SV=2 - [APOB_HUMAN]	True	4.39794	B-ALL	Control	0.121615	165.36	402746	238583	175848	252463	248018	128843	353531	545020	380111	208821	203882	218469	351302	267391	172857	143816	327010	210810	821383	153182	5.55554e+06	109329	136983	519631	575393	92782.9	165614	142467	514079
26320	33.5125	2	791.417	1580.82	-0.00125086	-0.79127	4.30817	HIYAISSAALSASYK		P04114	P04114			Apolipoprotein B-100 OS=Homo sapiens GN=APOB PE=1 SV=2 - [APOB_HUMAN]	True	3.94381	B-ALL	Control	0.6789	233.025	144075	277196	418076	550756	813201	184443	583846	234682	630497	77085	630563	241252	515178	75462.6	184880	84008.9	1.0368e+06	1.46108e+06	693675	99934.6	5911.61	1.19709e+06	2.24392e+06	1.32148e+06	436372	2.07355e+06	33118.7	2.37557e+06	418994
26686	54.5013	2	1265.12	2528.22	0.0010962	0.433587	6.57934	NSLFFSAQPFEITASTNNEGNLK		P04114	P04114			Apolipoprotein B-100 OS=Homo sapiens GN=APOB PE=1 SV=2 - [APOB_HUMAN]	True	1.69814	B-ALL	Control	0.0659335	128.594	2.36419e+06	2.70862e+06	2.038e+06	2.91398e+06	2.57071e+06	600681	2.41341e+06	3.25538e+06	3.69363e+06	471148	3.14815e+06	2.33575e+06	3.54093e+06	3.2728e+06	2.50905e+06	566335	2.64896e+06	2.97847e+06	92332	116806	10006.2	8.43292e+06	1.23272e+07	2.64805e+06	182058	9.63259e+06	180424	1.35299e+07	2.17074e+06
26698	55.3486	3	779.071	2334.19	-0.00165971	-0.711043	6.09979	IEGNLIFDPNNYLPKESMLK		P04114	P04114			Apolipoprotein B-100 OS=Homo sapiens GN=APOB PE=1 SV=2 - [APOB_HUMAN]	True	2.41415	B-ALL	Control	0.0532237	174.23	137647	117147	183753	201951	67533.6	2.8315e+06	150367	150058	113592	2.9214e+06	277488	113323	58209.2	133072	143072	2.40122e+06	74072.9	195453	5.12347e+06	1.50472e+06	1.57505e+06	103179	155225	124069	4.33568e+06	147793	1.32336e+06	126376	218601
26844	51.0431	3	592.996	1775.97	-0.000444525	-0.2503	5.42666	ELLKDLSKEAQEVFK		P04114	P04114			Apolipoprotein B-100 OS=Homo sapiens GN=APOB PE=1 SV=2 - [APOB_HUMAN]	True	2.21497	Control	B-ALL	0.0091764	80.7028	786961	838190	1.96949e+06	608035	46146.7	198576	597410	874082	911939	216089	643089	1.52554e+06	1.06824e+06	1.17653e+06	1.83118e+06	321934	934224	723672	489455	80094.6	6560.34	522345	242532	697545	394163	620810	141994	264905	939763
27210	41.6101	4	684.368	2733.44	-0.00573894	-2.09952	8.06493	NKYGMVAQVTQTLKLEDTPKINSR		P04114	P04114			Apolipoprotein B-100 OS=Homo sapiens GN=APOB PE=1 SV=2 - [APOB_HUMAN]	True	2.51507	B-ALL	Control	0.116311	125.552	239267	291979	116130	147595	275044	1.15775e+06	320115	112120	205050	1.07897e+06	173223	120587	141637	71956	110567	770082	240895	47373.5	3.32393e+06	645904	623860	402746	297331	26815.6	2.71527e+06	264046	617585	420207	55197.3
27554	62.9465	3	810.074	2427.2	-0.0110836	-4.56641	6.01429	GFEPTLEALFGKQGFFPDSVNK		P04114	P04114			Apolipoprotein B-100 OS=Homo sapiens GN=APOB PE=1 SV=2 - [APOB_HUMAN]	True	1.04064	Control	B-ALL	0.601325	34.5124	600130	1.1152e+06	905905	783317	1.10765e+06	1.41621e+06	940642	843266	1.19356e+06	1.59522e+06	781458	1.13979e+06	1.37093e+06	579522	885931	1.3703e+06	1.29775e+06	734484	1.64727e+06	902685	669951	1.03609e+06	738905	734595	1.51312e+06	1.13118e+06	1.1362e+06	971050	632819
27715	47.3873	3	564.317	1689.93	-3.56341e-05	-0.0210862	4.20845	ALVDTLKFVTQAEGAK		P04114	P04114			Apolipoprotein B-100 OS=Homo sapiens GN=APOB PE=1 SV=2 - [APOB_HUMAN]	True	5.05344	B-ALL	Control	0.797013	176.201	32662.5	42116.1	23969.3	18231.9	115359	804603	66041.6	38652.2	20809.6	812150	18079.2	6041.82	6337.53	73311.5	39259.1	743315	72184.1	12544.3	2.32705e+06	230369	2.29505e+06	7292.56	0.558722	84758.8	2.44331e+06	8577.36	263839	738.25	83020.3
48249	47.3719	2	845.972	1689.93	-0.000265619	-0.157177	4.51372	ALVDTLKFVTQAEGAK		P04114	P04114			Apolipoprotein B-100 OS=Homo sapiens GN=APOB PE=1 SV=2 - [APOB_HUMAN]	True	7.67447	B-ALL	Control	0.0333999	200.153	22600.7	349.903	2.44844	21772.8	793.276	315606	3486.43	13184.8	10282.3	266185	0	0	33.9643	21323.7	18704.3	302778	5.03812	0	1.0078e+06	62125	1.39752e+06	472.954	842.305	11204.8	1.34621e+06	153.918	78080.2	13500.4	12756.5
27839	28.6878	3	416.927	1247.76	-0.000700376	-0.561306	3.00152	KLTIFKTELR		P04114	P04114			Apolipoprotein B-100 OS=Homo sapiens GN=APOB PE=1 SV=2 - [APOB_HUMAN]	True	1.11504	B-ALL	Control	0.339147	230.707	8083.33	0	0	7949.84	0	429461	0	0	0	351988	4977.6	0	0	0	0	250532	0	0	304130	90812.5	0	48033.3	161.055	0	0	25242.4	90965.8	0	0
28045	61.7328	3	816.414	2446.22	0.000194981	0.0797071	5.07605	TIDQMLNSELQWPVPDIYLR	[5] Oxidation	P04114	P04114			Apolipoprotein B-100 OS=Homo sapiens GN=APOB PE=1 SV=2 - [APOB_HUMAN]	True	1.00508	Control	B-ALL	0.166881	91.3758	3.3076e+06	922012	2.09343e+06	8.39575e+06	538732	2.23338e+06	531558	2.6178e+06	1.57136e+06	2.21965e+06	8.53518e+06	2.35019e+06	1.58596e+06	2.71831e+06	2.00055e+06	1.29857e+06	1.16927e+06	8.61321e+06	3.50933e+06	2.5054e+06	1.64482e+06	3.47101e+06	2.68895e+06	2.44958e+06	3.16499e+06	4.25971e+06	2.1864e+06	3.94198e+06	3.61305e+06
28105	35.8451	4	651.099	2600.37	-0.00198805	-0.764526	7.31466	RKHVAEAICKEQHLFLPFSYK	[9] Carbamidomethyl	P04114	P04114			Apolipoprotein B-100 OS=Homo sapiens GN=APOB PE=1 SV=2 - [APOB_HUMAN]	True	1.90916	Control	B-ALL	0.825694	209.85	21585.1	49619.8	97901.4	40777	36841	2.44781e+06	6173.67	40979.9	5223.25	2.45019e+06	4891.7	91325.7	17.1031	56840.5	80693.7	2.49697e+06	36422.2	19099.1	68294.7	1.06884e+06	28977.2	5950.39	2895.87	13721.8	36685.2	8711.34	1.48535e+06	844.519	3969.98
28553	46.8032	4	667.368	2665.44	-0.00288674	-1.08303	4.57975	KSISAALEHKVSALLTPAEQTGTWK		P04114	P04114			Apolipoprotein B-100 OS=Homo sapiens GN=APOB PE=1 SV=2 - [APOB_HUMAN]	True	2.66955	B-ALL	Control	0.0386742	131.042	207701	235686	269803	220829	341654	1.32244e+06	257069	145990	293072	1.3859e+06	162396	251677	265742	159351	242179	1.34918e+06	226743	116428	1.14693e+06	383721	4.13945e+06	228905	232800	197503	1.10779e+06	428832	449720	343214	106235
58723	46.6925	3	889.488	2665.44	-0.000294368	-0.110438	8.5807	KSISAALEHKVSALLTPAEQTGTWK		P04114	P04114			Apolipoprotein B-100 OS=Homo sapiens GN=APOB PE=1 SV=2 - [APOB_HUMAN]	True	5.58492	B-ALL	Control	0.780824	213.978	24136.4	0	2737.66	584.641	55213	329659	7754.45	13313.8	14126.9	151246	1121.5	442.562	459.277	6486.4	14589.9	331010	438.848	3227.87	87416.9	0	1.76267e+06	2986.68	32890.1	25574.2	69194.3	969.386	11046.5	3.73912	7956.57
94187	46.6452	5	534.096	2665.45	0.00121637	0.45635	---	KSISAALEHKVSALLTPAEQTGTWK		P04114	P04114			Apolipoprotein B-100 OS=Homo sapiens GN=APOB PE=1 SV=2 - [APOB_HUMAN]	True	1.96936	B-ALL	Control	0.363412	134.223	44242.3	35069.6	23224.7	8418.32	108899	78685.7	58837.2	19110.4	86906.4	108822	35690.1	19144.5	14678.2	16409.7	37177.4	108601	69283.9	20728.6	53730.9	17301.9	355312	47159.6	20212.5	10457.9	60078.5	74976.7	43044.9	51408.4	14438.5
28937	45.6858	2	440.254	878.493	-0.000390078	-0.444031	1.83879	FLDMLIK		P04114	P04114			Apolipoprotein B-100 OS=Homo sapiens GN=APOB PE=1 SV=2 - [APOB_HUMAN]	True	1.58212	Control	B-ALL	0.26061	156.52	86687.6	750666	111818	138983	2.24462e+06	74.5439	2.41339e+06	79570.5	687303	12135.6	124820	123699	742495	4693.98	113736	10941.2	2.87515e+06	113489	2202.74	23328.9	1199.16	603027	1.41102e+06	312639	2658.5	651757	18082.4	1.46467e+06	141364
29007	51.0994	2	709.408	1416.8	-0.0082675	-5.83529	3.94061	ANLFNKLVTELR		P04114	P04114			Apolipoprotein B-100 OS=Homo sapiens GN=APOB PE=1 SV=2 - [APOB_HUMAN]	True	1.76591	B-ALL	Control	0.0104941	64.6634	673047	210192	2.10201e+06	1.73726e+06	205934	2.51789e+06	315089	836374	816369	2.31123e+06	1.57094e+06	1.66011e+06	552010	792626	1.9798e+06	2.04871e+06	233891	1.45052e+06	4.24825e+06	1.23689e+06	3.38754e+06	1.28058e+06	820476	1.5561e+06	4.24166e+06	1.2285e+06	1.36192e+06	1.21003e+06	2.25559e+06
38362	50.7049	3	473.278	1416.81	0.0028553	2.01531	3.78593	ANLFNKLVTELR		P04114	P04114			Apolipoprotein B-100 OS=Homo sapiens GN=APOB PE=1 SV=2 - [APOB_HUMAN]	True	1.41441	B-ALL	Control	0.94487	124.859	124531	34874.1	199735	131040	83802.9	985315	85495.1	181061	38017.9	1.02612e+06	188929	151576	52887.2	187114	163279	1.06545e+06	133108	183719	1.06344e+06	414451	4008.97	129660	55792.8	269378	1.22512e+06	123730	537392	57725	474286
29364	17.318	3	360.873	1079.6	-0.00117755	-1.09073	1.90758	YTLNKNSLK		P04114	P04114			Apolipoprotein B-100 OS=Homo sapiens GN=APOB PE=1 SV=2 - [APOB_HUMAN]	True	15.7082	B-ALL	Control	0.540193	231.147	1256.87	1396.93	11789	7424.93	11170.6	1467.12	3313.14	5489.42	0	0	0	0	2726.7	0	0	40386	0	4505.54	481466	0	1412.42	0	3667.43	0	372412	0	0	0	0
45944	17.507	3	360.873	1079.6	-0.000945727	-0.876	1.75116	YTLNKNSLK		P04114	P04114			Apolipoprotein B-100 OS=Homo sapiens GN=APOB PE=1 SV=2 - [APOB_HUMAN]	True	9.16095	Control	B-ALL	0.81785	305.58	1460.81	2546.17	0	0	0	472710	0	0	871.869	0	0	0	1709.82	0	0	273527	0	0	15301.9	0	0	190.384	5052.37	0	0	420.612	58449.9	0	0
72885	17.6805	3	360.873	1079.6	-0.00136007	-1.2598	1.37714	YTLNKNSLK		P04114	P04114			Apolipoprotein B-100 OS=Homo sapiens GN=APOB PE=1 SV=2 - [APOB_HUMAN]	True	6.98788	Control	B-ALL	0.0724485	298.649	14419.8	42832.6	9445.08	17207.6	8426.18	6860.62	56458.9	0	7600.22	485902	0	0	16503.2	3065.52	0	4630.37	0	6872.36	0	54317	617.857	5926.4	10362.4	0	0	11891	1649.52	0	0
30664	14.8982	2	435.78	869.545	0.000605971	0.696883	1.66325	AAIQALRK		P04114	P04114			Apolipoprotein B-100 OS=Homo sapiens GN=APOB PE=1 SV=2 - [APOB_HUMAN]	False	25.8862	B-ALL	Control	0.0252342	415.45	5669.09	7069.08	7478.73	8494.94	4482.45	9356.65	2461.61	5407.64	3648.68	3664.14	6584.17	6046.09	9908.28	5213.66	6970.12	6560.11	2776.35	5764.87	0	6485.74	2.72958e+06	2661.92	1881.82	785.272	0	11384.8	6928.49	3037.93	4815.97
31523	12.4017	2	435.78	869.545	0.000180221	0.207259	2.04928	AAIQALRK		P04114	P04114			Apolipoprotein B-100 OS=Homo sapiens GN=APOB PE=1 SV=2 - [APOB_HUMAN]	False	19397.5	B-ALL	Control	0.279045	424.264	0	0	0	0	0	0	0	0	0	0	0	0	0	146.893	0	0	0	0	0	0	0	0	0	0	0	0	0	0	0
30755	43.2229	4	575.535	2298.11	0.000332946	0.144878	5.3939	YLRTEHGSEMLFFGNAIEGK		P04114	P04114			Apolipoprotein B-100 OS=Homo sapiens GN=APOB PE=1 SV=2 - [APOB_HUMAN]	True	1.10645	Control	B-ALL	0.444602	107.564	677363	157115	862109	522556	54944.7	1.93667e+06	90429.5	660435	186967	2.12793e+06	501653	748999	172399	377235	408693	2.07802e+06	177440	480323	1.79763e+06	1.17379e+06	65796.1	225972	88215.7	282279	1.7722e+06	220821	1.29827e+06	114465	268115
31007	30.1536	3	739.705	2216.09	-0.000348133	-0.157093	6.4047	KITEVALMGHLSCDTKEER	[13] Carbamidomethyl	P04114	P04114			Apolipoprotein B-100 OS=Homo sapiens GN=APOB PE=1 SV=2 - [APOB_HUMAN]	True	1.87091	B-ALL	Control	0.818957	134.101	20776.2	17163.6	74298.5	52618.5	87356.7	906806	69305.3	67791.7	51175.9	314301	24670	270178	482213	18440.2	265004	645337	80535.5	15369.8	83609.4	88906.4	7633.38	1.06482e+06	1.17407e+06	23534.4	228.96	1.33622e+06	322230	154188	50873.3
31188	33.8177	4	386.467	1541.84	0.00098658	0.639873	2.25595	MLETVRTPALHFK		P04114	P04114			Apolipoprotein B-100 OS=Homo sapiens GN=APOB PE=1 SV=2 - [APOB_HUMAN]	True	3.34318	B-ALL	Control	0.391455	253.905	25039.8	19151.9	45350.6	112479	27019.2	31499.6	62953	35605	15246.1	34408.2	91689.6	37481.4	13638	68577.5	52362.1	17200.5	106117	136664	28661.1	6411.62	1.90196e+06	53457.2	35154.4	143336	43436.9	16309.9	29400	17720.7	135305
38357	33.549	4	386.467	1541.84	-0.000915398	-0.593705	2.13389	MLETVRTPALHFK		P04114	P04114			Apolipoprotein B-100 OS=Homo sapiens GN=APOB PE=1 SV=2 - [APOB_HUMAN]	True	5.36756	B-ALL	Control	0.176615	233.509	32664.8	13288.6	15267.1	60405.7	16643.2	22274	45789.9	7461.59	14970	7406.47	38747.7	14117.9	25883.4	29356.8	30565	17599.8	136144	43114.1	35536.1	4598.39	346299	6595.99	14079.8	48891.3	28227.6	88054.3	8064.5	102642	19907.1
31251	30.2697	3	498.953	1493.84	-0.000264609	-0.177134	3.77462	LLKENLCLNLHK	[7] Carbamidomethyl	P04114	P04114			Apolipoprotein B-100 OS=Homo sapiens GN=APOB PE=1 SV=2 - [APOB_HUMAN]	True	3.40335	B-ALL	Control	0.0541599	218.034	91926.6	0	62253	140037	13393.6	48568.8	67472.3	9138.14	0	70064.2	8645.36	90013.2	144742	7333.87	40063.4	56689.9	1.05472e+06	75313.2	56610.9	21387.2	73239.9	817382	1.05833e+06	351791	18134.5	780267	7318.7	21944.7	613973
39288	30.2697	4	374.467	1493.84	-0.00124116	-0.830853	2.47626	LLKENLCLNLHK	[7] Carbamidomethyl	P04114	P04114			Apolipoprotein B-100 OS=Homo sapiens GN=APOB PE=1 SV=2 - [APOB_HUMAN]	True	1.62747	B-ALL	Control	0.310221	171.193	32055.6	6384.14	12328	51992.8	329212	24943.9	435263	0	44925.4	11087.6	92799.7	23568.1	75341.7	0	23814.9	12326.7	573389	11346.9	3575.51	9390.65	0	462332	500351	157058	5263.74	502564	0	5226.12	282468
83071	30.56	3	498.953	1493.84	-0.00180529	-1.20849	3.40018	LLKENLCLNLHK	[7] Carbamidomethyl	P04114	P04114			Apolipoprotein B-100 OS=Homo sapiens GN=APOB PE=1 SV=2 - [APOB_HUMAN]	True	89.1387	B-ALL	Control	0.426416	371.821	0	0	0	0	0	0	0	0	0	0	0	681.106	8275.82	430.431	0	21.7972	0	0	0	0	132876	0	0	0	0	0	6797.12	696540	0
31720	79.3607	3	785.763	2354.27	-0.000305539	-0.129781	6.5132	ITLIINWLQEALSSASLAHMK	[20] Oxidation	P04114	P04114			Apolipoprotein B-100 OS=Homo sapiens GN=APOB PE=1 SV=2 - [APOB_HUMAN]	True	1.48942	Control	B-ALL	0.082125	104.024	1.492e+06	1.8515e+06	1.44331e+06	8.48048e+06	1.796e+06	1.2996e+06	1.60421e+06	1.21178e+06	3.30617e+06	1.65084e+06	1.06518e+07	3.89134e+06	2.9056e+06	1.79403e+06	3.49977e+06	1.74806e+06	316357	1.07633e+07	458222	789691	282532	1.96322e+06	3.13221e+06	6.72477e+06	642019	3.03184e+06	883201	3.91304e+06	7.97561e+06
31775	39.4571	3	615.017	1842.03	0.00531907	2.88762	4.95783	VSALLTPAEQTGTWKLK		P04114	P04114			Apolipoprotein B-100 OS=Homo sapiens GN=APOB PE=1 SV=2 - [APOB_HUMAN]	True	4.34283	B-ALL	Control	0.93218	188.436	60085.5	1454.17	84401.2	156692	15382.1	35284.9	3944.67	0	1035.92	60086.5	150406	116366	4195.35	9800.39	15326.2	106391	0	131928	0	87970	1.41583e+06	324934	47.0726	6451.6	622.905	142586	315307	27.5821	23339.7
48303	39.6606	3	615.017	1842.03	0.00485025	2.63311	4.74968	VSALLTPAEQTGTWKLK		P04114	P04114			Apolipoprotein B-100 OS=Homo sapiens GN=APOB PE=1 SV=2 - [APOB_HUMAN]	True	8.3588	B-ALL	Control	0.0887903	271.039	0	1549.1	12862.4	32060.3	821.399	29735	13017.5	15697.4	0	13946.1	27700	0	0	44934.1	33.6678	17063.3	0	0	12170.9	0	112297	22869.7	3559.02	0	23389.4	17480.8	11354.5	14952.9	0
33139	64.6084	4	677.351	2705.37	-2.1465e-05	-0.00793421	6.12152	YEVDQQIQVLMDKLVELAHQYK	[11] Oxidation	P04114	P04114			Apolipoprotein B-100 OS=Homo sapiens GN=APOB PE=1 SV=2 - [APOB_HUMAN]	True	3.7224	Control	B-ALL	0.00316212	142.508	776887	156261	468056	1.56003e+06	18263.4	399679	28289.7	757655	208692	334114	2.05119e+06	701861	152785	863594	757167	376082	23121.8	2.03014e+06	164145	298859	26028.8	16858.8	30616.9	16021.8	219095	59166	390389	68653.4	31747.7
33319	12.4579	2	762.804	1523.59	-0.00136608	-0.896619	3.46555	LSNDMMGSYAEMK	[5] Oxidation|[6] Oxidation|[12] Oxidation	P04114	P04114			Apolipoprotein B-100 OS=Homo sapiens GN=APOB PE=1 SV=2 - [APOB_HUMAN]	True	4.18188	Control	B-ALL	0.103662	204.623	970989	282568	31687.8	1.30669e+06	0	109235	0	907088	568539	67128.6	1.13898e+06	101009	379194	791771	64407	33585.8	0	1.43045e+06	0	21919.8	0	30290.2	18218.1	686501	9721.44	18586.7	8221.1	17511.8	568204
34697	9.84902	4	368.942	1471.74	-0.00115754	-0.786511	4.28227	YKAEKSHDELPR		P04114	P04114			Apolipoprotein B-100 OS=Homo sapiens GN=APOB PE=1 SV=2 - [APOB_HUMAN]	True	12.7023	B-ALL	Control	0.00072359	173.8	915.209	1423.04	3187.73	2271.97	3232.76	114006	7967.36	25410.8	7319.27	96477.2	2037.29	194.726	1481.98	19660.7	418.815	72943.1	1130.41	7130.85	559469	92911.9	1.33748e+06	9896.09	13950.9	17513.9	412402	16055.4	72545.7	2349.37	14095.5
80378	12.1473	4	368.943	1471.74	0.000313655	0.213118	3.82599	YKAEKSHDELPR		P04114	P04114			Apolipoprotein B-100 OS=Homo sapiens GN=APOB PE=1 SV=2 - [APOB_HUMAN]	True	3.2439	B-ALL	Control	0.772085	300.07	25471.6	35486.8	8402.46	87526.6	6413.6	59999.8	10.6275	10834.7	23592.5	45083	39324.4	15117.5	22167.6	34112.8	12325.7	30982.8	0	42704.4	111542	28545.2	1.16515e+06	18980.9	4249.31	6019.64	95091.3	13771.4	58239.9	10300.9	0
166186	12.1243	3	491.588	1471.74	0.000111727	0.0759149	3.49636	YKAEKSHDELPR		P04114	P04114			Apolipoprotein B-100 OS=Homo sapiens GN=APOB PE=1 SV=2 - [APOB_HUMAN]	True	12.5198	B-ALL	Control	0.0933377	362.3	2135.87	38.4837	255.136	231.202	747.653	1315.85	17921.9	320.999	4997.59	16698.7	749.43	446.635	176.137	53.7257	1060.16	11921.2	447.749	740.616	3687.69	1010.81	648751	2652.11	1050.57	414.876	44065.6	2416.55	818.279	391.336	354.183
34740	8.66478	2	480.243	958.472	-0.000341805	-0.356614	2.25645	SPSQADINK		P04114	P04114			Apolipoprotein B-100 OS=Homo sapiens GN=APOB PE=1 SV=2 - [APOB_HUMAN]	True	1.1797	B-ALL	Control	0.436605	202.787	20836.3	1.18973e+06	16953.9	14700.1	1.49116e+06	94924	791691	7087.39	74054.6	31987.5	34881.5	22547.4	124940	1331.49	9133.28	10923.7	39332.9	5427.58	35777.2	174782	3631.62	459695	223809	1342.08	34014.4	925522	56587	68173.9	111053
92550	9.91172	2	480.244	958.473	0.00150366	1.56881	2.68335	SPSQADINK		P04114	P04114			Apolipoprotein B-100 OS=Homo sapiens GN=APOB PE=1 SV=2 - [APOB_HUMAN]	True	6.65701	B-ALL	Control	0.35011	354.071	4281.93	29936.6	3240.46	495.517	13406.9	16214.5	24731.2	6313.99	10297.7	5526.53	3705.07	5478.28	13396.9	401.265	394.557	977.25	444.271	3109.7	2856.44	5815.94	798613	16293.2	1659.11	2600.97	4789.7	36582.9	6434.97	3536.84	3330.59
35417	45.578	4	625.352	2497.38	-0.0060477	-2.42161	3.32092	DLGQCDRFKPIRTGISPLALIK	[5] Carbamidomethyl	P04114	P04114			Apolipoprotein B-100 OS=Homo sapiens GN=APOB PE=1 SV=2 - [APOB_HUMAN]	True	1.50366	B-ALL	Control	0.71595	101.7	361118	390099	354058	215377	749783	325430	69084.6	308485	593502	271815	148970	309873	527024	306646	297744	313103	397358	221408	226152	144969	1.35769e+06	492374	687895	252328	102804	248423	169428	567405	242986
35760	27.2791	4	381.986	1523.91	-0.00164117	-1.07694	3.25846	IQIQEKLQQLKR		P04114	P04114			Apolipoprotein B-100 OS=Homo sapiens GN=APOB PE=1 SV=2 - [APOB_HUMAN]	True	1.90819	B-ALL	Control	0.753483	204.392	14940.9	0	62406.4	11476.6	0	689204	0	55564.7	4639.4	821231	5258.8	11587.8	11606.1	19360.9	28180.5	667594	0	13227.7	1.28835e+06	372760	0	12852.3	21771	0	1.05747e+06	20949.3	435159	4401.31	0
36024	27.214	3	508.979	1523.92	0.000245807	0.161299	---	IQIQEKLQQLKR		P04114	P04114			Apolipoprotein B-100 OS=Homo sapiens GN=APOB PE=1 SV=2 - [APOB_HUMAN]	True	2.95991	B-ALL	Control	0.663478	112.222	129706	354911	82484.3	156904	127535	869758	16656.9	38689.8	175446	721611	102046	78321.5	132581	30267.3	39101.5	524363	141607	201526	2.25957e+06	325399	12760.7	677196	631157	121158	1.75821e+06	1.70122e+06	322409	399907	295431
61467	29.5952	3	508.979	1523.92	0.000940588	0.617219	3.52819	IQIQEKLQQLKR		P04114	P04114			Apolipoprotein B-100 OS=Homo sapiens GN=APOB PE=1 SV=2 - [APOB_HUMAN]	True	85.9477	B-ALL	Control	0.0633773	424.264	0	0	0	0	0	0	0	0	0	0	0	0	0	0	6405.19	0	0	0	0	0	71308.1	0	0	0	11.678	0	0	0	0
62555	30.2456	3	508.98	1523.92	0.00205814	1.35056	3.9596	IQIQEKLQQLKR		P04114	P04114			Apolipoprotein B-100 OS=Homo sapiens GN=APOB PE=1 SV=2 - [APOB_HUMAN]	True	10.2832	B-ALL	Control	0.923601	400.937	0	16763.7	0	0	1603.49	0	0	0	16947.6	0	6436.48	0	0	188.781	1938.5	3578.9	0	0	0	0	462489	4561.8	0	0	0	0	0	0	0
64902	28.4287	3	508.979	1523.92	0.0014948	0.980893	2.99698	IQIQEKLQQLKR		P04114	P04114			Apolipoprotein B-100 OS=Homo sapiens GN=APOB PE=1 SV=2 - [APOB_HUMAN]	True	9.15404	B-ALL	Control	0.0612998	325.124	0	0	2857.93	0	12416.9	10018.5	0	30071.9	0	578.244	0	0	0	0	6131.3	0	16327.9	1989.86	648.161	805.417	20141.3	11809.7	3966.58	0	14564.5	13357.4	0	30457.3	0
66203	29.6007	4	381.986	1523.91	-0.000256521	-0.16833	2.33362	IQIQEKLQQLKR		P04114	P04114			Apolipoprotein B-100 OS=Homo sapiens GN=APOB PE=1 SV=2 - [APOB_HUMAN]	True	Infinity	B-ALL	Control	0.244338	424.252	0	0	0	0	0	0	0	0	0	0	0	0	0	0	0	0	0	0	0	0	6.18273	0	0	0	0	0	0	0	0
78495	28.4378	4	381.986	1523.92	0.000303501	0.199159	1.83811	IQIQEKLQQLKR		P04114	P04114			Apolipoprotein B-100 OS=Homo sapiens GN=APOB PE=1 SV=2 - [APOB_HUMAN]	True	17.7056	B-ALL	Control	8.42968e-05	378.694	0	0	0	0	63237.7	0	0	0	0	7621.91	0	0	0	0	0	0	0	0	0	23016.6	2520.98	117056	181696	0	78.555	209903	5315	126773	33172.2
36438	35.7523	2	818.419	1634.82	-0.00236003	-1.4436	4.59616	LDFSSQADLRNEIK		P04114	P04114			Apolipoprotein B-100 OS=Homo sapiens GN=APOB PE=1 SV=2 - [APOB_HUMAN]	True	1.96268	B-ALL	Control	0.109745	152.696	355624	586370	690255	181712	47123.1	261162	67292.4	374987	486138	178804	226200	765257	405706	187700	703635	160040	42501.9	237086	56759.4	145154	88884.1	2.55037e+06	790347	48998.3	0	3.1967e+06	313889	775203	0
37232	42.776	4	414.266	1653.03	-0.000396589	-0.239916	1.99133	FKPIRTGISPLALIK		P04114	P04114			Apolipoprotein B-100 OS=Homo sapiens GN=APOB PE=1 SV=2 - [APOB_HUMAN]	True	44.1993	B-ALL	Control	0.7007	253.949	107.98	9100.75	8621.51	5.91856	8223.86	42.3697	8845.67	0	6653.44	0	6490.11	4123.44	11410.3	327.105	6176.48	3168.05	6134.13	2271.5	0	0	1.42328e+06	14175.8	65941.8	5779.34	0	18443.3	326.053	56641	0
48746	42.776	3	552.02	1653.04	0.00354049	2.14181	1.93061	FKPIRTGISPLALIK		P04114	P04114			Apolipoprotein B-100 OS=Homo sapiens GN=APOB PE=1 SV=2 - [APOB_HUMAN]	True	22.3262	B-ALL	Control	0.30729	258.868	12677.2	47150.5	5501.19	6338.33	18373.8	3007.9	19213.1	12087.7	15729.2	0	12766.7	4617.15	4958.13	2141.72	4796.93	5684.38	20091.9	12269	5837.99	5255.68	1.92028e+06	1799.6	17193.2	14723.9	2578.67	59509.6	7569.82	13259.5	35140.7
69795	42.3761	4	414.265	1653.03	-0.00128261	-0.775912	1.91418	FKPIRTGISPLALIK		P04114	P04114			Apolipoprotein B-100 OS=Homo sapiens GN=APOB PE=1 SV=2 - [APOB_HUMAN]	True	33.1366	B-ALL	Control	6.96772e-05	373.816	0	0	0	0	0	1.22591	9482.89	3209.16	2386.7	2.84068	0	0	10445.5	0	0	8777.01	0	0	277.078	3326.68	38663.1	6692.43	16746.7	116.528	8964.85	1418.35	0	19747.2	2858.12
37435	26.4181	2	746.809	1491.6	-0.000916619	-0.614519	3.38545	LSNDMMGSYAEMK	[6] Oxidation	P04114	P04114			Apolipoprotein B-100 OS=Homo sapiens GN=APOB PE=1 SV=2 - [APOB_HUMAN]	True	14.0022	B-ALL	Control	0.47288	133.352	6051.25	59998.6	3344.1	17755.1	139490	17083.6	30768.1	27026.6	122777	10685.6	7575.3	21222.2	24810.2	11195.9	15277.3	15716	143996	7672.15	793207	17181.2	0	1.12811e+06	2.01714e+06	15708.1	194506	1.14425e+06	5632.55	1.90765e+06	5899.86
38378	61.0156	5	708.753	3538.73	0.000749409	0.211774	---	FDHTNSLNIAGLSLDFSSKLDNIYSSDKFYK		P04114	P04114			Apolipoprotein B-100 OS=Homo sapiens GN=APOB PE=1 SV=2 - [APOB_HUMAN]	True	1.81272	Control	B-ALL	0.0600204	109.102	553841	140361	1.18716e+06	469313	14457.7	453051	126070	765816	127487	643873	573131	969628	143748	974988	1.1457e+06	490026	98631.1	553154	111406	154586	13281.3	838176	198961	208827	1.01961e+06	967479	275935	259974	176245
53289	60.9848	4	885.688	3538.72	-0.000739808	-0.209061	5.19953	FDHTNSLNIAGLSLDFSSKLDNIYSSDKFYK		P04114	P04114			Apolipoprotein B-100 OS=Homo sapiens GN=APOB PE=1 SV=2 - [APOB_HUMAN]	True	1.92472	Control	B-ALL	0.146518	108.279	994913	179635	1.60609e+06	313384	31272.1	585384	69491.7	1.34851e+06	216758	426451	479829	1.61323e+06	205396	1.45959e+06	1.52159e+06	453587	18058.2	510668	144760	267606	19422.4	1.13505e+06	470906	113764	156544	1.26981e+06	292817	555709	116899
38433	73.7673	4	952.279	3805.09	0.000194515	0.0511198	4.44624	AVSMPSFSILGSDVRVPSYTLILPSLELPVLHVPR	[4] Oxidation	P04114	P04114			Apolipoprotein B-100 OS=Homo sapiens GN=APOB PE=1 SV=2 - [APOB_HUMAN]	True	1.35156	B-ALL	Control	0.442833	108.346	433947	450081	505261	882097	830322	4.88229e+06	736571	1.01144e+06	614285	5.97773e+06	1.19711e+06	1.2884e+06	895223	1.03531e+06	1.45751e+06	5.61941e+06	587983	1.53114e+06	4.09689e+06	3.48709e+06	1.12137e+06	994879	315329	910781	7.40927e+06	1.04985e+06	4.24053e+06	642639	1.53731e+06
38525	30.1468	3	646.002	1934.99	1.66349e-05	0.00859689	4.55761	INNQLTLDSNTKYFHK		P04114	P04114			Apolipoprotein B-100 OS=Homo sapiens GN=APOB PE=1 SV=2 - [APOB_HUMAN]	True	1.16874	B-ALL	Control	0.757998	81.8629	114059	476276	418553	123030	738573	909360	724120	31812.5	340864	798007	96184	401816	269710	53623.7	241844	540041	167104	118718	1.36904e+06	653926	206305	623025	519209	718453	102882	939978	515571	71124.8	223201
38584	9.29475	2	504.24	1006.47	-0.000402389	-0.399804	1.88877	SLHMYANR	[4] Oxidation	P04114	P04114			Apolipoprotein B-100 OS=Homo sapiens GN=APOB PE=1 SV=2 - [APOB_HUMAN]	True	3.06423	B-ALL	Control	0.0693683	151.348	0	23052.9	7967.4	0	14621.9	176705	23254.2	0	173636	266067	0	71690.5	65258.2	143.254	25632.5	60357.9	0	7009.16	1844.13	54127	1445.79	362741	396618	1070.05	0	453154	88257.4	177177	11798.8
38591	67.8001	3	643.031	1926.07	-0.000601482	-0.312284	4.71415	VKHLIDSLIDFLNFPR		P04114	P04114			Apolipoprotein B-100 OS=Homo sapiens GN=APOB PE=1 SV=2 - [APOB_HUMAN]	True	1.74146	B-ALL	Control	0.900001	101.519	824646	1.03744e+06	848496	2.04786e+06	53775.6	106750	80293.5	937617	1.973e+06	140188	2.30149e+06	1.31672e+06	1.87611e+06	708650	1.18034e+06	138654	194661	1.97324e+06	115549	80643.3	71881.2	3.40806e+06	3.69275e+06	2.36529e+06	138558	3.67846e+06	81857.1	4.25867e+06	2.3661e+06
94534	67.7929	4	482.525	1926.07	-0.000686003	-0.356167	1.01216	VKHLIDSLIDFLNFPR		P04114	P04114			Apolipoprotein B-100 OS=Homo sapiens GN=APOB PE=1 SV=2 - [APOB_HUMAN]	True	2.3869	B-ALL	Control	0.241602	109.184	73063.3	92769.4	30177	135853	3508.25	5206.56	1053.24	64544.4	93068.4	9827.22	105209	81181.8	196469	37394.8	91304.3	3377.34	14050.8	98260.9	2629.71	686.894	38.4536	199460	427370	223817	4265.27	350667	1961.43	351989	363987
110166	67.558	4	482.525	1926.07	-0.000605137	-0.314182	2.80059	VKHLIDSLIDFLNFPR		P04114	P04114			Apolipoprotein B-100 OS=Homo sapiens GN=APOB PE=1 SV=2 - [APOB_HUMAN]	True	2.2326	B-ALL	Control	0.313105	125.014	13799.2	4698.96	34566.7	54083.6	1994.89	3907.34	797.585	43442.5	175900	1227.59	52172.3	60162	72423.3	24734.1	35512.8	792.523	12128.7	51298.6	1534	1726.86	76.355	279510	100294	93065.2	0	135278	927.729	218713	34970
38900	28.6718	3	707.326	2118.96	0.00042492	0.200533	3.79162	DDKHEQDMVNGIMLSVEK	[8] Oxidation|[13] Oxidation	P04114	P04114			Apolipoprotein B-100 OS=Homo sapiens GN=APOB PE=1 SV=2 - [APOB_HUMAN]	True	5.38866	Control	B-ALL	0.251085	202.926	357776	36982.8	128628	1.9739e+06	52600.2	18789.6	99222.8	0	74358	32030.7	2.20852e+06	17885.8	68514.2	196055	36483.9	21722.7	38226.7	456383	21993.3	30488.2	15579.2	112010	40346.8	0	39173.9	93516.7	21912	2369.15	532022
39069	52.2315	3	846.789	2537.35	-0.003382	-1.33289	6.80858	SISAALEHKVSALLTPAEQTGTWK		P04114	P04114			Apolipoprotein B-100 OS=Homo sapiens GN=APOB PE=1 SV=2 - [APOB_HUMAN]	True	2.40849	B-ALL	Control	0.093425	133.617	631837	226008	726168	417418	110509	1.16291e+06	149060	425595	110466	349216	722328	694542	127112	663208	828280	1.03873e+06	132582	213007	1.1748e+06	297337	4.46934e+06	502040	430231	604618	280275	377070	235531	223184	772465
40152	35.4458	3	683.379	2047.12	-0.000793394	-0.387567	4.04886	SSILKCVQSTKPSLMIQK	[6] Carbamidomethyl	P04114	P04114			Apolipoprotein B-100 OS=Homo sapiens GN=APOB PE=1 SV=2 - [APOB_HUMAN]	True	1.56089	Control	B-ALL	0.0163201	108.582	1.37747e+06	1.66548e+06	1.05613e+06	1.10501e+06	3.63282e+06	413263	2.03858e+06	910277	1.28194e+06	214705	431788	811455	2.16266e+06	953907	1.03028e+06	230481	2.68284e+06	1.62849e+06	160.645	173693	1.19084e+06	1.00134e+06	2.38124e+06	1.08755e+06	1610.69	2.28437e+06	265377	2.89164e+06	15703.3
74547	35.4069	4	512.787	2047.12	-2.02161e-05	-0.00987539	3.84819	SSILKCVQSTKPSLMIQK	[6] Carbamidomethyl	P04114	P04114			Apolipoprotein B-100 OS=Homo sapiens GN=APOB PE=1 SV=2 - [APOB_HUMAN]	True	2.33838	Control	B-ALL	0.00172409	124.779	5.70367e+06	9.77431e+06	3.35001e+06	1.17252e+07	1.76269e+07	1.16586e+06	1.19396e+07	4.58003e+06	7.50263e+06	702846	4.80037e+06	3.08419e+06	9.48953e+06	4.14075e+06	3.64032e+06	723194	1.66547e+07	1.25456e+07	6575.14	658508	71163.8	5.32595e+06	8.17746e+06	3.35348e+06	10534.3	7.73223e+06	955508	1.11071e+07	352183
40250	51.2836	4	725.367	2897.44	-0.0269639	-9.30602	3.88689	GAVDHKLSLESLTSYFSIESSTKGDVK		P04114	P04114			Apolipoprotein B-100 OS=Homo sapiens GN=APOB PE=1 SV=2 - [APOB_HUMAN]	True	1.03833	B-ALL	Control	0.208471	95.0455	327695	114006	454440	400320	85859.9	1.40462e+06	70399.3	377074	195328	1.6643e+06	349080	561865	149566	499074	427985	1.21218e+06	63835.7	454597	828211	302669	353797	399009	459616	233398	932768	732240	345559	396211	233437
40448	11.2288	2	516.327	1030.64	7.64651e-05	0.0741919	2.1425	EKLTALTKK		P04114	P04114			Apolipoprotein B-100 OS=Homo sapiens GN=APOB PE=1 SV=2 - [APOB_HUMAN]	True	193.66	B-ALL	Control	0.0631637	313.015	0	0	0	3094	0	0	0	0	0	0	0	0	0	0	0	0	0	6778.39	0	0	0	0	0	16493.1	0	0	7446.01	0	72940.1
55183	13.3373	2	516.327	1030.64	0.000629418	0.610707	2.41113	EKLTALTKK		P04114	P04114			Apolipoprotein B-100 OS=Homo sapiens GN=APOB PE=1 SV=2 - [APOB_HUMAN]	True	63.62	B-ALL	Control	0.103787	395.552	0	0	0	0	0	0	0	10062	0	8345.67	0	0	0	0	0	0	2.44713	0.0243112	0	11716.2	1.0959e+06	13894.3	0	29809.8	9747.05	0	0	0	0
40654	9.81083	3	378.851	1133.53	-0.000980857	-0.865311	1.74918	ETLEDTRDR		P04114	P04114			Apolipoprotein B-100 OS=Homo sapiens GN=APOB PE=1 SV=2 - [APOB_HUMAN]	True	1.71806	B-ALL	Control	0.658764	216.467	2533.88	764541	802.566	2279.16	622450	451967	101748	0	540.243	55929.2	1355.49	2854.44	8168.78	0	944.639	0	761.103	0	338.289	136647	25207.2	638044	209733	568.805	0	1.62135e+06	26713.6	15674.3	0
47657	9.49538	3	378.851	1133.53	-0.000576411	-0.508509	1.78407	ETLEDTRDR		P04114	P04114			Apolipoprotein B-100 OS=Homo sapiens GN=APOB PE=1 SV=2 - [APOB_HUMAN]	True	35.7573	B-ALL	Control	0.282472	234.078	0	4099.12	1922.15	0	25905.3	1933.9	12943.2	0	0	2894.01	0	0	0	0	0	712.108	0	0	0	0	14452.4	83799.8	0	1867.35	0	265719	2683.12	0	0
78016	9.48298	2	567.773	1133.53	-0.000198596	-0.175201	---	ETLEDTRDR		P04114	P04114			Apolipoprotein B-100 OS=Homo sapiens GN=APOB PE=1 SV=2 - [APOB_HUMAN]	True	37.632	B-ALL	Control	0.0878348	213.713	0	0	0	0	17740.2	0	8354.5	0	188.237	2818.94	0	6914.14	0	0	0	0	0	6966.4	0	0	2242.68	87334.5	17362.9	4303.14	0	391183	2079.97	0	0
40948	15.8217	2	452.279	902.544	-0.000105664	-0.117074	2.00476	EKLTALTK		P04114	P04114			Apolipoprotein B-100 OS=Homo sapiens GN=APOB PE=1 SV=2 - [APOB_HUMAN]	True	45.7432	B-ALL	Control	0.362827	400.726	0	0	7931.93	0	0	0	0	0	0	4622.77	6740.13	7754.82	0	0	4916.47	0	0	1574.3	0	4527.83	0	9748.22	0	0	977.867	23678.6	16887.9	9787.28	0
46127	16.3243	2	452.279	902.543	-0.000277278	-0.307219	1.83463	EKLTALTK		P04114	P04114			Apolipoprotein B-100 OS=Homo sapiens GN=APOB PE=1 SV=2 - [APOB_HUMAN]	True	5.39325	B-ALL	Control	0.105051	421.779	0	10201.8	14175.3	0	0	21390.1	89028.4	0	22723.4	0	7699.56	0	11289.9	0	5195.38	0	59659.2	0	0	0	1031.47	0	0	0	121.818	0	5135.91	0	0
47387	17.9615	2	452.279	902.543	-0.000924684	-1.02453	1.05263	EKLTALTK		P04114	P04114			Apolipoprotein B-100 OS=Homo sapiens GN=APOB PE=1 SV=2 - [APOB_HUMAN]	True	9.76415	B-ALL	Control	0.405615	193.739	7359.88	28066.4	688.986	1077.99	3302.96	12372.3	6805.22	2164.67	9481.44	10814.1	2720.45	2181.25	2268.04	4385.73	1640.52	10072.3	3474.47	16721.8	46876.9	17421.2	550052	39825.2	22376.7	15978.6	74035.9	238988	23135.4	2513.81	76608
56965	13.7022	2	452.279	902.543	-0.000982061	-1.0881	1.79446	EKLTALTK		P04114	P04114			Apolipoprotein B-100 OS=Homo sapiens GN=APOB PE=1 SV=2 - [APOB_HUMAN]	True	36.0618	B-ALL	Control	0.522382	373.775	0	10453.3	2878.28	0	31489.7	0	9.22165	0	197.83	0	0	19.771	53.2059	0	0	0	50.2426	0	0	0	4367.11	109590	58769.1	0	506.892	1.44049e+06	0	0	0
41420	42.1961	4	475.519	1898.05	0.000486745	0.256446	3.97333	DLKMLETVRTPALHFK		P04114	P04114			Apolipoprotein B-100 OS=Homo sapiens GN=APOB PE=1 SV=2 - [APOB_HUMAN]	True	43.2492	B-ALL	Control	0.48507	283.227	1688.11	26107.3	21.03	99.2046	15841.6	3775.01	2003.82	6158.59	7816.03	11402.8	5682.09	1742.79	6612.91	0	0.253499	7152.75	3826.81	9479.74	0	1299.14	2.35533e+06	5734.15	14362.9	7421.08	4140.77	11742.1	3656.64	5877.97	0
70015	41.5655	4	475.519	1898.05	0.000235588	0.124121	3.73777	DLKMLETVRTPALHFK		P04114	P04114			Apolipoprotein B-100 OS=Homo sapiens GN=APOB PE=1 SV=2 - [APOB_HUMAN]	True	14.0224	B-ALL	Control	0.8919	397.428	0	43.4529	0	5918.94	15020	893.6	191.385	1955.99	112.535	356.312	621.189	0	0	889.309	573.887	0	3031.16	6062.88	417.214	0	2212.8	107.002	457.158	133.787	0	10771.8	0	1124.35	39.2903
121524	41.5655	3	633.689	1898.05	0.00180685	0.951955	---	DLKMLETVRTPALHFK		P04114	P04114			Apolipoprotein B-100 OS=Homo sapiens GN=APOB PE=1 SV=2 - [APOB_HUMAN]	True	2.1141	B-ALL	Control	0.369152	263.159	0	0	11795.9	8649.83	43092.6	2876.39	0	1425.3	792.296	287.346	22033.6	508.332	347.065	3840.98	1015.27	10337.7	1087.49	2404.13	2938.54	4791.5	3833.26	625.314	786.331	8707.95	2856.54	14199.4	0	1815.55	10815.6
41444	56.5834	3	745.366	2233.08	0.000921451	0.412638	4.75816	DKDQEVLLQTFLDDASPGDK		P04114	P04114			Apolipoprotein B-100 OS=Homo sapiens GN=APOB PE=1 SV=2 - [APOB_HUMAN]	True	1.24904	B-ALL	Control	0.531198	61.9633	505852	698019	522805	675996	673356	402401	451996	592673	808988	337630	901702	350044	808483	588387	228240	456265	796599	679347	633168	482858	279265	804468	1.47211e+06	531218	393045	983367	211129	1.9002e+06	877744
41600	11.4479	3	424.569	1270.69	-0.00228106	-1.79514	3.58482	DLKSKEVPEAR		P04114	P04114			Apolipoprotein B-100 OS=Homo sapiens GN=APOB PE=1 SV=2 - [APOB_HUMAN]	True	8.69757	B-ALL	Control	0.937284	215.719	5404.61	1537.01	2034.89	1186.14	5859.03	107847	0	3363.75	329.827	113167	0	4038.78	1771.63	8866.27	7585.52	63888.7	5267.72	818.255	1.08541e+06	69767.2	13.0089	27.0727	2.05118	1467.42	943977	0	51244.2	1570.61	4840.1
51366	14.7393	3	424.57	1270.69	-0.00060992	-0.479992	3.43947	DLKSKEVPEAR		P04114	P04114			Apolipoprotein B-100 OS=Homo sapiens GN=APOB PE=1 SV=2 - [APOB_HUMAN]	True	8.64051	B-ALL	Control	0.241137	277.15	0	0	0	0	0	75703.7	0	9045.73	9154.55	33362.5	2695.59	0	0	8187.77	17604.4	15762	0	9558.79	311957	10750.4	1.00629e+06	0	0	9284.18	87212.3	0	9394.56	0	1058.1
55810	12.0048	3	424.57	1270.69	-0.00133418	-1.04996	3.54005	DLKSKEVPEAR		P04114	P04114			Apolipoprotein B-100 OS=Homo sapiens GN=APOB PE=1 SV=2 - [APOB_HUMAN]	True	7.84874	B-ALL	Control	0.155303	391.774	1635.21	44450	8520.29	2476.11	2681.76	9803.94	22937.3	11909.6	8746.24	4356.18	2713.53	1503.95	4115.47	1075.17	1594.1	5401.16	6098.38	995.837	974.823	3900.71	6.53469	9839.63	12414.8	1264.39	451.104	14456	5971.86	10371.6	0
56779	11.6971	3	424.57	1270.69	-0.00103513	-0.814621	3.3413	DLKSKEVPEAR		P04114	P04114			Apolipoprotein B-100 OS=Homo sapiens GN=APOB PE=1 SV=2 - [APOB_HUMAN]	True	21.2705	B-ALL	Control	0.685797	359.179	9075.43	99.4175	26.1801	792.612	11078.9	2662.53	14034.3	5751.95	0.286117	1875.09	1775.13	413.523	742.507	7209.31	733.863	2376.47	21.7548	2180.91	10572.6	3983.02	586.483	79.6481	3.20948	2795.98	410.117	703.359	9285.62	569.968	166.249
41964	56.2492	4	904.458	3613.8	-0.00737871	-2.04181	9.50383	VRESDEETQIKVNWEEEAASGLLTSLKDNVPK		P04114	P04114			Apolipoprotein B-100 OS=Homo sapiens GN=APOB PE=1 SV=2 - [APOB_HUMAN]	True	4.60482	B-ALL	Control	0.417106	219.793	400996	317943	274434	182780	51453.8	103846	32504.4	339508	59251.2	78665.4	172930	185946	162701	229275	375426	67974.7	165218	196974	155668	40327.3	5.13541e+06	142406	124731	192612	88975.3	164217	165143	128962	227021
41980	61.3412	4	897.723	3586.86	0.00171407	0.477874	5.14925	SVSLPSLDPASAKIEGNLIFDPNNYLPKESMLK		P04114	P04114			Apolipoprotein B-100 OS=Homo sapiens GN=APOB PE=1 SV=2 - [APOB_HUMAN]	True	2.39198	B-ALL	Control	0.298752	144.889	657271	701469	765403	1.09839e+06	114321	180690	67838.3	912629	889038	346682	1.14954e+06	666683	840197	824399	591577	366085	114999	854814	1.37039e+06	268874	5.46044e+06	724329	432857	490363	1.21584e+06	431433	188940	314578	166281
42112	58.7753	3	910.793	2729.36	0.00407586	1.49334	4.87064	NLQNNAEWVYQGAIRQIDDIDVR		P04114	P04114			Apolipoprotein B-100 OS=Homo sapiens GN=APOB PE=1 SV=2 - [APOB_HUMAN]	True	4.86729	B-ALL	Control	0.955732	250.513	253296	65981.4	154242	241945	22975.1	164516	52635.4	159331	310140	233295	132489	225954	116162	205957	213207	193016	93144.9	74759.8	31368	259524	6.45694e+06	127769	31287	76319.3	60227.1	116707	194683	37182.2	106773
43096	81.8667	4	801.662	3202.62	-0.00421059	-1.31473	7.10241	HSITNPLAVLCEFISQSIKSFDRHFEK	[11] Carbamidomethyl	P04114	P04114			Apolipoprotein B-100 OS=Homo sapiens GN=APOB PE=1 SV=2 - [APOB_HUMAN]	True	2.53286	B-ALL	Control	0.250973	156.35	160372	118330	352671	32298.3	262656	267557	11778.3	35030.5	17413.7	300796	6690.74	12260.5	10267.3	112460	42763.7	363609	17683.3	33339	689443	358222	444980	246747	64631.5	25173.5	2.02596e+06	1411.46	251794	15444.9	44396
43584	46.7862	3	524.292	1569.85	4.09494e-05	0.0260848	3.00576	TLQGIPQMIGEVIR	[8] Oxidation	P04114	P04114			Apolipoprotein B-100 OS=Homo sapiens GN=APOB PE=1 SV=2 - [APOB_HUMAN]	True	2.24526	Control	B-ALL	0.0244971	95.0767	319795	116747	196596	850027	19601.9	238705	32076.2	192616	102690	229846	627438	136174	108333	169950	111095	261723	29984.7	636354	175664	194539	12648.8	62159.8	16275.4	263108	138140	69119.9	205654	33373.2	225505
44492	17.2258	3	436.594	1306.76	-0.000669969	-0.512695	2.58073	VKYTLNKNSLK		P04114	P04114			Apolipoprotein B-100 OS=Homo sapiens GN=APOB PE=1 SV=2 - [APOB_HUMAN]	True	14.2143	B-ALL	Control	0.770726	229.002	0	8202.06	7746.08	6555.09	0	0	0	0	0	0	0	0	0	0	6292.89	4236.42	13371.8	0	254685	0	0	0	0	0	178047	0	0	0	0
44814	61.5794	4	729.412	2913.62	-0.00211687	-0.726541	5.38031	LRTSSFALNLPTLPEVKFPEVDVLTK		P04114	P04114			Apolipoprotein B-100 OS=Homo sapiens GN=APOB PE=1 SV=2 - [APOB_HUMAN]	True	1.90897	B-ALL	Control	0.00654602	142.735	465785	35230.3	121382	283945	42763	1.95425e+06	32849.8	316117	25495.2	1.26278e+06	238041	135394	38851.3	289094	133013	1.50114e+06	54250.4	223956	1.53673e+06	589584	512029	619853	140535	1.12031e+06	1.74965e+06	76624.5	456197	149870	1.97694e+06
45697	75.465	4	789.879	3155.49	-0.00918745	-2.91157	7.13239	DFHSEYIVSASNFTSQLSSQVEQFLHR		P04114	P04114			Apolipoprotein B-100 OS=Homo sapiens GN=APOB PE=1 SV=2 - [APOB_HUMAN]	True	2.3214	B-ALL	Control	0.299013	94.8867	1.29545e+06	686109	960744	2.62217e+06	1.43748e+06	663498	1.61843e+06	1.55039e+06	1.06825e+06	623240	2.41847e+06	1.43035e+06	1.08542e+06	1.69862e+06	1.45714e+06	780254	2.00661e+06	1.88138e+06	520193	749087	381716	3.35145e+06	7.66985e+06	5.29959e+06	621721	3.97684e+06	607175	9.47723e+06	7.15401e+06
45939	34.1576	2	552.809	1103.6	0.00201219	1.82329	2.29099	DLKMLETVR		P04114	P04114			Apolipoprotein B-100 OS=Homo sapiens GN=APOB PE=1 SV=2 - [APOB_HUMAN]	True	21.647	B-ALL	Control	0.0678643	417.544	0	4832.62	0	0	4724.75	0	4249.96	3736.54	19309	468.724	0	1316.35	8966.02	6348.78	2563.69	0	2371.81	8977.2	0	1453.72	19.0081	0	0	0	6480.59	0	6242.38	0	0
58185	33.5216	3	368.874	1103.6	-0.000524718	-0.47546	3.16864	DLKMLETVR		P04114	P04114			Apolipoprotein B-100 OS=Homo sapiens GN=APOB PE=1 SV=2 - [APOB_HUMAN]	True	Infinity	B-ALL	Control	0.324375	424.264	0	0	0	0	0	0	0	0	0	0	0	0	0	0	0	0	0	0	0	0	0	0	0	0	0	0	0	0	0
72171	33.6742	3	368.874	1103.6	0.000431694	0.391169	3.02625	DLKMLETVR		P04114	P04114			Apolipoprotein B-100 OS=Homo sapiens GN=APOB PE=1 SV=2 - [APOB_HUMAN]	True	86.3177	B-ALL	Control	0.65384	423.992	186.345	0	0	0	464.21	0	3428.74	0	0	0	0	0	0	625.511	0	0	0	0	0	0	405862	0	0	0	0	0	0	0	0
75685	34.1632	3	368.874	1103.6	-0.000225267	-0.20412	2.84835	DLKMLETVR		P04114	P04114			Apolipoprotein B-100 OS=Homo sapiens GN=APOB PE=1 SV=2 - [APOB_HUMAN]	True	32.0732	B-ALL	Control	0.782325	424.264	5013.46	0	0	0	0	0	0	0	0	0	0	0	0	0	0	0	7031.88	0	0	0	0	0	0	0	0	0	0	0	0
47178	33.8768	2	607.781	1213.55	-1.22397e-05	-0.0100859	2.75828	EELCTMFIR	[4] Carbamidomethyl|[6] Oxidation	P04114	P04114			Apolipoprotein B-100 OS=Homo sapiens GN=APOB PE=1 SV=2 - [APOB_HUMAN]	True	6.30196	B-ALL	Control	0.570814	354.002	77378.6	14860.1	12371	22348.5	33477	9573.9	54491.8	7726.53	41351.8	13842.9	1006.04	33532.1	21571.5	6046.17	12017.7	20957.2	32158.5	24866.6	33349.5	4659.82	8739.01	63139.6	80795.1	0	7288.03	14792.6	2252.64	70273.1	15539
47222	19.6728	3	389.531	1165.57	-0.000549934	-0.471814	2.38668	FRETLEDTR		P04114	P04114			Apolipoprotein B-100 OS=Homo sapiens GN=APOB PE=1 SV=2 - [APOB_HUMAN]	True	50.5506	B-ALL	Control	0.026835	233.308	1514.65	0	0	0	0	5079.08	0	8947.15	0	3539.33	0	0	0	0	0	0	0	0	483.695	0	0	6320.08	0	21197	2716.33	0	4520.18	6488.86	169620
48073	26.9666	3	514.266	1539.78	-0.00223162	-1.44931	3.36679	KLQSTTVMNPYMK		P04114	P04114			Apolipoprotein B-100 OS=Homo sapiens GN=APOB PE=1 SV=2 - [APOB_HUMAN]	True	1.21943	Control	B-ALL	0.312679	182.779	48578.9	82584.9	176803	173672	1.03286e+06	25573.2	2.30422e+06	57617.7	84692.7	0	128953	101828	132403	78957	109450	2608.75	1.69211e+06	150551	165650	32391.1	65734.3	433125	1.07154e+06	238190	44239.9	514597	24587	885956	202147
[truncated: 15,243 more rows]
[truncated: 43 more columns]
