# Supplementary material for: A comparative proteomic study of plasma in Colombian childhood acute lymphoblastic leukemia
Source: PLoS One. 2019 Aug 22;14(8):e0221509. doi: 10.1371/journal.pone.0221509 (PMC6705836; doi:10.1371/journal.pone.0221509)
Supplement: S3 Table — (XLSX) [file pone.0221509.s003.xlsx]

## Sheet: S3 Table
Table S3: Data results of MSStats statistical package
Feature	Protein	Label	Log10FC	Error Standard (SE)	T value	P value	Adjusted P value
178	FYV1	B-ALL-Control	3.1336	0.636605	4.92236	5.06132e-05	0.0231808
146	F13A	B-ALL-Control	-0.837463	0.180888	-4.62973	0.000106472	0.0243821
356	PGCA	B-ALL-Control	-0.771787	0.183826	-4.19847	0.00031874	0.048661
128	CSF1R	B-ALL-Control	-0.676744	0.182966	-3.69874	0.00112383	0.121742
439	TRIM1	B-ALL-Control	-0.599983	0.165215	-3.63153	0.00132906	0.121742
94	CELR2	B-ALL-Control	-0.981405	0.282653	-3.47213	0.00197376	0.129141
299	LUM	B-ALL-Control	-0.490055	0.14075	-3.48175	0.0019274	0.129141
125	CRIS3	B-ALL-Control	-0.588713	0.174259	-3.37838	0.00248616	0.142332
129	CSPP1	B-ALL-Control	-0.884011	0.269857	-3.27585	0.00319454	0.142554
310	LV403	B-ALL-Control	-0.377688	0.115007	-3.28404	0.00313147	0.142554
312	LYVE1	B-ALL-Control	-2.11389	0.650955	-3.24737	0.00342379	0.142554
297	LSAMP	B-ALL-Control	-1.15213	0.362019	-3.18253	0.0040065	0.152915
57	AT132	B-ALL-Control	1.99308	0.640242	3.11301	0.00473718	0.157127
267	KV106	B-ALL-Control	1.08545	0.349327	3.10727	0.004803	0.157127
409	SHBG	B-ALL-Control	-0.59998	0.196405	-3.05481	0.00544606	0.166286
401	SAMP	B-ALL-Control	-0.395439	0.131122	-3.01581	0.00597671	0.171083
18	ABCB9	B-ALL-Control	-1.01564	0.347947	-2.91894	0.00751754	0.202531
6	1B35	B-ALL-Control	2.13923	0.773085	2.76713	0.0107151	0.250131
171	FIBG	B-ALL-Control	-0.930351	0.333154	-2.79256	0.0101022	0.250131
333	NCHL1	B-ALL-Control	-1.58377	0.578508	-2.73769	0.0114689	0.250131
448	VASN	B-ALL-Control	-0.336184	0.122576	-2.74265	0.0113385	0.250131
155	FBLN1	B-ALL-Control	-0.765364	0.28526	-2.68304	0.0130021	0.25891
170	FIBB	B-ALL-Control	-1.0645	0.394329	-2.69953	0.0125202	0.25891
206	HORN	B-ALL-Control	-0.521701	0.19999	-2.60864	0.0154006	0.293894
3	1A23	B-ALL-Control	-0.749853	0.301433	-2.48763	0.0202025	0.295777
101	CHLE	B-ALL-Control	-0.545503	0.221114	-2.46707	0.0211449	0.295777
148	F214A	B-ALL-Control	-0.951234	0.377827	-2.51765	0.018896	0.295777
151	FA12	B-ALL-Control	-0.324455	0.132429	-2.45002	0.0219572	0.295777
169	FIBA	B-ALL-Control	-1.11518	0.442033	-2.52285	0.0186779	0.295777
183	GCYB2	B-ALL-Control	-0.522734	0.207951	-2.51374	0.0190614	0.295777
374	PPN	B-ALL-Control	-0.552629	0.225062	-2.45545	0.0216956	0.295777
375	PRDX1	B-ALL-Control	-0.621977	0.249819	-2.48971	0.020109	0.295777
412	SMO	B-ALL-Control	-0.60586	0.239163	-2.53325	0.0182484	0.295777
425	TENX	B-ALL-Control	-0.921272	0.369379	-2.49411	0.0199135	0.295777
342	P210L	B-ALL-Control	0.821516	0.342047	2.40176	0.0244154	0.319493
298	LTBP3	B-ALL-Control	-1.14637	0.489795	-2.34051	0.0279001	0.354951
184	GELS	B-ALL-Control	-0.647427	0.279023	-2.32034	0.0291444	0.360761
140	DYST	B-ALL-Control	1.74613	0.762896	2.28882	0.0311895	0.366277
281	KV402	B-ALL-Control	-0.332422	0.145031	-2.29208	0.030972	0.366277
385	PXDC2	B-ALL-Control	-0.404581	0.177837	-2.27501	0.0321265	0.367849
379	PROP	B-ALL-Control	-0.318919	0.14316	-2.22771	0.0355325	0.387473
414	SNX32	B-ALL-Control	-2.04841	0.91578	-2.23679	0.034854	0.387473
316	MASP2	B-ALL-Control	-0.80724	0.366459	-2.20281	0.037454	0.398929
147	F13B	B-ALL-Control	-0.637768	0.292866	-2.17768	0.0394885	0.411039
64	BC11B	B-ALL-Control	-0.504352	0.236952	-2.1285	0.04376	0.417544
96	CETP	B-ALL-Control	-0.678562	0.318565	-2.13006	0.0436187	0.417544
107	CNTN1	B-ALL-Control	-1.96849	0.919734	-2.14028	0.0427004	0.417544
177	FMNL2	B-ALL-Control	1.5532	0.728524	2.13199	0.0434441	0.417544
311	LYAM1	B-ALL-Control	-0.445429	0.211694	-2.10411	0.0460286	0.430226
319	MEGF8	B-ALL-Control	-0.728397	0.347888	-2.09377	0.0470224	0.430725
161	FETUA	B-ALL-Control	-0.509937	0.247672	-2.05892	0.050512	0.447271
162	FETUB	B-ALL-Control	-0.289553	0.142047	-2.03844	0.0526697	0.447271
265	KV101	B-ALL-Control	-0.659834	0.324201	-2.03526	0.0530114	0.447271
290	LDH6B	B-ALL-Control	1.71071	0.849076	2.01479	0.055262	0.447271
308	LV301	B-ALL-Control	-0.486685	0.24064	-2.02246	0.0544088	0.447271
360	PI16	B-ALL-Control	-0.748439	0.372135	-2.0112	0.0556647	0.447271
373	POSTN	B-ALL-Control	-0.445041	0.218941	-2.0327	0.0532881	0.447271
79	CADM1	B-ALL-Control	-0.932562	0.46915	-1.98777	0.0583614	0.453042
363	PLAK	B-ALL-Control	-0.629908	0.315756	-1.99492	0.0575269	0.453042
173	FINC	B-ALL-Control	-0.623472	0.317569	-1.96326	0.0613043	0.460285
309	LV302	B-ALL-Control	-0.755339	0.383585	-1.96915	0.0605853	0.460285
4	1B07	B-ALL-Control	-0.707821	0.364747	-1.94058	0.064144	0.462398
78	CADH5	B-ALL-Control	-0.408098	0.212137	-1.92374	0.066326	0.462398
168	FHR5	B-ALL-Control	-0.987532	0.513963	-1.92141	0.0666337	0.462398
209	HRG	B-ALL-Control	-0.566843	0.293259	-1.93291	0.0651301	0.462398
442	TRRAP	B-ALL-Control	-0.975365	0.502517	-1.94096	0.0640955	0.462398
235	IGHG1	B-ALL-Control	-0.475204	0.250201	-1.89929	0.0696103	0.468846
426	TETN	B-ALL-Control	-0.355639	0.186626	-1.90563	0.0687459	0.468846
44	APOC1	B-ALL-Control	-0.702265	0.376184	-1.86681	0.0741918	0.492462
114	CO6A3	B-ALL-Control	0.446817	0.243359	1.83604	0.0812643	0.526585
230	IGF2	B-ALL-Control	-0.321904	0.177104	-1.8176	0.0816322	0.526585
14	A2MG	B-ALL-Control	-0.40027	0.230037	-1.74002	0.0946652	0.530264
88	CC183	B-ALL-Control	-0.402843	0.225338	-1.78773	0.0864545	0.530264
92	CD44	B-ALL-Control	-0.207239	0.117866	-1.75826	0.0914513	0.530264
118	CO8G	B-ALL-Control	-0.543021	0.316591	-1.71521	0.0991913	0.530264
123	CPED1	B-ALL-Control	-0.803514	0.462729	-1.73647	0.0953026	0.530264
135	DESP	B-ALL-Control	-0.563352	0.324173	-1.73782	0.0950604	0.530264
210	HS74L	B-ALL-Control	-0.536161	0.306482	-1.7494	0.0930004	0.530264
215	HV302	B-ALL-Control	-0.640384	0.372286	-1.72014	0.0982782	0.530264
220	HV309	B-ALL-Control	-0.400546	0.234647	-1.70701	0.100727	0.530264
255	K2C5	B-ALL-Control	-0.444559	0.24636	-1.80451	0.0837156	0.530264
305	LV204	B-ALL-Control	-0.421875	0.238658	-1.76769	0.0898259	0.530264
315	MASP1	B-ALL-Control	-0.415162	0.232663	-1.78439	0.0870088	0.530264
337	NR1D1	B-ALL-Control	-0.437284	0.254704	-1.71683	0.0988907	0.530264
351	PEA15	B-ALL-Control	-0.44109	0.25808	-1.70912	0.10033	0.530264
365	PLF4	B-ALL-Control	-1.84372	1.07131	-1.721	0.0981196	0.530264
406	SEPP1	B-ALL-Control	-0.470806	0.262148	-1.79595	0.0851032	0.530264
223	IBP3	B-ALL-Control	-0.740488	0.435886	-1.69881	0.102283	0.532338
26	ALBU	B-ALL-Control	-0.409397	0.254994	-1.60552	0.121459	0.556955
53	APOM	B-ALL-Control	-0.256482	0.162284	-1.58045	0.127095	0.556955
77	CAD13	B-ALL-Control	-1.06941	0.672694	-1.58974	0.124981	0.556955
139	DYH6	B-ALL-Control	0.776456	0.468632	1.65686	0.110565	0.556955
157	FBN1	B-ALL-Control	-0.425647	0.262426	-1.62197	0.117875	0.556955
172	FILA2	B-ALL-Control	-0.362663	0.225424	-1.60881	0.120735	0.556955
185	GGH	B-ALL-Control	-0.319411	0.197812	-1.61472	0.119444	0.556955
189	GPV	B-ALL-Control	1.14033	0.721342	1.58084	0.127004	0.556955
227	ICAM2	B-ALL-Control	-0.270768	0.165077	-1.64025	0.113996	0.556955
244	IL1AP	B-ALL-Control	-0.596989	0.376223	-1.5868	0.125647	0.556955
254	K1C9	B-ALL-Control	-0.283056	0.172083	-1.64488	0.11303	0.556955
260	KCNB2	B-ALL-Control	0.97131	0.60388	1.60845	0.120814	0.556955
314	MARK1	B-ALL-Control	-0.236935	0.147788	-1.60321	0.121969	0.556955
355	PGBM	B-ALL-Control	-0.405202	0.256803	-1.57787	0.127686	0.556955
370	PLTP	B-ALL-Control	-0.329898	0.205265	-1.60718	0.121092	0.556955
390	RBGP1	B-ALL-Control	-0.515949	0.313328	-1.64667	0.112658	0.556955
392	REG1A	B-ALL-Control	1.3301	0.803039	1.65633	0.110673	0.556955
245	IPSP	B-ALL-Control	-0.494922	0.315533	-1.56853	0.12985	0.561051
50	APOF	B-ALL-Control	-0.319024	0.211036	-1.5117	0.143666	0.562594
60	ATRN	B-ALL-Control	-0.531623	0.353728	-1.50292	0.145906	0.562594
61	ATS2	B-ALL-Control	-0.595204	0.404404	-1.4718	0.154066	0.562594
69	C1QB	B-ALL-Control	0.277819	0.189213	1.46828	0.155012	0.562594
73	C1S	B-ALL-Control	-0.19645	0.127521	-1.54053	0.136514	0.562594
105	CMTD1	B-ALL-Control	-1.10081	0.710965	-1.54833	0.134629	0.562594
108	CO2	B-ALL-Control	-0.428597	0.301879	-1.41976	0.168537	0.562594
112	CO5	B-ALL-Control	-0.288968	0.190492	-1.51696	0.14234	0.562594
116	CO8A	B-ALL-Control	-0.493458	0.327034	-1.50889	0.14438	0.562594
117	CO8B	B-ALL-Control	-0.252236	0.168729	-1.49492	0.147968	0.562594
130	CXCL7	B-ALL-Control	-0.373474	0.245621	-1.52053	0.141445	0.562594
145	F120C	B-ALL-Control	-0.599804	0.423973	-1.41472	0.169993	0.562594
159	FCN2	B-ALL-Control	0.564724	0.39307	1.4367	0.163712	0.562594
167	FHR3	B-ALL-Control	-0.405452	0.276514	-1.4663	0.155548	0.562594
175	FLT3	B-ALL-Control	0.567678	0.387915	1.46341	0.156331	0.562594
203	HGFA	B-ALL-Control	-0.188053	0.121721	-1.54495	0.135444	0.562594
211	HV102	B-ALL-Control	-0.470986	0.307925	-1.52955	0.139203	0.562594
248	ITIH2	B-ALL-Control	-0.288175	0.19988	-1.44174	0.162298	0.562594
257	KAIN	B-ALL-Control	-0.420696	0.294982	-1.42618	0.166696	0.562594
261	KLKB1	B-ALL-Control	-0.28555	0.192231	-1.48545	0.150443	0.562594
275	KV302	B-ALL-Control	-0.246471	0.171388	-1.43808	0.163323	0.562594
296	LIRA3	B-ALL-Control	-0.539696	0.379709	-1.42134	0.168082	0.562594
317	MAX	B-ALL-Control	-0.76204	0.503822	-1.51252	0.143459	0.562594
353	PEPD	B-ALL-Control	-0.477197	0.325174	-1.46751	0.15522	0.562594
354	PF4V	B-ALL-Control	-0.63803	0.412101	-1.54824	0.134652	0.562594
357	PGFRA	B-ALL-Control	-0.447783	0.315985	-1.4171	0.169305	0.562594
358	PGRP2	B-ALL-Control	-0.310708	0.214493	-1.44857	0.160397	0.562594
367	PLGB	B-ALL-Control	-0.384073	0.256865	-1.49523	0.147888	0.562594
411	SMC4	B-ALL-Control	-0.237395	0.155338	-1.52825	0.139525	0.562594
413	SMRC2	B-ALL-Control	-0.575509	0.405219	-1.42024	0.168398	0.562594
424	TBC12	B-ALL-Control	0.374938	0.258978	1.44776	0.160622	0.562594
438	TRI17	B-ALL-Control	0.419601	0.297916	1.40845	0.17182	0.562594
445	U2QL1	B-ALL-Control	-0.35213	0.250103	-1.40794	0.171972	0.562594
453	VWF	B-ALL-Control	-0.441883	0.312288	-1.41498	0.169918	0.562594
188	GPR98	B-ALL-Control	-0.239043	0.170374	-1.40305	0.173408	0.563268
16	AAKG2	B-ALL-Control	-0.373649	0.27988	-1.33503	0.194392	0.565
30	AMPE	B-ALL-Control	-0.667126	0.497144	-1.34192	0.192182	0.565
32	AN36C	B-ALL-Control	-0.741455	0.551874	-1.34352	0.191669	0.565
58	ATL4	B-ALL-Control	-0.608437	0.442236	-1.37582	0.181582	0.565
85	CBG	B-ALL-Control	-0.438781	0.330316	-1.32837	0.196551	0.565
91	CD166	B-ALL-Control	0.578164	0.435154	1.32864	0.196461	0.565
99	CFAH	B-ALL-Control	-0.218242	0.164436	-1.32721	0.196926	0.565
102	CHM4B	B-ALL-Control	1.04448	0.776601	1.34493	0.191219	0.565
137	DISC1	B-ALL-Control	-0.506587	0.375793	-1.34805	0.19023	0.565
221	HV310	B-ALL-Control	-0.607092	0.449157	-1.35163	0.189098	0.565
229	IF4G1	B-ALL-Control	0.70021	0.521761	1.34201	0.192151	0.565
231	IGHA1	B-ALL-Control	-0.411278	0.30819	-1.3345	0.194565	0.565
241	IGKC	B-ALL-Control	-0.40267	0.290045	-1.3883	0.177798	0.565
247	ITIH1	B-ALL-Control	-0.448762	0.332654	-1.34903	0.189917	0.565
270	KV116	B-ALL-Control	-0.819858	0.603729	-1.35799	0.187098	0.565
285	LAC7	B-ALL-Control	-0.336122	0.254822	-1.31905	0.1996	0.565
286	LBP	B-ALL-Control	-0.34808	0.262868	-1.32416	0.197922	0.565
344	PCDBF	B-ALL-Control	-0.462693	0.350977	-1.3183	0.199847	0.565
380	PROS	B-ALL-Control	-0.260896	0.196826	-1.32552	0.197479	0.565
427	TFR1	B-ALL-Control	-0.63763	0.46137	-1.38204	0.17969	0.565
447	UGPA	B-ALL-Control	-0.896587	0.660692	-1.35704	0.187395	0.565
150	FA11	B-ALL-Control	-0.46157	0.35141	-1.31348	0.20144	0.56601
399	SAA2	B-ALL-Control	0.50847	0.389491	1.30548	0.204108	0.570009
17	AATC2	B-ALL-Control	-0.374476	0.301753	-1.241	0.226599	0.570401
42	APOA4	B-ALL-Control	-0.283642	0.226221	-1.25383	0.22198	0.570401
70	C1QC	B-ALL-Control	-0.430206	0.347681	-1.23736	0.227925	0.570401
71	C1R	B-ALL-Control	-0.233218	0.186077	-1.25334	0.222155	0.570401
76	CA216	B-ALL-Control	0.484024	0.379433	1.27565	0.214289	0.570401
83	CAMP	B-ALL-Control	-0.884974	0.697301	-1.26914	0.216561	0.570401
95	CERU	B-ALL-Control	-0.28136	0.227687	-1.23573	0.228517	0.570401
97	CFAB	B-ALL-Control	-0.27555	0.219086	-1.25772	0.220592	0.570401
132	DCAM	B-ALL-Control	-0.442005	0.352252	-1.2548	0.221635	0.570401
153	FA7	B-ALL-Control	-0.469695	0.37124	-1.26521	0.217944	0.570401
174	FLIP1	B-ALL-Control	-0.599958	0.476962	-1.25787	0.220539	0.570401
197	HBAZ	B-ALL-Control	-0.362625	0.292122	-1.24135	0.226474	0.570401
202	HEP2	B-ALL-Control	-0.366529	0.28486	-1.2867	0.210474	0.570401
237	IGHG3	B-ALL-Control	-0.35276	0.273685	-1.28893	0.209709	0.570401
243	IGLL5	B-ALL-Control	-0.412313	0.332523	-1.23995	0.22698	0.570401
266	KV105	B-ALL-Control	-0.454116	0.349714	-1.29853	0.206443	0.570401
292	LG3BP	B-ALL-Control	-0.377883	0.302926	-1.24744	0.22427	0.570401
429	THBG	B-ALL-Control	-0.355735	0.286369	-1.24223	0.226155	0.570401
430	THRB	B-ALL-Control	-0.145339	0.117742	-1.23439	0.229008	0.570401
436	TRFE	B-ALL-Control	-0.571122	0.462828	-1.23398	0.229157	0.570401
156	FBLN3	B-ALL-Control	-0.203073	0.165415	-1.22765	0.231482	0.570454
404	SDK2	B-ALL-Control	1.3088	1.06654	1.22715	0.231669	0.570454
29	AMMR1	B-ALL-Control	0.253161	0.207322	1.2211	0.233908	0.571533
160	FCN3	B-ALL-Control	-0.269186	0.22139	-1.21589	0.235851	0.571533
368	PLMN	B-ALL-Control	-0.255184	0.209761	-1.21655	0.235606	0.571533
27	ALS	B-ALL-Control	-0.257456	0.212652	-1.21069	0.237802	0.573228
217	HV304	B-ALL-Control	-0.345572	0.287162	-1.2034	0.240557	0.573829
340	OIT3	B-ALL-Control	-0.641213	0.532377	-1.20443	0.240166	0.573829
12	A2AP	B-ALL-Control	-0.541222	0.453166	-1.19431	0.244027	0.578911
226	IC1	B-ALL-Control	-0.245838	0.206375	-1.19122	0.245216	0.578911
41	APOA2	B-ALL-Control	-0.434222	0.367622	-1.18116	0.249111	0.579152
120	COMP	B-ALL-Control	-0.330203	0.279444	-1.18164	0.248924	0.579152
416	SPP24	B-ALL-Control	-0.47707	0.402412	-1.18553	0.247415	0.579152
103	CI043	B-ALL-Control	-0.338106	0.288435	-1.17221	0.252618	0.58312
320	MENT	B-ALL-Control	-0.417029	0.356339	-1.17032	0.253365	0.58312
164	FHOD3	B-ALL-Control	0.84339	0.726082	1.16156	0.256835	0.588153
25	AIF1L	B-ALL-Control	-0.310498	0.278087	-1.11655	0.275241	0.590501
48	APOD	B-ALL-Control	-0.334168	0.312835	-1.06819	0.29606	0.590501
56	ASUN	B-ALL-Control	0.384398	0.36819	1.04402	0.306877	0.590501
66	BTD	B-ALL-Control	-0.363039	0.320818	-1.1316	0.268981	0.590501
67	C163A	B-ALL-Control	-0.303932	0.291225	-1.04363	0.307055	0.590501
74	C4BPA	B-ALL-Control	-0.197506	0.187177	-1.05518	0.301849	0.590501
75	C4BPB	B-ALL-Control	-0.164881	0.155159	-1.06266	0.298512	0.590501
82	CALI	B-ALL-Control	0.983092	0.864548	1.13712	0.266716	0.590501
87	CBPN	B-ALL-Control	-0.235075	0.22009	-1.06808	0.296109	0.590501
104	CLUS	B-ALL-Control	-0.33609	0.311753	-1.07806	0.291722	0.590501
113	CO6	B-ALL-Control	-0.148699	0.130483	-1.13961	0.265696	0.590501
136	DIAP2	B-ALL-Control	-0.380804	0.362667	-1.05001	0.304172	0.590501
141	ECM1	B-ALL-Control	-0.220042	0.207954	-1.05813	0.300531	0.590501
176	FLTOP	B-ALL-Control	-0.412938	0.393047	-1.05061	0.303903	0.590501
181	GBP4	B-ALL-Control	-0.843843	0.78016	-1.08163	0.290167	0.590501
195	HABP2	B-ALL-Control	-0.241197	0.210925	-1.14352	0.264102	0.590501
214	HV207	B-ALL-Control	-1.04124	0.90723	-1.14772	0.262398	0.590501
216	HV303	B-ALL-Control	-0.312802	0.279398	-1.11956	0.273982	0.590501
264	KPRP	B-ALL-Control	-0.715082	0.654435	-1.09267	0.285385	0.590501
280	KV401	B-ALL-Control	-0.440103	0.384601	-1.14431	0.263779	0.590501
282	L1CAM	B-ALL-Control	-0.377545	0.343004	-1.1007	0.281945	0.590501
287	LCAT	B-ALL-Control	-0.213166	0.190506	-1.11895	0.274237	0.590501
306	LV205	B-ALL-Control	-0.439765	0.416049	-1.057	0.301034	0.590501
313	MA1A1	B-ALL-Control	-0.687048	0.608717	-1.12868	0.270188	0.590501
322	MMRN2	B-ALL-Control	-0.486857	0.447127	-1.08886	0.287031	0.590501
330	NACA2	B-ALL-Control	-0.297181	0.275942	-1.07697	0.292201	0.590501
332	NCAM1	B-ALL-Control	-0.372887	0.34018	-1.09615	0.283892	0.590501
366	PLGA	B-ALL-Control	-0.392021	0.354451	-1.106	0.279692	0.590501
371	PON1	B-ALL-Control	-0.293034	0.280263	-1.04557	0.306177	0.590501
381	PROZ	B-ALL-Control	-0.588224	0.547271	-1.07483	0.293138	0.590501
394	RIMB1	B-ALL-Control	0.743011	0.675306	1.10026	0.282133	0.590501
408	SH3G3	B-ALL-Control	-0.489914	0.436807	-1.12158	0.273137	0.590501
420	STEA2	B-ALL-Control	-0.284598	0.269774	-1.05495	0.301953	0.590501
428	THAP4	B-ALL-Control	-1.13085	1.05298	-1.07395	0.293525	0.590501
431	TITIN	B-ALL-Control	-0.342928	0.300304	-1.14193	0.264747	0.590501
432	TPIS	B-ALL-Control	-0.332197	0.301792	-1.10075	0.281924	0.590501
440	TRIPB	B-ALL-Control	1.43522	1.29728	1.10632	0.279553	0.590501
449	VCAM1	B-ALL-Control	-0.714391	0.637557	-1.12051	0.273584	0.590501
457	ZFP14	B-ALL-Control	1.12159	1.07718	1.04123	0.308144	0.590501
348	PCYOX	B-ALL-Control	-0.346021	0.334843	-1.03338	0.311727	0.594878
295	LIPA2	B-ALL-Control	-0.906369	0.892279	-1.01579	0.31986	0.603327
339	OFD1	B-ALL-Control	-1.05209	1.03517	-1.01635	0.319601	0.603327
398	SAA1	B-ALL-Control	0.502036	0.494488	1.01527	0.320106	0.603327
251	IV4F8	B-ALL-Control	-0.929405	0.922011	-1.00802	0.323501	0.607226
263	KPCZ	B-ALL-Control	-0.519614	0.518547	-1.00206	0.326313	0.610005
238	IGHG4	B-ALL-Control	-0.457687	0.462821	-0.988908	0.332574	0.616676
405	2018-09-10	B-ALL-Control	-0.239433	0.242038	-0.989238	0.332416	0.616676
205	HIPK1	B-ALL-Control	-0.41052	0.417429	-0.983448	0.335198	0.619035
45	APOC2	B-ALL-Control	-0.334427	0.342755	-0.975704	0.338944	0.621201
46	APOC3	B-ALL-Control	-0.279148	0.291919	-0.956251	0.348479	0.621201
80	CAH1	B-ALL-Control	-0.431286	0.463164	-0.931174	0.361037	0.621201
100	CFAI	B-ALL-Control	-0.257333	0.27291	-0.942922	0.355117	0.621201
109	CO3	B-ALL-Control	-0.156984	0.16875	-0.930278	0.361491	0.621201
142	EFNA3	B-ALL-Control	0.260219	0.276455	0.941269	0.355945	0.621201
152	FA5	B-ALL-Control	-0.36211	0.373878	-0.968525	0.342442	0.621201
186	GMFG	B-ALL-Control	0.344011	0.367699	0.935578	0.35881	0.621201
207	HPT	B-ALL-Control	0.220744	0.228917	0.964297	0.344514	0.621201
233	IGHD	B-ALL-Control	-0.298953	0.3123	-0.957263	0.347979	0.621201
250	ITIH4	B-ALL-Control	-0.178101	0.187957	-0.94756	0.352798	0.621201
262	KNG1	B-ALL-Control	-0.136979	0.144274	-0.949437	0.351862	0.621201
274	KV206	B-ALL-Control	0.306262	0.328421	0.932528	0.360351	0.621201
293	LHX5	B-ALL-Control	0.215266	0.22527	0.955591	0.348806	0.621201
318	MBL2	B-ALL-Control	-0.275297	0.28689	-0.959589	0.34683	0.621201
331	NARF	B-ALL-Control	-0.426824	0.459447	-0.928996	0.362141	0.621201
336	NPAS3	B-ALL-Control	0.462401	0.487496	0.948522	0.352318	0.621201
441	TRPM7	B-ALL-Control	-0.577651	0.59565	-0.969782	0.341828	0.621201
446	UBX2A	B-ALL-Control	0.34527	0.371012	0.930616	0.36132	0.621201
34	ANKR2	B-ALL-Control	-0.313637	0.340105	-0.922178	0.365614	0.624818
43	APOB	B-ALL-Control	-0.244398	0.266869	-0.915798	0.368883	0.62572
59	ATM	B-ALL-Control	0.273039	0.300747	0.907871	0.372973	0.62572
144	ESR2	B-ALL-Control	0.240129	0.263097	0.912703	0.370476	0.62572
284	LAC3	B-ALL-Control	-0.374183	0.411267	-0.909831	0.371959	0.62572
400	SAA4	B-ALL-Control	-0.167121	0.184031	-0.908112	0.372848	0.62572
219	HV307	B-ALL-Control	-0.221153	0.244886	-0.903085	0.375456	0.626955
300	LV001	B-ALL-Control	0.326348	0.362133	0.901182	0.376447	0.626955
198	HBB	B-ALL-Control	-0.248264	0.276736	-0.897116	0.378568	0.628204
20	ACTB	B-ALL-Control	-0.201638	0.225423	-0.894487	0.379944	0.628211
325	MUC1	B-ALL-Control	-0.266198	0.298672	-0.89127	0.381633	0.628733
36	ANTR1	B-ALL-Control	-0.628889	0.718339	-0.875476	0.389993	0.636593
37	AP3B2	B-ALL-Control	-0.46211	0.531657	-0.869189	0.393354	0.636593
72	C1RL	B-ALL-Control	-0.198665	0.227609	-0.872833	0.391404	0.636593
149	FA10	B-ALL-Control	-0.159395	0.181583	-0.877807	0.388752	0.636593
345	PCDH9	B-ALL-Control	0.750455	0.861814	0.870785	0.392499	0.636593
8	A1AG2	B-ALL-Control	-0.228552	0.265995	-0.859233	0.398713	0.63796
193	GT253	B-ALL-Control	-0.250249	0.29191	-0.857281	0.39977	0.63796
362	PKHA6	B-ALL-Control	-0.498744	0.580073	-0.859796	0.398409	0.63796
407	SF3A1	B-ALL-Control	-0.37907	0.440131	-0.861266	0.397615	0.63796
452	VTNC	B-ALL-Control	-0.133201	0.15765	-0.844913	0.406504	0.646454
236	IGHG2	B-ALL-Control	-0.27642	0.328967	-0.840268	0.409052	0.646767
242	IGLL1	B-ALL-Control	-0.206352	0.245831	-0.839407	0.409525	0.646767
350	PDXL2	B-ALL-Control	-0.472439	0.565474	-0.835475	0.411691	0.647214
377	PRG4	B-ALL-Control	-0.201459	0.241625	-0.833766	0.412635	0.647214
253	K1C20	B-ALL-Control	-0.496614	0.602197	-0.824671	0.41768	0.650671
410	SMBP2	B-ALL-Control	-0.50548	0.612297	-0.825547	0.417192	0.650671
19	ACTA	B-ALL-Control	-0.193354	0.237214	-0.815103	0.423029	0.652347
40	APOA1	B-ALL-Control	-0.263146	0.322492	-0.815977	0.422538	0.652347
182	GBRA3	B-ALL-Control	0.269017	0.328228	0.819604	0.420507	0.652347
51	APOH	B-ALL-Control	-0.147229	0.183414	-0.802716	0.430017	0.659202
187	GP1BA	B-ALL-Control	-0.270253	0.336922	-0.802124	0.430353	0.659202
110	CO4A	B-ALL-Control	-0.155485	0.194604	-0.79898	0.432138	0.659731
115	CO7	B-ALL-Control	-0.146414	0.183986	-0.795792	0.433954	0.660301
111	CO4B	B-ALL-Control	-0.202296	0.25619	-0.789634	0.437474	0.661264
256	KAD9	B-ALL-Control	-0.407936	0.515788	-0.790899	0.436749	0.661264
204	HGFL	B-ALL-Control	-0.113505	0.144773	-0.78402	0.440698	0.663004
279	KV310	B-ALL-Control	-0.297598	0.381495	-0.780083	0.442968	0.663004
364	PLCH1	B-ALL-Control	-0.960966	1.229	-0.781912	0.441913	0.663004
9	A1AT	B-ALL-Control	-0.287764	0.37064	-0.776397	0.445099	0.664025
163	FGL1	B-ALL-Control	-0.367916	0.481279	-0.764455	0.452047	0.6722
28	AMBP	B-ALL-Control	-0.171586	0.22521	-0.761895	0.453545	0.672245
39	APOA	B-ALL-Control	0.0860573	0.115602	0.74443	0.463844	0.672431
62	B2MG	B-ALL-Control	-0.226938	0.306281	-0.740948	0.465913	0.672431
134	DDAH1	B-ALL-Control	-0.224327	0.304438	-0.736855	0.468353	0.672431
218	HV305	B-ALL-Control	-0.172225	0.232587	-0.740473	0.466196	0.672431
283	LAC2	B-ALL-Control	-0.28912	0.385695	-0.749609	0.460775	0.672431
334	NCOA1	B-ALL-Control	0.611681	0.828555	0.73825	0.46752	0.672431
335	NOE1	B-ALL-Control	-0.514249	0.684697	-0.751062	0.459917	0.672431
386	PXYP1	B-ALL-Control	-0.301231	0.404079	-0.745475	0.463223	0.672431
391	RBMS1	B-ALL-Control	-0.840908	1.14079	-0.737126	0.468191	0.672431
437	TRFL	B-ALL-Control	-0.222885	0.301018	-0.740437	0.466217	0.672431
192	GRP2	B-ALL-Control	-0.822647	1.12414	-0.731804	0.471374	0.673154
272	KV201	B-ALL-Control	-0.33812	0.464035	-0.728652	0.473265	0.673154
382	PRTN3	B-ALL-Control	0.763273	1.0467	0.729217	0.472926	0.673154
222	HV320	B-ALL-Control	-0.13252	0.183444	-0.722404	0.477027	0.674316
435	TRAF2	B-ALL-Control	-0.243298	0.33662	-0.722767	0.476808	0.674316
343	PAFA	B-ALL-Control	-0.354156	0.492413	-0.719226	0.478947	0.674946
84	CASP	B-ALL-Control	-0.788927	1.10521	-0.713826	0.48222	0.677474
422	T2R31	B-ALL-Control	0.287123	0.4095	0.701155	0.48995	0.686229
35	ANT3	B-ALL-Control	-0.0797051	0.115282	-0.69139	0.495955	0.686576
212	HV103	B-ALL-Control	-0.47255	0.684037	-0.690825	0.496303	0.686576
378	PROC	B-ALL-Control	-0.247385	0.35927	-0.688576	0.497693	0.686576
450	VNN1	B-ALL-Control	-0.36789	0.529489	-0.694803	0.493851	0.686576
451	VTDB	B-ALL-Control	-0.131184	0.189859	-0.690957	0.496222	0.686576
1	1A01	B-ALL-Control	0.352297	0.513937	0.685487	0.499605	0.687144
24	AFAM	B-ALL-Control	-0.171313	0.255092	-0.671573	0.508269	0.687642
93	CD5L	B-ALL-Control	-0.200535	0.300102	-0.668222	0.510368	0.687642
154	FA9	B-ALL-Control	-0.285884	0.422972	-0.675894	0.50557	0.687642
258	KAP2	B-ALL-Control	-0.555592	0.83401	-0.666169	0.511656	0.687642
259	KBTB2	B-ALL-Control	0.476227	0.715425	0.665657	0.511978	0.687642
419	SSFA2	B-ALL-Control	0.649292	0.966419	0.671853	0.508094	0.687642
444	TTHY	B-ALL-Control	-0.135706	0.202917	-0.668776	0.51002	0.687642
455	Z587B	B-ALL-Control	-0.260131	0.387283	-0.671681	0.508201	0.687642
31	AMPN	B-ALL-Control	-0.280649	0.43594	-0.643779	0.525824	0.704173
252	K0355	B-ALL-Control	-0.473064	0.742109	-0.637459	0.529861	0.707511
119	CO9	B-ALL-Control	-0.1684	0.26999	-0.623726	0.538691	0.711131
294	LIMA1	B-ALL-Control	0.547683	0.876942	0.624537	0.538167	0.711131
352	PEDF	B-ALL-Control	-0.119727	0.191997	-0.623585	0.538782	0.711131
372	PON3	B-ALL-Control	-0.147352	0.23507	-0.626842	0.53668	0.711131
326	MUCB	B-ALL-Control	-0.260703	0.421603	-0.618361	0.542162	0.711491
418	SPRL1	B-ALL-Control	0.537862	0.86908	0.618887	0.541821	0.711491
5	1B13	B-ALL-Control	0.477531	0.780023	0.612201	0.546162	0.713577
180	GATM	B-ALL-Control	-0.375774	0.614898	-0.611116	0.546868	0.713577
165	FHR1	B-ALL-Control	-0.108712	0.181966	-0.597431	0.555815	0.723125
271	KV120	B-ALL-Control	-0.202934	0.341004	-0.595106	0.557343	0.723125
10	A1ATR	B-ALL-Control	0.0913821	0.154791	0.590356	0.56047	0.725128
90	CD14	B-ALL-Control	-0.0812521	0.138213	-0.587877	0.562106	0.725196
228	ICE2	B-ALL-Control	0.43767	0.749176	0.584201	0.564536	0.726285
89	CC88B	B-ALL-Control	-0.0894428	0.157148	-0.569162	0.574535	0.736746
196	HBA	B-ALL-Control	-0.138046	0.243406	-0.567142	0.575885	0.736746
23	ADRB2	B-ALL-Control	0.409528	0.728239	0.562354	0.57909	0.738784
86	CBPB2	B-ALL-Control	-0.0618856	0.113132	-0.54702	0.589416	0.743279
106	CNDP1	B-ALL-Control	-0.135888	0.251508	-0.540293	0.593974	0.743279
124	CPN2	B-ALL-Control	-0.118584	0.217663	-0.544808	0.590913	0.743279
166	FHR2	B-ALL-Control	-0.143682	0.262316	-0.547742	0.588928	0.743279
240	IGJ	B-ALL-Control	-0.186697	0.34056	-0.548206	0.588614	0.743279
249	ITIH3	B-ALL-Control	-0.0917398	0.166713	-0.550287	0.587208	0.743279
327	MYH15	B-ALL-Control	-0.154208	0.285239	-0.540629	0.593746	0.743279
304	LV104	B-ALL-Control	-0.187223	0.348214	-0.537668	0.595757	0.743479
133	DCD	B-ALL-Control	-0.256749	0.484998	-0.529382	0.601404	0.746025
359	PHLD	B-ALL-Control	-0.153165	0.290118	-0.527939	0.602389	0.746025
423	TAOK1	B-ALL-Control	0.130899	0.248146	0.527507	0.602684	0.746025
239	IGHM	B-ALL-Control	-0.172169	0.329754	-0.522114	0.606377	0.748573
15	AACT	B-ALL-Control	-0.144501	0.281081	-0.514088	0.611892	0.751331
232	IGHA2	B-ALL-Control	-0.179022	0.347598	-0.515025	0.611247	0.751331
288	LCTL	B-ALL-Control	0.290152	0.57055	0.508547	0.615713	0.754001
158	FCGBP	B-ALL-Control	0.17113	0.345993	0.494605	0.625376	0.763793
63	BASP1	B-ALL-Control	-0.27613	0.588197	-0.469452	0.642984	0.774965
98	CFAD	B-ALL-Control	-0.0753213	0.159608	-0.471913	0.641251	0.774965
191	GRAP1	B-ALL-Control	0.140124	0.29844	0.469523	0.642934	0.774965
341	OR1K1	B-ALL-Control	-0.0894409	0.189014	-0.473197	0.640348	0.774965
402	SBSN	B-ALL-Control	-0.0914215	0.192095	-0.475919	0.638436	0.774965
200	HBG1	B-ALL-Control	0.258083	0.556476	0.463781	0.646983	0.775703
302	LV102	B-ALL-Control	0.120804	0.260288	0.464119	0.646745	0.775703
2	1A02	B-ALL-Control	-0.153647	0.335856	-0.457477	0.651443	0.77901
369	PLSL	B-ALL-Control	-0.0908227	0.202856	-0.44772	0.658371	0.785244
273	KV204	B-ALL-Control	-0.0839512	0.190104	-0.441608	0.662726	0.788386
47	APOC4	B-ALL-Control	-0.0831029	0.19075	-0.435665	0.666973	0.791151
389	RB39A	B-ALL-Control	0.123802	0.28557	0.433525	0.668506	0.791151
121	COR1A	B-ALL-Control	0.267048	0.621757	0.429505	0.671387	0.792514
269	KV113	B-ALL-Control	-0.0855077	0.201226	-0.424933	0.674671	0.794343
361	PIGR	B-ALL-Control	0.16734	0.39663	0.421905	0.67685	0.794864
321	MMP19	B-ALL-Control	0.302261	0.75677	0.39941	0.693123	0.811894
387	PZP	B-ALL-Control	0.0719291	0.192104	0.374427	0.711374	0.831147
307	LV211	B-ALL-Control	-0.191289	0.519501	-0.368217	0.715939	0.832234
393	RET4	B-ALL-Control	-0.0694398	0.187911	-0.369536	0.714969	0.832234
277	KV305	B-ALL-Control	0.157081	0.438525	0.358204	0.723322	0.838687
329	MYT1	B-ALL-Control	-0.173793	0.493404	-0.352232	0.727739	0.839557
415	SODC	B-ALL-Control	0.1368	0.385745	0.35464	0.725957	0.839557
11	A1BG	B-ALL-Control	-0.0444129	0.132773	-0.334502	0.740907	0.844245
22	ADNP2	B-ALL-Control	0.202843	0.629933	0.322007	0.750235	0.844245
55	ASAP1	B-ALL-Control	0.204755	0.627805	0.326144	0.747142	0.844245
126	CRP	B-ALL-Control	0.122385	0.365469	0.33487	0.740633	0.844245
179	GALT1	B-ALL-Control	-0.0987712	0.291135	-0.339263	0.737363	0.844245
225	IBP6	B-ALL-Control	-0.376638	1.15481	-0.326148	0.74714	0.844245
323	MOCS1	B-ALL-Control	0.0748875	0.223645	0.33485	0.740648	0.844245
349	PDPR	B-ALL-Control	-0.0784279	0.242544	-0.323356	0.749227	0.844245
434	TR13B	B-ALL-Control	-0.19659	0.601909	-0.326611	0.746793	0.844245
443	TSP1	B-ALL-Control	0.0951257	0.291202	0.326666	0.746752	0.844245
383	PTGDS	B-ALL-Control	0.136541	0.432272	0.315869	0.754832	0.846873
395	S10A8	B-ALL-Control	-0.125435	0.399534	-0.313954	0.756269	0.846873
138	DPP9	B-ALL-Control	-0.0809775	0.263154	-0.30772	0.76095	0.847969
303	LV103	B-ALL-Control	-0.109997	0.35609	-0.308901	0.760062	0.847969
54	ARSK	B-ALL-Control	-0.0799304	0.262052	-0.305018	0.762982	0.84817
421	SYCP2	B-ALL-Control	-0.0854452	0.306115	-0.279128	0.782538	0.865706
456	ZA2G	B-ALL-Control	-0.0717395	0.256344	-0.279857	0.781985	0.865706
190	GPX3	B-ALL-Control	-0.0696783	0.252062	-0.276434	0.784582	0.865876
324	MOES	B-ALL-Control	0.126494	0.469008	0.269705	0.789693	0.869421
338	NUMBL	B-ALL-Control	0.121887	0.45654	0.26698	0.791766	0.869613
13	A2GL	B-ALL-Control	0.0471596	0.188549	0.250118	0.804625	0.877704
68	C1QA	B-ALL-Control	-0.0837329	0.329665	-0.253994	0.801664	0.877704
433	TPM4	B-ALL-Control	0.0901438	0.360889	0.249782	0.804881	0.877704
49	APOE	B-ALL-Control	-0.036761	0.157255	-0.233767	0.817148	0.878879
127	CS068	B-ALL-Control	-0.0465041	0.19443	-0.239182	0.812995	0.878879
201	HEMO	B-ALL-Control	-0.0439405	0.182173	-0.241202	0.811447	0.878879
224	IBP5	B-ALL-Control	-0.157195	0.661785	-0.237532	0.81426	0.878879
291	LDHB	B-ALL-Control	-0.152067	0.641872	-0.236911	0.814736	0.878879
301	LV101	B-ALL-Control	0.079057	0.338799	0.233345	0.817472	0.878879
328	MYO1B	B-ALL-Control	0.0729599	0.326423	0.223514	0.825027	0.882856
347	PCOC1	B-ALL-Control	-0.12853	0.573719	-0.22403	0.82463	0.882856
417	SPRC	B-ALL-Control	0.0664518	0.301912	0.220103	0.827653	0.883601
213	HV201	B-ALL-Control	0.103374	0.479001	0.215812	0.830958	0.885067
33	ANGT	B-ALL-Control	-0.0658251	0.310977	-0.211672	0.83415	0.886406
52	APOL1	B-ALL-Control	0.0216906	0.107384	0.201992	0.841626	0.892279
81	CAH2	B-ALL-Control	0.0460344	0.240711	0.191243	0.849944	0.892831
194	GTR2	B-ALL-Control	-0.0767291	0.397474	-0.193042	0.848551	0.892831
199	HBD	B-ALL-Control	0.0326466	0.167653	0.194727	0.847246	0.892831
396	S10A9	B-ALL-Control	0.0676092	0.351492	0.192349	0.849087	0.892831
143	ENOB	B-ALL-Control	-0.0389538	0.210597	-0.184968	0.854808	0.895886
7	A1AG1	B-ALL-Control	0.0374832	0.21041	0.178144	0.860105	0.899379
384	PTSS1	B-ALL-Control	-0.0516625	0.304124	-0.169873	0.866533	0.903362
397	S12A2	B-ALL-Control	0.0360554	0.214399	0.16817	0.867859	0.903362
289	LDH6A	B-ALL-Control	-0.075002	0.501085	-0.149679	0.882268	0.916279
131	CYFP2	B-ALL-Control	-0.072815	0.522852	-0.139265	0.890403	0.921933
246	IQGA1	B-ALL-Control	0.0921911	0.670204	0.137557	0.891738	0.921933
276	KV303	B-ALL-Control	-0.0387826	0.322346	-0.120314	0.905236	0.93378
278	KV309	B-ALL-Control	0.0172496	0.169934	0.101507	0.919991	0.946867
376	PRDX2	B-ALL-Control	0.0271514	0.363917	0.0746086	0.941144	0.966467
268	KV110	B-ALL-Control	-0.0341108	0.493356	-0.0691404	0.945451	0.966555
458	ZPI	B-ALL-Control	0.00714427	0.103093	0.0692993	0.945326	0.966555
403	SDCG3	B-ALL-Control	-0.0614553	0.965955	-0.0636213	0.949799	0.968837
346	PCF11	B-ALL-Control	-0.0205596	0.36246	-0.0567225	0.955236	0.972218
65	BGH3	B-ALL-Control	0.00725532	0.148036	0.0490104	0.961317	0.976237
21	ADIPO	B-ALL-Control	0.0212606	0.547797	0.0388111	0.969362	0.980537
38	APMAP	B-ALL-Control	0.00725988	0.24123	0.0300953	0.97624	0.980537
122	CP096	B-ALL-Control	0.00979881	0.354712	0.0276247	0.97819	0.980537
208	HPTR	B-ALL-Control	-0.0114172	0.405467	-0.0281582	0.977769	0.980537
234	IGHE	B-ALL-Control	0.0209132	0.652008	0.0320751	0.974677	0.980537
388	RAI14	B-ALL-Control	-0.0143786	0.525461	-0.0273638	0.978396	0.980537
454	XBP1	B-ALL-Control	-0.000942719	0.61599	-0.00153041	0.998792	0.998792
Results of significant parameters by MSstat analysis, fold change cutoff >2 and P value cutoff <0.05
