# Supplementary material for: A comparative proteomic study of plasma in Colombian childhood acute lymphoblastic leukemia
Source: PLoS One. 2019 Aug 22;14(8):e0221509. doi: 10.1371/journal.pone.0221509 (PMC6705836; doi:10.1371/journal.pone.0221509)
Supplement: S4 Table — (XLSX) [file pone.0221509.s004.xlsx]

## Sheet: Supplementary Table S4
Table S4: Data results of ROTS statistical package
Protein	ROTSstats_ttest_d	Log2FC	P value	FDR	Fold change	pBONF	pBH
F13A	-8.41141	1.96097	0	0	3.89325	0	0
FBLN1	-6.15098	1.80235	0	0	3.48788	0	0
TRIM1	-6.53336	1.6035	0	0	3.0388	0	0
SHBG	-7.00073	1.77965	0	0	3.43343	0	0
CRIS3	-10.3506	1.81724	0	0	3.52407	0	0
GELS	-6.77819	1.40497	0	0	2.64813	0	0
F13B	-6.84885	1.35851	0	0	2.5642	0	0
CELR2	-6.51266	1.86432	0	0	3.64097	0	0
CHLE	-5.86981	1.37755	0	0	2.59826	0	0
FIBG	-6.03874	1.60527	0	0	3.04252	0	0
FIBB	-6.37161	1.57632	0	0	2.98209	0	0
HRG	-6.85878	1.23859	0	0	2.35968	0	0
LUM	-5.6564	1.25577	1.07759e-06	0	2.38795	0.0005	2.77778e-05
LV403	-5.51082	1.24392	1.07759e-06	0	2.36841	0.0005	2.77778e-05
FETUA	-5.60029	1.14021	1.07759e-06	0	2.20413	0.0005	2.77778e-05
FIBA	-5.49939	1.33269	1.07759e-06	0	2.51872	0.0005	2.77778e-05
FA12	-5.48074	0.991013	1.07759e-06	0	1.98758	0.0005	2.77778e-05
NCHL1	-5.29885	1.76962	1.07759e-06	0	3.40964	0.0005	2.77778e-05
PGCA	-5.22637	2.35942	2.15517e-06	0	5.13164	0.001	5e-05
CSF1R	-5.22334	2.0208	2.15517e-06	0	4.05808	0.001	5e-05
VASN	-4.95832	0.752943	7.5431e-06	0	1.68523	0.0035	0.000166667
LV301	-4.82168	0.918221	1.50862e-05	0	1.88978	0.007	0.000318182
MASP1	-4.74224	1.11995	1.8319e-05	0	2.17339	0.0085	0.000369565
MEGF8	-4.71994	1.14986	1.93966e-05	0	2.21892	0.009	0.000375
CETP	-4.69578	1.24667	2.04741e-05	0	2.37293	0.0095	0.00038
A2MG	-4.68122	0.93494	2.15517e-05	0	1.91181	0.01	0.000384615
SAMP	-4.52041	0.811558	3.77155e-05	0	1.75511	0.0175	0.000625
CAD13	-4.51287	1.57427	3.77155e-05	0	2.97784	0.0175	0.000625
PI16	-4.37444	1.13492	6.25e-05	0	2.19607	0.029	0.001
MASP1	-4.09012	0.9092	0.000144397	0	1.878	0.067	0.00216129
CC183	-4.08561	0.878806	0.000144397	0	1.83885	0.067	0.00216129
F214A	-4.02883	4.92457	0.000172414	0	30.3698	0.08	0.0025
IGHG1	-3.97209	0.894597	0.000202586	0	1.85909	0.094	0.00265278
FBLN1	-3.96321	0.904815	0.000203664	0	1.8723	0.0945	0.00265278
PGBM	-3.96327	0.929873	0.000203664	0	1.90511	0.0945	0.00265278
LSAMP	-3.9526	1.92857	0.000205819	0	3.80677	0.0955	0.00265278
MASP2	-3.93168	1.34893	0.000217672	0	2.54723	0.101	0.00272973
ZFP14	3.85304	-3.59914	0.000268319	0	0.0825184	0.1245	0.00327632
LV302	-3.81406	1.0624	0.000304957	0	2.08841	0.1415	0.0035875
FINC	-3.80561	1.16305	0.000309267	0	2.23931	0.1435	0.0035875
FETUB	-3.7396	0.603024	0.000367457	0	1.5189	0.1705	0.00411628
ALBU	-3.73675	0.712298	0.000372845	0	1.63841	0.173	0.00411628
HORN	-3.72508	0.912887	0.000381466	0	1.88281	0.177	0.00411628
CADH5	-3.71584	0.82229	0.000395474	0	1.76821	0.1835	0.00417045
ABCB9	-3.67616	1.49526	0.000438578	0	2.81914	0.2035	0.00452222
TETN	-3.6629	0.887319	0.000463362	0	1.84974	0.215	0.00467391
1B07	-3.62735	1.07737	0.000507543	0	2.11018	0.2355	0.00487755
ATL4	-3.62109	0.93012	0.000512931	0	1.90543	0.238	0.00487755
TENX	-3.61952	1.52612	0.000515086	0	2.88011	0.239	0.00487755
PRDX1	-3.60804	1.70048	0.000536638	0	3.2501	0.249	0.00498
CFAH	-3.58429	0.503775	0.000567888	0	1.41792	0.2635	0.00516667
CPED1	-3.44367	1.31183	0.000877155	0	2.48257	0.407	0.00782692
PLGB	-3.41249	0.821784	0.000963362	0	1.76759	0.447	0.00843396
BC11B	-3.39714	1.19636	0.00101293	0	2.29161	0.47	0.00858182
LDH6B	3.39485	-2.31533	0.00101724	0	0.200917	0.472	0.00858182
PLF4	-3.35097	1.69668	0.00113362	0	3.24154	0.526	0.00939286
POSTN	-3.31723	1.7284	0.00125539	0	3.31359	0.5825	0.0101207
A2AP	-3.31388	0.498621	0.00126509	0	1.41286	0.587	0.0101207
LDH6A	3.29814	-1.0883	0.00131358	0	0.470317	0.6095	0.0102917
1A01	3.29308	-2.06472	0.00133082	0	0.239032	0.6175	0.0102917
PGRP2	-3.27305	0.619741	0.00140625	0	1.5366	0.6525	0.0104167
KLKB1	-3.26856	0.532719	0.00142565	0	1.44665	0.6615	0.0104167
HPT	3.26107	-0.80523	0.00145582	0	0.572271	0.6755	0.0104167
PLTP	-3.25603	0.579996	0.00147306	0	1.49484	0.6835	0.0104167
PPN	-3.25616	0.835654	0.00147306	0	1.78467	0.6835	0.0104167
PEA15	-3.25377	1.16448	0.00148168	0	2.24153	0.6875	0.0104167
PXDC2	-3.2032	0.831531	0.00173815	0	1.77957	0.8065	0.0120373
HV103	-3.19659	1.12923	0.00177155	0	2.18743	0.822	0.0120882
K1C9	-2.81681	0.567557	0.00518319	0	1.48201	1	0.0289759
ATRN	-3.12497	0.647651	0.00216379	0	1.56662	1	0.0145507
TRRAP	-3.0924	1.86725	0.00240194	0	3.64835	1	0.0159214
ITIH1	-2.8502	0.576499	0.00471983	0	1.49123	1	0.027037
IGKC	-2.91596	0.611561	0.00389332	0	1.52791	1	0.023461
CBG	-2.98089	0.597424	0.00330711	0	1.51301	1	0.02046
CO8A	-3.0831	0.538593	0.00246121	0	1.45256	1	0.0160845
CO8B	-2.93109	0.543085	0.00375	0	1.45709	1	0.0228947
APOA	2.9022	-0.875358	0.00407328	0	0.545119	1	0.0242308
CO8G	-2.89255	0.566965	0.00417672	0	1.4814	1	0.0245316
CERU	-3.06222	0.398665	0.00260022	0	1.31829	1	0.0167569
THBG	-2.86329	0.5587	0.00453664	0	1.47294	1	0.0263125
CO2	-3.0205	0.516796	0.00296121	0	1.43077	1	0.0188219
FILA2	-2.98256	0.648682	0.0032931	0	1.56773	1	0.02046
TRIPB	2.82517	-4.12977	0.0050625	0	0.0571236	1	0.0286463
IGHE	2.53413	-1.64554	0.0109698	0.01	0.319626	1	0.0509
K2C5	-2.53686	0.646911	0.0108955	0.010101	1.56581	1	0.0509
U2QL1	-2.55712	0.662688	0.0102985	0.0102041	1.58303	1	0.0487602
PCDBF	-2.58937	1.07373	0.00951078	0.0103093	2.10487	1	0.0454948
SDK2	2.59173	-3.58042	0.00945366	0.0104167	0.0835964	1	0.0454948
APOM	-2.60608	0.495975	0.00910345	0.0105263	1.41027	1	0.0444632
PROP	-2.60902	0.692915	0.00902802	0.0106383	1.61655	1	0.0444632
AAKG2	-2.61635	0.777511	0.00887177	0.0107527	1.71417	1	0.0442634
RB39A	2.62673	-1.11189	0.0086347	0.0108696	0.462687	1	0.0435489
SEPP1	-2.63727	0.493559	0.00841918	0.010989	1.40791	1	0.0429286
CO6	-2.64659	0.370862	0.00823599	0.0111111	1.29313	1	0.0424611
TSP1	2.65965	-1.4415	0.00793642	0.011236	0.368185	1	0.0413764
IGF2	-2.66387	0.660135	0.00785022	0.0113636	1.58023	1	0.0413764
SMC4	-2.7199	0.541597	0.00673815	0.0114943	1.45558	1	0.0359368
KV101	-2.7262	0.697628	0.006625	0.0116279	1.62184	1	0.0357442
CO3	-2.73494	0.4105	0.00648491	0.0117647	1.32915	1	0.0354
MARK1	-2.75467	0.670436	0.00618103	0.0119048	1.59155	1	0.0341429
C4BPA	-2.40386	0.433956	0.0155	0.0175439	1.35093	1	0.0630877
APOF	-2.41017	0.605192	0.01525	0.0176991	1.52118	1	0.0626195
NACA2	-2.41144	0.710631	0.0151886	0.0178571	1.63652	1	0.0626195
GRAP1	2.42637	-2.01008	0.0145981	0.018018	0.248259	1	0.0610225
MYT1	2.43173	-1.16144	0.0144041	0.0181818	0.447065	1	0.0607591
HPTR	2.43508	-0.689488	0.0142769	0.0183486	0.620074	1	0.0607591
FA11	-2.44287	0.890951	0.0139849	0.0185185	1.8544	1	0.0600833
LYVE1	-2.4438	1.69555	0.0139591	0.0186916	3.23901	1	0.0600833
C1R	-2.45163	0.368811	0.0136455	0.0188679	1.29129	1	0.0597311
HV102	-2.46222	0.773761	0.0132705	0.0190476	1.70972	1	0.0586429
KV116	-2.49819	0.853442	0.0120851	0.0192308	1.80681	1	0.0539183
CXCL7	-2.49902	0.943185	0.0120582	0.0194175	1.92277	1	0.0539183
PLCH1	-2.52109	3.66422	0.0113653	0.0196078	12.6776	1	0.051701
NCAM1	-2.52216	1.2838	0.0113287	0.019802	2.43479	1	0.051701
IGLL5	-2.33251	0.493007	0.0187295	0.0247934	1.40738	1	0.0718223
PIGR	2.3701	-1.57153	0.016917	0.025	0.336452	1	0.0654125
AMPE	-2.37431	0.887952	0.016736	0.0252101	1.85055	1	0.0652563
ATS2	-2.37705	0.940956	0.016611	0.0254237	1.9198	1	0.0652563
ITIH2	-2.38116	0.502185	0.016444	0.025641	1.41636	1	0.0652137
AN36C	-2.38871	0.68838	0.0161261	0.0258621	1.61147	1	0.0645043
HGFA	-2.38944	0.415778	0.016097	0.026087	1.33402	1	0.0645043
IL1AP	-2.2612	0.975879	0.0224946	0.0314961	1.96684	1	0.082185
LAC2	-2.27166	0.392644	0.0218437	0.031746	1.3128	1	0.0804405
HGFL	-2.27496	0.565791	0.0216746	0.032	1.4802	1	0.0804405
LCTL	2.28063	-2.23477	0.0213858	0.0322581	0.212455	1	0.0800242
GPR98	-2.29717	0.513844	0.0204903	0.0325203	1.42785	1	0.0772967
KV206	-2.30226	0.737167	0.020194	0.0327869	1.6669	1	0.0768033
APOC1	-2.19742	0.960813	0.0264698	0.037594	1.94641	1	0.092056
PLAK	-2.21525	1.11307	0.025292	0.0378788	2.16306	1	0.0889053
GPV	2.22731	-2.46696	0.0245409	0.0381679	0.180872	1	0.0869237
PEPD	-2.23384	0.41443	0.0241196	0.0384615	1.33277	1	0.0860885
C1S	-2.23612	0.251249	0.0239806	0.0387597	1.19024	1	0.0860885
MA1A1	-2.24322	0.766478	0.0235679	0.0390625	1.70111	1	0.0854336
PLMN	-2.1765	0.421582	0.0279095	0.0441176	1.3394	1	0.0952206
LTBP3	-2.18516	2.50674	0.0272974	0.0444444	5.68335	1	0.0938222
LCAT	-2.19555	0.479889	0.0265851	0.0447761	1.39464	1	0.092056
RBMS1	-2.11911	3.67173	0.0323653	0.0496454	12.7438	1	0.106507
COMP	-2.11913	1.45202	0.0323642	0.05	2.73591	1	0.106507
DESP	-2.12217	0.663781	0.0320625	0.0503597	1.58423	1	0.106507
CD44	-2.13011	0.565265	0.0314159	0.0507246	1.47966	1	0.10563
GCYB2	-2.13013	0.860036	0.0314106	0.0510949	1.81508	1	0.10563
FLT3	2.09722	-3.41732	0.0343308	0.0555556	0.0936018	1	0.110622
ANKR2	-2.1038	1.10485	0.0337231	0.0559441	2.15077	1	0.109423
CNTN1	-2.1103	4.92334	0.0331487	0.056338	30.3441	1	0.108317
EFNA3	2.06953	-2.19444	0.0369591	0.06	0.218479	1	0.114327
IGHA1	-2.07081	0.442417	0.0368297	0.0604027	1.35888	1	0.114327
HBG1	2.07706	-2.21863	0.0361929	0.0608108	0.214845	1	0.11347
TRI17	2.08126	-1.33006	0.0357953	0.0612245	0.397752	1	0.112986
LHX5	2.08206	-1.4037	0.0357198	0.0616438	0.37796	1	0.112986
MOES	2.08259	-2.75044	0.0356649	0.062069	0.148606	1	0.112986
FBN1	-2.04783	0.573054	0.0390108	0.0657895	1.48767	1	0.119086
IGHD	-2.05302	1.23082	0.0384978	0.0662252	2.347	1	0.118298
C1QA	1.98583	-0.966938	0.045597	0.0764331	0.511591	1	0.134758
KV302	-1.98859	0.430357	0.0452737	0.0769231	1.34757	1	0.13466
FHR3	-1.98893	0.762127	0.0452317	0.0774194	1.69599	1	0.13466
CFAB	-2.00159	0.331092	0.0437597	0.0779221	1.25796	1	0.131847
ASUN	2.00235	-1.52685	0.043694	0.0784314	0.347035	1	0.131847
CO6A3	1.95365	-0.864825	0.0495722	0.0792683	0.549113	1	0.139688
FCN2	1.96212	-0.737861	0.0484741	0.0797546	0.599628	1	0.137988
OFD1	1.96299	-3.81133	0.0483513	0.0802469	0.0712319	1	0.137988
PROS	-1.96386	0.427588	0.0482457	0.0807453	1.34498	1	0.137988
GMFG	1.96772	-2.54091	0.0477899	0.08125	0.171834	1	0.137988
IGHG3	-1.97009	1.18723	0.0474828	0.081761	2.27715	1	0.137988
ZA2G	1.95287	-0.570002	0.0496735	0.0818182	0.673616	1	0.139688
C1QB	1.97115	-0.777934	0.047333	0.0822785	0.583201	1	0.137988
NR1D1	-1.93845	0.732915	0.0515808	0.0843373	1.66199	1	0.144178
DCAM	-1.92904	0.701822	0.0528481	0.0892857	1.62656	1	0.145961
HV201	1.93006	-1.26733	0.0527188	0.0898204	0.415428	1	0.145961
SNX32	-1.90294	2.96345	0.056569	0.100592	7.79984	1	0.155314
RIMB1	1.87518	-4.97781	0.0608976	0.104651	0.0317344	1	0.163629
TITIN	1.87716	-3.00601	0.0605636	0.105263	0.12448	1	0.163629
APOA2	-1.88139	0.426515	0.0598588	0.105882	1.34398	1	0.163379
SPRC	1.87249	-0.938096	0.061361	0.109195	0.521921	1	0.163629
PRDX2	1.87294	-0.883488	0.0612856	0.109827	0.542055	1	0.163629
IV4F8	-1.8483	1.9961	0.0657209	0.113636	3.98921	1	0.173264
AMMR1	1.85258	-1.20849	0.0649181	0.114286	0.432722	1	0.172126
FCGBP	1.83585	-2.45337	0.0680539	0.117318	0.182584	1	0.176293
CA216	1.83909	-2.70842	0.0674267	0.117978	0.152998	1	0.175764
AATC2	-1.84508	0.725088	0.0663265	0.118644	1.653	1	0.173873
FLTOP	-1.82629	0.759716	0.0699677	0.120879	1.69316	1	0.178379
S10A9	1.83221	-3.48177	0.0687694	0.121547	0.0895121	1	0.176293
SAA2	1.83237	-3.43409	0.068736	0.122222	0.09252	1	0.176293
GGH	-1.81363	0.441555	0.0723782	0.125683	1.35807	1	0.183516
SODC	1.80908	-1.69015	0.0732241	0.130435	0.309896	1	0.184652
LV001	1.77906	-1.31456	0.0789644	0.139037	0.402048	1	0.195933
APOC4	1.77967	-1.12884	0.0788642	0.139785	0.457285	1	0.195933
FBLN3	-1.78368	0.267622	0.0781013	0.140541	1.20382	1	0.195886
FYV1	1.77554	-10.3418	0.0796304	0.143617	0.000770569	1	0.196535
COR1A	1.74805	-0.822922	0.0851767	0.151832	0.565296	1	0.206921
HABP2	-1.75194	0.380935	0.0844235	0.152632	1.30219	1	0.206171
S10A8	1.73286	-3.12675	0.0880776	0.153061	0.114487	1	0.208094
CSPP1	-1.75331	0.856178	0.0841724	0.153439	1.81024	1	0.206171
FMNL2	1.7338	-4.57825	0.0879052	0.153846	0.0418609	1	0.208094
GTR2	1.7346	-2.41851	0.0877575	0.154639	0.187049	1	0.208094
SPP24	-1.7315	0.467468	0.0883502	0.154822	1.38268	1	0.208094
TRFE	-1.7379	0.38795	0.0871196	0.15544	1.30853	1	0.208094
ESR2	1.74126	-1.78499	0.0864558	0.15625	0.290177	1	0.208094
APMAP	1.727	-0.678579	0.0891638	0.156566	0.62478	1	0.208949
GRP2	-1.71374	5.31203	0.0916778	0.158416	39.7266	1	0.210587
LV101	1.717	-0.766948	0.0910409	0.159204	0.587659	1	0.210164
THRB	-1.72039	0.28918	0.0903912	0.16	1.22195	1	0.209707
NUMBL	-1.72091	2.39775	0.0902974	0.160804	5.26979	1	0.209707
FA10	-1.68834	0.325426	0.0966455	0.166667	1.25303	1	0.219821
APOM	1.69226	-0.716739	0.095861	0.167488	0.608471	1	0.219111
PCDH9	1.6787	-2.89006	0.0985765	0.169903	0.134898	1	0.222036
CRP	1.679	-1.94024	0.0985226	0.170732	0.260572	1	0.222036
FCN3	-1.67112	0.407883	0.100119	0.173077	1.32674	1	0.223341
A1AG1	1.67114	-0.695146	0.100114	0.173913	0.617647	1	0.223341
AT132	1.66027	-5.27781	0.102419	0.17619	0.0257763	1	0.226298
KV110	1.6616	-1.26085	0.10214	0.177033	0.417297	1	0.226298
KV105	-1.64813	0.486635	0.10513	0.178404	1.40117	1	0.229016
PROZ	1.6501	-0.946825	0.104708	0.179245	0.518773	1	0.229016
LV103	-1.65372	1.91231	0.103886	0.180095	3.76412	1	0.22845
LIRA3	-1.64182	0.509749	0.106475	0.182243	1.4238	1	0.230862
PGFRA	-1.63452	0.538177	0.108047	0.186047	1.45214	1	0.233181
PROC	1.62348	-0.550353	0.110364	0.189815	0.682853	1	0.237079
CBPN	-1.61367	0.301048	0.112418	0.191781	1.23204	1	0.238183
CAH1	-1.61447	0.559136	0.112255	0.192661	1.47339	1	0.238183
CYFP2	1.60443	-1.49586	0.114373	0.193182	0.354569	1	0.241223
TBC12	1.61726	-2.79501	0.111657	0.193548	0.144084	1	0.238183
C4BPB	-1.59757	0.247873	0.11587	0.193694	1.18745	1	0.242178
LV211	1.59998	-2.07904	0.115346	0.19457	0.236672	1	0.242174
MBL2	-1.57932	0.785807	0.120086	0.201794	1.72406	1	0.249865
PCYOX	-1.56525	0.82745	0.123227	0.20354	1.77455	1	0.252998
GP1BA	-1.56757	0.493336	0.122703	0.204444	1.4077	1	0.252998
A2GL	1.56869	-0.643735	0.122422	0.205357	0.640054	1	0.252998
LAC3	-1.56116	0.715982	0.124206	0.207048	1.6426	1	0.253883
SPRL1	1.54351	-2.31066	0.128452	0.214912	0.201568	1	0.26141
HBD	1.53986	-0.367046	0.129298	0.218341	0.775368	1	0.261985
LAC7	-1.5347	1.16508	0.130564	0.221739	2.24246	1	0.263398
VCAM1	1.51575	-0.74072	0.135027	0.224138	0.59844	1	0.270054
1A02	1.5204	-1.03639	0.133983	0.225108	0.487547	1	0.269126
ITIH4	-1.49594	0.220922	0.139983	0.229787	1.16548	1	0.27629
ANGT	1.5013	-0.397111	0.138573	0.230769	0.759377	1	0.274778
PF4V	-1.50131	0.510296	0.138573	0.23176	1.42434	1	0.274778
FHOD3	1.4909	-9.15178	0.141268	0.232068	0.00175808	1	0.276576
MMP19	1.49374	-1.54928	0.140527	0.233051	0.341682	1	0.27629
ICE2	1.4802	-1.39206	0.144163	0.235294	0.381021	1	0.281057
CFAI	-1.47055	0.220433	0.146909	0.2375	1.16508	1	0.283632
MMRN2	-1.47429	0.510836	0.145761	0.238494	1.42488	1	0.282983
CLUS	-1.4665	0.28334	0.14803	0.239669	1.21701	1	0.283632
SMRC2	-1.46834	2.71811	0.147565	0.240664	6.58011	1	0.283632
RBGP1	-1.4645	0.524235	0.14854	0.240741	1.43817	1	0.283632
RAI14	1.45552	-7.47872	0.15171	0.245902	0.00560638	1	0.288498
OIT3	-1.44521	0.693315	0.154894	0.246964	1.61699	1	0.290413
PRTN3	1.45061	-1.5987	0.153209	0.247967	0.330174	1	0.28898
FIBG	1.45065	-1.7135	0.153188	0.24898	0.30492	1	0.28898
Z587B	-1.44447	0.926792	0.155221	0.25	1.90104	1	0.290413
IQGA1	1.43596	-7.97284	0.15842	0.252	0.0039805	1	0.294028
MOCS1	1.42544	-1.09153	0.161517	0.252964	0.469264	1	0.296221
SMBP2	-1.43865	0.936743	0.157442	0.253012	1.9142	1	0.293386
HEMO	1.42608	-0.292193	0.161289	0.253968	0.81666	1	0.296221
CI043	-1.42822	0.726171	0.160501	0.25498	1.65424	1	0.296221
NCOA1	1.42105	-10.4655	0.162999	0.255906	0.000707268	1	0.297762
KV402	-1.41575	0.3496	0.164954	0.258824	1.27421	1	0.300151
PCF11	1.40191	-0.670827	0.169004	0.265625	0.628147	1	0.30632
IBP3	-1.38638	0.619329	0.173329	0.272374	1.53616	1	0.312756
KV201	1.38433	-0.545594	0.173903	0.273256	0.685109	1	0.312756
GATM	1.37483	-0.468408	0.176673	0.277992	0.722762	1	0.316512
IF4G1	1.34011	-2.9427	0.18713	0.295019	0.130065	1	0.332676
FGL1	1.34399	-1.38775	0.185954	0.296154	0.382159	1	0.331856
C163A	-1.3353	0.346009	0.18861	0.29771	1.27104	1	0.334027
DISC1	-1.32155	0.745173	0.192684	0.304183	1.67618	1	0.339945
PLGA	-1.30539	0.378507	0.197606	0.314394	1.3	1	0.347307
SAA1	1.27572	-1.19472	0.207115	0.325926	0.436871	1	0.355931
IGJ	1.28244	-0.468782	0.204918	0.327068	0.722575	1	0.355931
GPX3	1.27628	-0.397531	0.206944	0.327138	0.759157	1	0.355931
CO4B	-1.28725	0.330542	0.203352	0.328302	1.25749	1	0.355931
ICAM2	-1.27811	0.508505	0.206347	0.328358	1.42258	1	0.355931
SH3G3	-1.26964	0.590732	0.20905	0.328413	1.50601	1	0.35793
REG1A	-1.27941	2.19904	0.205904	0.329588	4.59173	1	0.355931
PHLD	1.25839	-0.379799	0.212797	0.332117	0.768545	1	0.360358
MAX	-1.25047	0.563318	0.215561	0.333333	1.47766	1	0.361953
KPCZ	-1.2596	0.310984	0.212359	0.333333	1.24055	1	0.360358
ANT3	-1.25262	0.209217	0.214772	0.334545	1.15606	1	0.361953
AACT	1.26105	-0.434772	0.211879	0.334559	0.739811	1	0.360358
CNDP1	-1.24887	0.448436	0.21608	0.33574	1.36456	1	0.361953
KV303	-1.24324	0.832786	0.218025	0.338129	1.78112	1	0.363897
FA9	1.23787	-0.342923	0.219845	0.340502	0.788442	1	0.36562
KNG1	-1.21764	0.189838	0.226741	0.348754	1.14064	1	0.374406
ALS	-1.219	0.291346	0.22626	0.35	1.22378	1	0.374406
HV302	-1.21074	0.37412	0.229166	0.35461	1.29605	1	0.377067
K1C20	1.19758	-0.842779	0.234134	0.358657	0.557569	1	0.38388
HBAZ	-1.19325	0.38164	0.235689	0.359155	1.30282	1	0.385069
C1RL	-1.17406	0.243087	0.242982	0.372378	1.18352	1	0.393303
ITIH3	1.1733	-0.255978	0.243272	0.372822	0.837419	1	0.393303
CS068	1.17438	-0.296504	0.242862	0.373684	0.814223	1	0.393303
AP3B2	1.15939	-1.85502	0.248561	0.377163	0.27643	1	0.399074
KCNB2	1.16273	-2.57415	0.247281	0.378472	0.167921	1	0.398398
IBP5	1.15591	-1.80686	0.249939	0.37931	0.285812	1	0.399902
P210L	1.15141	-1.34055	0.251754	0.381443	0.394871	1	0.401423
HEP2	-1.14419	0.190277	0.25473	0.385274	1.14098	1	0.404776
KPRP	-1.14092	0.562147	0.256059	0.385666	1.47646	1	0.4055
1B35	1.12704	-0.959527	0.261613	0.394558	0.514225	1	0.412886
PXYP1	1.12461	-0.332519	0.262607	0.394915	0.794149	1	0.413049
TR13B	1.11892	-1.19854	0.265065	0.398649	0.435716	1	0.415507
APOD	-1.07774	0.344387	0.283365	0.427609	1.26961	1	0.442377
TRPM7	-1.07271	4.29123	0.285587	0.428094	19.5789	1	0.442377
ECM1	-1.07299	0.328454	0.28547	0.42953	1.25567	1	0.442377
CFAD	-1.07172	0.22589	0.286019	0.43	1.1695	1	0.442377
CHM4B	1.06781	-17.0732	0.287978	0.431894	7.25219e-06	1	0.443927
CD166	1.06256	-8.37763	0.291557	0.437086	0.00300664	1	0.447955
ADNP2	-1.0527	0.688422	0.296812	0.445545	1.61152	1	0.454525
LYAM1	-1.04515	0.259889	0.301278	0.447368	1.19739	1	0.459687
MYO1B	1.04362	-0.5171	0.302165	0.44918	0.698775	1	0.459687
SSFA2	1.03981	-3.03707	0.304558	0.45098	0.121829	1	0.461814
LIMA1	1.03459	-5.18276	0.307716	0.453074	0.0275317	1	0.462071
FHR1	1.02574	-0.286296	0.312706	0.453674	0.820005	1	0.463564
IPSP	-1.0353	0.410273	0.307259	0.454397	1.32894	1	0.462071
KBTB2	1.03482	-4.0915	0.307586	0.454545	0.0586591	1	0.462071
DCD	1.02986	-0.550037	0.310411	0.454839	0.683003	1	0.463564
CASP	1.02658	-5.56427	0.312242	0.455128	0.0211343	1	0.463564
AMPN	-1.02753	0.844163	0.311732	0.456592	1.79522	1	0.463564
NPAS3	1.01991	-1.79543	0.31612	0.458599	0.288086	1	0.467132
CALI	1.00041	-6.50005	0.332214	0.475	0.0110481	1	0.481711
ENOB	1.00149	-0.391611	0.330793	0.476341	0.762278	1	0.481711
MUCB	1.00053	-0.370789	0.332106	0.476489	0.773359	1	0.481711
T2R31	1.00164	-2.97741	0.330623	0.477848	0.126972	1	0.481711
GBRA3	1.00081	-7.84511	0.331626	0.477987	0.00434898	1	0.481711
DYST	1.00255	-8.80765	0.329484	0.479365	0.00223169	1	0.481711
DYH6	0.995509	-1.40572	0.33781	0.481308	0.37743	1	0.488299
CAMP	0.989789	-0.453506	0.343568	0.484568	0.730266	1	0.492023
SF3A1	0.991578	-4.75921	0.342162	0.486068	0.0369261	1	0.491526
DDC	0.992143	-6.94836	0.341822	0.487578	0.00809722	1	0.491526
CBPB2	-0.972993	0.205327	0.354163	0.496942	1.15295	1	0.502543
L1CAM	-0.974029	0.363654	0.353523	0.498462	1.28668	1	0.502543
AFAM	-0.973369	0.30166	0.353956	0.498466	1.23256	1	0.502543
SYCP2	0.967552	-0.626212	0.357537	0.5	0.647875	1	0.505784
B2MG	0.958024	-0.254968	0.363713	0.507599	0.838006	1	0.51289
MENT	-0.953062	0.298869	0.366982	0.509036	1.23018	1	0.51289
GT253	-0.955236	0.294975	0.365628	0.509091	1.22686	1	0.51289
HV207	0.953645	-4.20417	0.366629	0.510574	0.0542524	1	0.51289
HV309	-0.946094	0.475642	0.371571	0.511976	1.39054	1	0.516195
KNG1	-0.946315	0.0805192	0.371426	0.513514	1.0574	1	0.516195
SAA4	-0.920466	0.136465	0.387181	0.534226	1.09921	1	0.534621
LV204	-0.921451	0.560516	0.386676	0.534328	1.4748	1	0.534621
RET4	0.916412	-0.26624	0.389444	0.535503	0.831484	1	0.534621
UGPA	-0.910722	0.716212	0.39265	0.536873	1.64286	1	0.537432
PLSL	0.917307	-0.531985	0.388933	0.537092	0.691603	1	0.534621
NARF	-0.897873	0.295793	0.399802	0.544118	1.22756	1	0.545612
ANTR1	0.888643	-0.905872	0.404931	0.55132	0.53371	1	0.550991
ACTB	-0.882047	0.204059	0.408677	0.555394	1.15193	1	0.552845
2018-09-10	-0.88293	0.669739	0.408156	0.555556	1.59078	1	0.552845
KV113	0.877664	-0.22309	0.411148	0.55814	0.856729	1	0.554571
KV106	-0.874082	0.266961	0.413112	0.55942	1.20327	1	0.555606
AIF1L	-0.863958	0.369724	0.418537	0.563584	1.29211	1	0.561275
FA5	0.856514	-0.24933	0.422592	0.567723	0.841287	1	0.565079
GALT1	0.850779	-0.352209	0.425885	0.571839	0.783383	1	0.567846
S12A2	-0.844813	0.444981	0.429219	0.573066	1.3613	1	0.570652
CMTD1	-0.788953	0.359029	0.46069	0.605634	1.28256	1	0.602141
A1ATR	0.801525	-0.394194	0.45339	0.605714	0.760914	1	0.601066
IGLL1	-0.793677	0.222715	0.457872	0.606232	1.16693	1	0.601848
ATM	0.799165	-0.475064	0.454736	0.606838	0.719435	1	0.601132
NOE1	-0.790033	0.435598	0.460083	0.607345	1.35247	1	0.602141
1B13	-0.783127	0.801385	0.464025	0.607843	1.74277	1	0.603102
APOL1	0.795097	-0.0896484	0.457071	0.607955	0.939752	1	0.601848
KV120	0.779876	-0.228004	0.465885	0.608939	0.853815	1	0.603724
DIAP2	-0.785896	0.224841	0.462442	0.609551	1.16865	1	0.602733
CO4A	-0.777884	0.162327	0.467106	0.610028	1.11909	1	0.603724
PCOC1	0.772446	-0.519931	0.470321	0.611111	0.697405	1	0.606192
PDPR	0.755677	-0.247519	0.480214	0.623269	0.842343	1	0.617229
A1AT	0.736047	-0.285318	0.49236	0.636364	0.820561	1	0.628606
HS74L	-0.738001	0.342773	0.491107	0.63674	1.26819	1	0.628606
CO9	0.734786	-0.191702	0.49313	0.637363	0.875572	1	0.628606
STEA2	-0.719165	0.192005	0.502716	0.645205	1.14235	1	0.639068
KV401	-0.711043	0.250849	0.507744	0.648501	1.18991	1	0.641943
IGHM	0.712076	-0.206368	0.507101	0.650273	0.866716	1	0.641943
TRAF2	0.689129	-0.475268	0.521444	0.661247	0.719333	1	0.655691
ZPI	0.686202	-0.129487	0.523321	0.662162	0.914157	1	0.656273
IC1	-0.69312	0.11952	0.51888	0.663043	1.08637	1	0.65424
CO7	-0.666035	0.16277	0.536123	0.67655	1.11943	1	0.670515
SMO	0.66334	-1.2833	0.537899	0.677419	0.410856	1	0.670927
HV310	-0.651092	0.320822	0.546098	0.687668	1.24904	1	0.679328
HV303	0.637627	-0.252817	0.55498	0.694149	0.839256	1	0.684868
K0355	0.635102	-0.368687	0.556823	0.69496	0.774487	1	0.685142
KV310	-0.639955	0.20708	0.553411	0.695187	1.15435	1	0.684868
PAFA	0.633217	-0.231426	0.558154	0.695767	0.851793	1	0.685142
HBA	0.638392	-0.206529	0.55447	0.696	0.86662	1	0.684868
HV320	0.627387	-0.199892	0.562189	0.697889	0.870616	1	0.688273
CAH2	0.615882	-0.248745	0.570159	0.705263	0.841628	1	0.696195
APOB	0.601738	-0.190246	0.579928	0.713911	0.876456	1	0.706264
IGHA2	0.596991	-0.25213	0.583187	0.717277	0.839656	1	0.708374
C1QC	0.581836	-0.233009	0.593852	0.72846	0.850859	1	0.719445
CD5L	0.575158	-0.143637	0.598608	0.731771	0.905234	1	0.723318
ACTA	0.56781	-0.161543	0.603617	0.733161	0.894068	1	0.725592
CC88B	0.569324	-0.223727	0.602569	0.735065	0.85635	1	0.725592
TPM4	0.558399	-0.22217	0.610144	0.739018	0.857275	1	0.730683
KAP2	0.557138	-0.436589	0.611002	0.739691	0.738879	1	0.730683
LDHB	0.553673	-0.146277	0.613363	0.74036	0.90358	1	0.731621
GBP4	0.55052	-0.237755	0.615558	0.741026	0.848064	1	0.732356
LV205	0.536714	-0.216071	0.62501	0.749361	0.860907	1	0.741699
HV307	-0.526765	0.21247	0.631802	0.755102	1.15867	1	0.747847
MUC1	-0.521322	0.120059	0.635677	0.75827	1.08678	1	0.750112
HIPK1	0.519474	-0.249277	0.636948	0.758883	0.841318	1	0.750112
CP096	-0.499898	0.373958	0.650778	0.770202	1.2959	1	0.762528
PKHA6	-0.500045	0.465156	0.650685	0.772152	1.38047	1	0.762528
APOC2	-0.490022	0.074668	0.657727	0.778338	1.05312	1	0.768729
UBX2A	0.484982	-0.325848	0.661219	0.778894	0.797829	1	0.770868
OR1K1	0.479335	-0.272788	0.665093	0.781955	0.827719	1	0.773441
VTDB	-0.463743	0.0895238	0.675823	0.7925	1.06402	1	0.783955
ADIPO	0.441251	-0.198253	0.69132	0.80798	0.871605	1	0.799931
KV204	0.43291	-0.136081	0.697205	0.808933	0.909988	1	0.802737
CD14	-0.433597	0.0786653	0.696732	0.810945	1.05604	1	0.802737
PTSS1	0.416262	-0.71199	0.708789	0.815725	0.610477	1	0.808054
KV305	0.422754	-0.39986	0.704341	0.816832	0.757932	1	0.808054
FHR2	0.416947	-0.142943	0.708331	0.817734	0.90567	1	0.808054
F120C	0.409893	-0.191109	0.713309	0.819071	0.875932	1	0.809231
CO5	-0.417968	0.0866886	0.707657	0.819753	1.06193	1	0.808054
PZP	0.410166	-0.118908	0.713095	0.821078	0.920884	1	0.809231
FLIP1	-0.391473	0.266065	0.726691	0.826456	1.20252	1	0.818409
TAOK1	0.395089	-0.256165	0.724024	0.826829	0.837311	1	0.818409
CADM1	0.392111	-0.32721	0.726218	0.827251	0.797076	1	0.818409
PEDF	-0.363897	0.0475663	0.746512	0.847458	1.03352	1	0.838696
BASP1	0.335619	-0.199523	0.766321	0.86506	0.870838	1	0.856802
FA7	0.336119	-0.132533	0.765966	0.86715	0.912229	1	0.856802
BGH3	-0.322041	0.0488014	0.775705	0.872596	1.03441	1	0.865209
TFR1	-0.315264	0.100001	0.780416	0.8753	1.07177	1	0.868376
IGHG4	0.30334	-0.128607	0.789878	0.882775	0.914714	1	0.876498
LG3BP	0.301016	-0.0870827	0.791497	0.883055	0.941425	1	0.876498
LV102	-0.298429	0.0809124	0.793381	0.883333	1.05769	1	0.876498
PTGDS	-0.294122	0.0706717	0.79645	0.88361	1.05021	1	0.877798
APOC3	-0.275888	0.0541202	0.808921	0.895735	1.03823	1	0.88943
BTD	0.26857	-0.0974046	0.813928	0.898345	0.934713	1	0.892484
LIPA2	-0.263294	0.111652	0.817469	0.898824	1.08046	1	0.892484
ASAP1	0.263921	-0.357499	0.817025	0.900943	0.780517	1	0.892484
KAD9	-0.258433	0.101744	0.82079	0.901408	1.07307	1	0.894006
A1AG2	-0.253862	0.0606459	0.824043	0.901639	1.04293	1	0.895447
A1BG	0.245945	-0.0401601	0.829529	0.904206	0.972547	1	0.899303
DPP9	0.239844	-0.133583	0.833656	0.90676	0.911565	1	0.90167
XBP1	0.234199	-0.418066	0.837591	0.909302	0.748427	1	0.903819
SDCG3	0.227466	-0.17798	0.842273	0.911833	0.88394	1	0.906762
PDXL2	-0.216104	0.0558208	0.850204	0.91455	1.03945	1	0.911073
AMBP	-0.21879	0.0361364	0.848332	0.916667	1.02536	1	0.911073
IGHG2	-0.210587	0.0492075	0.853997	0.917051	1.0347	1	0.912623
TTHY	0.208237	-0.0686423	0.855584	0.917241	0.953535	1	0.912623
IBP6	-0.200612	0.18858	0.861041	0.922018	1.13964	1	0.916337
APOE	-0.186409	0.0370876	0.871339	0.929062	1.02604	1	0.925175
ARSK	-0.182047	0.078391	0.874341	0.929224	1.05584	1	0.926242
HBB	0.174787	-0.0553257	0.879164	0.933941	0.962377	1	0.92923
1A23	0.15673	-0.164616	0.891482	0.943182	0.892166	1	0.940108
HV305	0.150507	-0.044357	0.895605	0.945578	0.969722	1	0.941501
MYH15	0.148684	-0.0690142	0.896861	0.945701	0.953289	1	0.941501
FHR5	0.136518	-0.116936	0.905304	0.950339	0.922144	1	0.947726
KV309	0.129671	-0.0285252	0.910102	0.950562	0.980422	1	0.947726
CPN2	0.12843	-0.0274151	0.910961	0.950673	0.981177	1	0.947726
VTNC	-0.130043	0.0207375	0.909837	0.952703	1.01448	1	0.947726
APOA4	-0.119919	0.0318616	0.916856	0.955257	1.02233	1	0.951725
PON3	-0.107457	0.0453542	0.925198	0.959821	1.03194	1	0.957162
THAP4	-0.10546	0.0993415	0.926569	0.959911	1.07128	1	0.957162
KAIN	-0.102868	0.0373932	0.928282	0.96	1.02626	1	0.957162
APOA1	0.098387	-0.028436	0.931314	0.960089	0.980483	1	0.958159
SBSN	0.0893643	-0.0287588	0.93742	0.964602	0.980263	1	0.962077
ADRB2	0.0860482	-0.0854162	0.939805	0.96468	0.942513	1	0.962077
LV104	0.0838024	-0.0237181	0.941343	0.964758	0.983694	1	0.962077
TRFL	0.0627375	-0.025557	0.955812	0.975824	0.982441	1	0.974719
DDAH1	-0.0566226	0.0120381	0.959908	0.97807	1.00838	1	0.976454
PON1	0.0539946	-0.0179278	0.961723	0.978118	0.98765	1	0.976454
PRG4	-0.0476691	0.0132514	0.966161	0.980349	1.00923	1	0.978818
VWF	-0.0421782	0.0149968	0.970147	0.982571	1.01045	1	0.980715
TPIS	0.0363372	-0.0136346	0.974011	0.982609	0.990594	1	0.98248
HV304	-0.0320421	0.0122506	0.976946	0.984816	1.00853	1	0.983304
APOH	0.0138092	-0.00259522	0.990694	0.995671	0.998203	1	0.994983
VNN1	-0.00731832	0.00365849	0.995087	0.99784	1.00254	1	0.997025
LBP	-0.00442626	0.00220573	0.997025	0.997845	1.00153	1	0.997025
Results of significant parameters by ROTS analysis. The reproducibility value for the data set was 6.93E-01 and Z score was 7.0358. FDR: Fase Discovery Rate, P BONF: P adjusted Bonferroni, P BH: P adjusted Benjamini-Hochberg.
