# Supplementary material for: A comparative proteomic study of plasma in Colombian childhood acute lymphoblastic leukemia
Source: PLoS One. 2019 Aug 22;14(8):e0221509. doi: 10.1371/journal.pone.0221509 (PMC6705836; doi:10.1371/journal.pone.0221509)
Supplement: S5 Table — (XLSX) [file pone.0221509.s005.xlsx]

## Sheet: ELISA Data
Table S5: Data results of ELISA assay
	ACAN				GELSOLIN				F13A1				FETUIN
N	Control		B-ALL		Control		B-ALL		Control		B-ALL		Control		B-ALL
1	104.35	119.62	123.12	90.46	184.07	186.96	164.33	142.41	13.62	14.96	11.95	9.76	232.92	277.09	181.74	199.83
2	132.5	128.09	139	98.66	179.15	196.17	152.66	133.86	13.95	11.5	8.77	7.63	310.22	309.18	195.6	190.92
3	146.75	155.16	130.73	146.15	242.87	206	148.46	122.59	14.87	11.82	10.51	7.14	254.12	269.72	194.82	200.36
4	179	161.52	94.13	85.69	191.96	163.54	156.13	158.07	11.44	9.37	13.18	11.23	256.58	281.96	188.34	177.49
5	121.66	101.5	97.24	110.37	191.54	153.04	155.36	177.93	13.98	10.96	15.74	12.14	110.62	184.01	167.97	175.51
6	100.93	105.78	126.92	125.16	185.3	239.15	155.74	143.16	13.51	11.04	11.12	10.35	208.7	195.08	178.24	179.48
7	120.21	143.46	109.22	119.62	208.6	179.15	148.46	126.2	13.79	12.69	8.79	6.97	270.99	269.09	174.28	197.97
8	141.67	105.5	79	62.5	189.87	163.54	141.29	151.13	10.93	9.06	12.93	10.24	294.54	297.91	192.21	210.89
9	122.83	97.81	80.67	103.5	191.12	166.7	155.74	155.36	14.29	13.79	12.72	10.69	231.18	203.56	172.08	161.32
10	136.93	126.33	98.94	113.54	217.38	237.76	151.13	127.65	12.96	11.01	10.48	11.31	208.43	237.6	195.34	160.38
	All data are expressed as µg/mL
